# Supplementary material for: Niche differentiation modulates metabolites abundance and composition in silicon fertilizer amended soil during sugarcane growth
Source: BMC Plant Biol. 2022 Oct 24;22:497. doi: 10.1186/s12870-022-03880-7 (PMC9590199; doi:10.1186/s12870-022-03880-7)
Supplement: Supplementary file 2 — Additional file 2: Table S1. Sample correlation within each group of sample. [file 12870_2022_3880_MOESM2_ESM.xlsx]

## Sheet: Sheet1
#Sample	SiS1	SiS2	SiS3	SiR1	SiR2	SiR3	SiB1	SiB2	SiB3	CKL1	CKL2	CKL3	SiRhi1	SiRhi2	SiRhi3	CKRhi1	CKRhi2	CKRhi3	CKS1	CKS2	CKS3	CKR1	CKR2	CKR3	CKB1	CKB2	CKB3	SiL1	SiL2	SiL3
SiS1	1	0.85532	0.875884	0.413095	0.464009	0.449639	0.186598	0.245761	0.236707	0.589984	0.553274	0.505678	0.226028	0.2667	0.19406	0.152812	0.192094	0.182735	0.828741	0.807545	0.834498	0.407234	0.278766	0.445508	0.214438	0.223814	0.19792	0.420009	0.406369	0.563147
SiS2	0.85532	1	0.819332	0.368557	0.427814	0.415608	0.171332	0.224032	0.202964	0.490238	0.467772	0.431656	0.188551	0.23592	0.165145	0.135058	0.169017	0.160808	0.786934	0.845708	0.848318	0.381702	0.255022	0.429606	0.194477	0.205658	0.185308	0.362973	0.328751	0.470764
SiS3	0.875884	0.819332	1	0.404888	0.444181	0.417422	0.194274	0.246132	0.225327	0.530598	0.494502	0.456431	0.223726	0.269793	0.196347	0.158691	0.198583	0.192328	0.811552	0.797096	0.831397	0.392146	0.269161	0.446463	0.21501	0.227331	0.201299	0.428522	0.423158	0.510242
SiR1	0.413095	0.368557	0.404888	1	0.848903	0.817686	0.436495	0.479135	0.350652	0.374288	0.395	0.370586	0.455266	0.52743	0.479181	0.348534	0.389436	0.419995	0.525242	0.484357	0.402574	0.831841	0.570281	0.847193	0.372775	0.361805	0.348173	0.304312	0.276693	0.400785
SiR2	0.464009	0.427814	0.444181	0.848903	1	0.839641	0.298534	0.364804	0.246674	0.389918	0.387059	0.356346	0.339342	0.420194	0.367241	0.212716	0.264953	0.290226	0.57549	0.508203	0.466798	0.812424	0.579866	0.876003	0.248887	0.245747	0.231311	0.30003	0.281334	0.384045
SiR3	0.449639	0.415608	0.417422	0.817686	0.839641	1	0.345755	0.454079	0.327981	0.467263	0.470932	0.463528	0.414789	0.472182	0.465318	0.265553	0.338346	0.355286	0.543892	0.492835	0.471546	0.805546	0.561033	0.839247	0.310007	0.306362	0.290306	0.389907	0.35313	0.456505
SiB1	0.186598	0.171332	0.194274	0.436495	0.298534	0.345755	1	0.850004	0.766609	0.164438	0.202523	0.176275	0.716398	0.688377	0.694492	0.832455	0.799384	0.789627	0.227818	0.222189	0.144287	0.341551	0.183998	0.379513	0.875396	0.866859	0.854474	0.146458	0.137694	0.207708
SiB2	0.245761	0.224032	0.246132	0.479135	0.364804	0.454079	0.850004	1	0.801065	0.24333	0.292835	0.272786	0.822721	0.796336	0.781305	0.814225	0.809688	0.833146	0.294746	0.274553	0.212097	0.385415	0.235117	0.443063	0.856782	0.853019	0.792974	0.232766	0.213264	0.299695
SiB3	0.236707	0.202964	0.225327	0.350652	0.246674	0.327981	0.766609	0.801065	1	0.260442	0.335011	0.287266	0.757399	0.603743	0.698338	0.827723	0.818214	0.769959	0.223155	0.204865	0.173084	0.239351	0.13749	0.297207	0.858914	0.851157	0.785217	0.25563	0.218094	0.362288
CKL1	0.589984	0.490238	0.530598	0.374288	0.389918	0.467263	0.164438	0.24333	0.260442	1	0.891174	0.830996	0.23803	0.224591	0.224584	0.148611	0.200141	0.18542	0.544344	0.488903	0.566767	0.310875	0.241269	0.368175	0.200026	0.212541	0.185957	0.773249	0.741926	0.842271
CKL2	0.553274	0.467772	0.494502	0.395	0.387059	0.470932	0.202523	0.292835	0.335011	0.891174	1	0.877542	0.30295	0.262787	0.275028	0.198925	0.254519	0.239889	0.481802	0.456174	0.542392	0.305607	0.241246	0.365858	0.251873	0.266376	0.229681	0.817632	0.725223	0.911994
CKL3	0.505678	0.431656	0.456431	0.370586	0.356346	0.463528	0.176275	0.272786	0.287266	0.830996	0.877542	1	0.299235	0.26254	0.291729	0.181979	0.246993	0.229426	0.455472	0.446292	0.518716	0.303275	0.234854	0.338296	0.216654	0.227471	0.203598	0.82092	0.717114	0.849435
SiRhi1	0.226028	0.188551	0.223726	0.455266	0.339342	0.414789	0.716398	0.822721	0.757399	0.23803	0.30295	0.299235	1	0.835812	0.87878	0.772679	0.821129	0.854531	0.262042	0.234037	0.183319	0.33108	0.251707	0.416739	0.729755	0.744669	0.665622	0.220855	0.18507	0.317815
SiRhi2	0.2667	0.23592	0.269793	0.52743	0.420194	0.472182	0.688377	0.796336	0.603743	0.224591	0.262787	0.26254	0.835812	1	0.80821	0.678085	0.690295	0.780805	0.33992	0.323519	0.238659	0.44966	0.319884	0.514253	0.654192	0.660515	0.60549	0.197461	0.18305	0.260438
SiRhi3	0.19406	0.165145	0.196347	0.479181	0.367241	0.465318	0.694492	0.781305	0.698338	0.224584	0.275028	0.291729	0.87878	0.80821	1	0.739663	0.832169	0.817216	0.247872	0.218857	0.167102	0.372364	0.30435	0.459991	0.685439	0.69734	0.628205	0.211506	0.17963	0.282703
CKRhi1	0.152812	0.135058	0.158691	0.348534	0.212716	0.265553	0.832455	0.814225	0.827723	0.148611	0.198925	0.181979	0.772679	0.678085	0.739663	1	0.852225	0.867915	0.181269	0.172819	0.110831	0.23455	0.145133	0.287744	0.889576	0.870691	0.812062	0.145603	0.131039	0.217539
CKRhi2	0.192094	0.169017	0.198583	0.389436	0.264953	0.338346	0.799384	0.809688	0.818214	0.200141	0.254519	0.246993	0.821129	0.690295	0.832169	0.852225	1	0.851164	0.22	0.203245	0.148514	0.274705	0.193929	0.348295	0.831683	0.862002	0.759725	0.190353	0.163014	0.270369
CKRhi3	0.182735	0.160808	0.192328	0.419995	0.290226	0.355286	0.789627	0.833146	0.769959	0.18542	0.239889	0.229426	0.854531	0.780805	0.817216	0.867915	0.851164	1	0.230074	0.213823	0.145232	0.295449	0.216929	0.386349	0.793246	0.81224	0.732215	0.178103	0.153768	0.251507
CKS1	0.828741	0.786934	0.811552	0.525242	0.57549	0.543892	0.227818	0.294746	0.223155	0.544344	0.481802	0.455472	0.262042	0.33992	0.247872	0.181269	0.22	0.230074	1	0.863587	0.806796	0.521246	0.358589	0.582765	0.224434	0.235779	0.213611	0.357737	0.362516	0.486933
CKS2	0.807545	0.845708	0.797096	0.484357	0.508203	0.492835	0.222189	0.274553	0.204865	0.488903	0.456174	0.446292	0.234037	0.323519	0.218857	0.172819	0.203245	0.213823	0.863587	1	0.821003	0.493314	0.327518	0.528867	0.218228	0.229326	0.213435	0.360758	0.336157	0.462766
CKS3	0.834498	0.848318	0.831397	0.402574	0.466798	0.471546	0.144287	0.212097	0.173084	0.566767	0.542392	0.518716	0.183319	0.238659	0.167102	0.110831	0.148514	0.145232	0.806796	0.821003	1	0.419574	0.293834	0.458867	0.158963	0.17048	0.151343	0.476185	0.439637	0.527667
CKR1	0.407234	0.381702	0.392146	0.831841	0.812424	0.805546	0.341551	0.385415	0.239351	0.310875	0.305607	0.303275	0.33108	0.44966	0.372364	0.23455	0.274705	0.295449	0.521246	0.493314	0.419574	1	0.55687	0.824542	0.27215	0.260084	0.257477	0.240942	0.230674	0.307985
CKR2	0.278766	0.255022	0.269161	0.570281	0.579866	0.561033	0.183998	0.235117	0.13749	0.241269	0.241246	0.234854	0.251707	0.319884	0.30435	0.145133	0.193929	0.216929	0.358589	0.327518	0.293834	0.55687	1	0.644079	0.148028	0.147743	0.133192	0.181732	0.171613	0.22996
CKR3	0.445508	0.429606	0.446463	0.847193	0.876003	0.839247	0.379513	0.443063	0.297207	0.368175	0.365858	0.338296	0.416739	0.514253	0.459991	0.287744	0.348295	0.386349	0.582765	0.528867	0.458867	0.824542	0.644079	1	0.317265	0.31969	0.296781	0.27538	0.260389	0.354589
CKB1	0.214438	0.194477	0.21501	0.372775	0.248887	0.310007	0.875396	0.856782	0.858914	0.200026	0.251873	0.216654	0.729755	0.654192	0.685439	0.889576	0.831683	0.793246	0.224434	0.218228	0.158963	0.27215	0.148028	0.317265	1	0.928845	0.860212	0.193969	0.176989	0.263321
CKB2	0.223814	0.205658	0.227331	0.361805	0.245747	0.306362	0.866859	0.853019	0.851157	0.212541	0.266376	0.227471	0.744669	0.660515	0.69734	0.870691	0.862002	0.81224	0.235779	0.229326	0.17048	0.260084	0.147743	0.31969	0.928845	1	0.85397	0.200049	0.183956	0.270333
CKB3	0.19792	0.185308	0.201299	0.348173	0.231311	0.290306	0.854474	0.792974	0.785217	0.185957	0.229681	0.203598	0.665622	0.60549	0.628205	0.812062	0.759725	0.732215	0.213611	0.213435	0.151343	0.257477	0.133192	0.296781	0.860212	0.85397	1	0.183681	0.168584	0.240929
SiL1	0.420009	0.362973	0.428522	0.304312	0.30003	0.389907	0.146458	0.232766	0.25563	0.773249	0.817632	0.82092	0.220855	0.197461	0.211506	0.145603	0.190353	0.178103	0.357737	0.360758	0.476185	0.240942	0.181732	0.27538	0.193969	0.200049	0.183681	1	0.789522	0.761212
SiL2	0.406369	0.328751	0.423158	0.276693	0.281334	0.35313	0.137694	0.213264	0.218094	0.741926	0.725223	0.717114	0.18507	0.18305	0.17963	0.131039	0.163014	0.153768	0.362516	0.336157	0.439637	0.230674	0.171613	0.260389	0.176989	0.183956	0.168584	0.789522	1	0.656483
SiL3	0.563147	0.470764	0.510242	0.400785	0.384045	0.456505	0.207708	0.299695	0.362288	0.842271	0.911994	0.849435	0.317815	0.260438	0.282703	0.217539	0.270369	0.251507	0.486933	0.462766	0.527667	0.307985	0.22996	0.354589	0.263321	0.270333	0.240929	0.761212	0.656483	1
