# Supplementary material for: Niche differentiation modulates metabolites abundance and composition in silicon fertilizer amended soil during sugarcane growth
Source: BMC Plant Biol. 2022 Oct 24;22:497. doi: 10.1186/s12870-022-03880-7 (PMC9590199; doi:10.1186/s12870-022-03880-7)
Supplement: Supplementary file 4 — Additional file 4: Table S3. Total percentages of metabolite community abundance in each compartment. [file 12870_2022_3880_MOESM4_ESM.xlsx]

## Sheet: Sheet1
MS2 name	CKB1	CKB2	CKB3	CKL1	CKL2	CKL3	CKR1	CKR2	CKR3	CKRhi1	CKRhi2	CKRhi3	CKS1	CKS2	CKS3	SiB1	SiB2	SiB3	SiL1	SiL2	SiL3	SiR1	SiR2	SiR3	SiRhi1	SiRhi2	SiRhi3	SiS1	SiS2	SiS3	HMDB_taxonomy	KEGG_annotation	KEGG_pathway_annotation
.beta.-Estradiol 3-sulfate	4.22e-05	3.66e-05	4.54e-05	0.000955033	0.00101879	0.00151263	0.000362699	0.000721033	0.000472071	2.09e-05	7.21e-05	6.38e-05	0.000442919	0.000365029	0.000809178	3.12e-05	0.000138246	7.9e-05	0.00194209	0.00213125	0.000698794	0.000265617	0.000358939	0.000673829	0.000310657	0.000250794	0.000246628	0.000370287	0.000389347	0.000254471	--	--	--
2E-Eicosenoic acid	0.00280678	0.00205706	0.00189497	0.00038563	0.000272034	0.000245708	0.000895534	0.000265342	0.00240295	0.0097269	0.00183292	0.00382915	0.000581476	0.000121762	0.000253648	0.00365915	0.00594419	0.0034997	0.000266977	0.000183935	0.000523053	0.00253011	0.0031625	0.00328357	0.00377362	0.00380394	0.00541856	0.000184358	0.000109372	0.000208574	--	--	--
2-Methylbenzoic acid	0.00010801	0.000118191	0.000109529	0.00386974	0.0043284	0.00149841	0.00208796	0.0019641	0.00155557	0.000127547	0.000279998	0.000213093	0.000907996	0.000518866	0.000938118	0.000226988	0.000441397	0.0584268	0.00257896	0.00115161	0.00497522	0.00214195	0.00147807	0.00212389	0.00111946	0.000592096	0.000799582	0.00111269	0.000566747	0.00115193	Benzene and substituted derivatives	C07215	Metabolic pathways(ko01100)
3b-Hydroxy-5-cholenoic acid	0.000109123	1.58e-05	7.68e-05	0.0006017	0.00296183	0.00334866	0.00469613	0.000534188	0.000100202	0.000229802	6.97e-05	3.41e-05	7.49e-05	0.000122005	6.18e-05	2.77e-05	2.01e-05	4.38e-05	0.00191844	0.00476529	0.00305629	0.0056194	0.0100383	0.000396906	4.74e-05	2.77e-05	2.02e-05	0.00354857	8.52e-05	5.25e-05	--	--	--
4-Methoxycinnamic acid	0.000720896	0.0038975	0.0006987	0.000184978	0.000461438	0.000223547	0.00120529	0.00387163	0.0028221	0.00144336	0.00548167	0.00464029	0.000640981	0.000176782	0.000427614	0.00156051	0.00137994	0.00139847	0.000222869	0.000110938	0.00027546	0.00154058	0.000774602	0.00152255	0.00323115	0.00136057	0.00262385	0.000296003	0.000209064	0.00035723	--	--	--
9(S)-HOTrE	0.00983484	0.0136443	0.0161588	0.0119839	0.0107751	0.0114698	0.00238851	0.0022349	0.0025977	0.0144896	0.0150176	0.016368	0.00048962	0.0002989	0.000694926	0.00493799	0.0105477	0.00892334	0.0162302	0.027264	0.00907352	0.00402817	0.00230899	0.00444111	0.0111922	0.00782751	0.00967787	0.000413624	0.000259436	0.000291135	--	C16326	alpha-Linolenic acid metabolism(ko00592)
all cis-(6,9,12)-Linolenic acid	0.0143544	0.0167273	0.0199311	0.0339497	0.0293256	0.0330942	0.00570324	0.00230848	0.00671224	0.00943027	0.00641464	0.0063836	0.00162207	0.000918156	0.00107836	0.0106504	0.0101907	0.00454981	0.0298597	0.0329848	0.0166008	0.00982815	0.00868709	0.00743096	0.00917361	0.00916879	0.00674159	0.00101061	0.00068447	0.000920786	--	--	--
Allantoin	0.000261405	0.000325736	0.000335322	0.000122295	4.57e-05	9.77e-05	0.00133944	0.000670542	0.000560204	0.000364237	0.000686441	0.000556388	0.00128943	0.00219023	0.00173053	0.000349888	0.000393032	0.000155771	3.45e-05	3.48e-05	5.05e-05	0.000291217	0.000231648	0.000538349	0.000419942	0.00052135	0.00051615	0.000485573	0.00115101	0.000429246	--	--	--
Ammeline	0.000417964	0.000403428	0.000726723	0.00235496	0.0021954	0.00293606	0.000475375	0.00011715	0.000157725	0.000177313	0.000391981	0.000201973	0.000259857	0.000191918	0.00169415	0.000322584	0.000597794	0.000395774	0.00296795	0.0029321	0.00139716	0.000226666	0.000353457	0.00125217	0.000270033	0.000183666	0.000273257	0.000957669	0.000869081	0.000428753	--	--	--
Apigenin 7-O-glucoside	0.000131047	0.000145181	0.000275638	0.00355101	0.0019058	0.00102138	0.000665091	0.00058849	0.000562186	4.85e-05	9.98e-05	6.34e-05	0.000464583	0.000599818	0.00192456	0.000125186	0.000338224	0.000272114	0.00363151	0.00497322	0.00174976	0.000783441	0.000646261	0.00127832	8.37e-05	9.33e-05	0.00010319	0.000727612	0.00124158	0.00135214	Flavonoids	C04608	Flavone and flavonol biosynthesis(ko00944)
Arachidic acid	0.00505608	0.00360728	0.00601599	0.000658266	0.000749189	0.00047279	0.0023886	0.000564707	0.00583417	0.00623613	0.00281782	0.00478538	0.00305317	0.000760012	0.00141756	0.00564126	0.00747657	0.00683107	0.000892697	0.0005033	0.00115673	0.00611463	0.00787619	0.00671339	0.00418177	0.00338688	0.00446803	0.0010597	0.000676187	0.000974082	Fatty Acyls	C06425	Biosynthesis of unsaturated fatty acids(ko01040)
Arachidonic Acid (peroxide free)	0.0103045	0.00813916	0.00539154	3.1e-05	5.26e-05	6.86e-05	0.000211081	0.000118752	0.000495421	0.00657923	0.00407662	0.00364934	4.81e-05	5.42e-05	5.4e-05	0.00945822	0.00825091	0.00668371	3.79e-05	3.04e-05	4.17e-05	0.000359601	0.000384315	0.000303909	0.00759834	0.00561006	0.00572124	4.41e-05	4.74e-05	4.8e-05	--	--	--
Arbutin	5.81e-05	6.03e-05	4.44e-05	0.000427038	0.000465623	0.000689536	0.00208739	0.00196426	0.00145093	5.02e-05	0.000149104	9.63e-05	0.00225766	0.00174453	0.00243895	0.000104307	0.000185419	6.55e-05	0.000448259	0.000440629	0.000455361	0.000772854	0.00142633	0.0010502	0.000255004	0.000426102	0.000204397	0.00211621	0.00170075	0.00201841	Organooxygen compounds	C06186	Glycolysis / Gluconeogenesis(ko00010)
Baccatin III	6.09e-05	0.000157811	8.25e-05	0.000172454	0.000486493	0.000221964	0.000197046	0.000384672	0.000308314	7.66e-05	0.000301272	4.71e-05	0.000788691	0.000773177	0.000413896	7.02e-05	7.27e-05	0.000135746	4.02e-05	0.000194316	0.000356709	0.000216011	0.000340083	0.00020199	0.000236203	0.000199442	0.000207429	0.00201775	0.000212749	0.0021678	--	C11900	Metabolic pathways(ko01100);;Biosynthesis of secondary metabolites(ko01110);;Diterpenoid biosynthesis(ko00904)
Behenic acid	0.00233799	0.00193666	0.00239884	0.000560028	0.000697797	0.000339355	0.00163095	0.000134379	0.00189001	0.00206993	0.00131681	0.0017946	0.00103037	0.000460023	0.000510838	0.00209754	0.00209662	0.00243429	0.00049812	0.000350344	0.00118141	0.00132948	0.00171874	0.00144258	0.00106236	0.000809516	0.00117351	0.000375215	0.000386714	0.000561158	Fatty Acyls	C08281	Biosynthesis of unsaturated fatty acids(ko01040);;Cutin, suberine and wax biosynthesis(ko00073)
Bentazon	4.14e-05	3.6e-05	2.83e-05	0.000473828	0.000368846	0.000701004	0.000132928	0.000139659	0.000199995	2.68e-05	0.000109305	3.31e-05	0.00424407	0.00274068	0.00227946	3.03e-05	6.14e-05	7.59e-05	0.000300979	0.00034137	0.000636777	7.89e-05	0.000140955	0.000104822	0.000112928	0.0001509	9.34e-05	0.00267781	0.00116173	0.00174646	--	--	--
cis-9-Palmitoleic acid	0.0392406	0.037214	0.0249976	0.00143894	0.00365237	0.00373031	0.00260419	0.00259084	0.0102162	0.0315837	0.0225617	0.0225227	0.000857298	0.000599933	0.000783746	0.0768711	0.0753025	0.049809	0.00361124	0.00480624	0.00316812	0.00658131	0.00834256	0.00372945	0.0679512	0.0815826	0.0249231	0.000629194	0.000612645	0.000534907	Fatty Acyls	C08362	Fatty acid biosynthesis(ko00061)
D-Biotin	0.000157677	0.000119289	0.000228492	1.96e-05	3.85e-05	4.54e-05	0.000314516	0.0151371	0.0093534	0.000319964	0.000298115	0.0341382	4.64e-05	4.53e-05	4.18e-05	0.000235028	0.000647422	0.000411087	2.5e-05	2.65e-05	3.23e-05	0.000117429	0.00142147	0.0012514	0.00163978	0.0019142	0.00332357	3.78e-05	5.27e-05	4.39e-05	Biotin and derivatives	C00120	Biotin metabolism(ko00780);;ABC transporters(ko02010);;Metabolic pathways(ko01100)
D-Fructose	0.00181025	0.00169885	0.00253731	0.00448481	0.00364424	0.0055105	0.00379669	0.00434506	0.00412341	0.00265225	0.00327464	0.00576727	0.0165631	0.0135576	0.0108134	0.00178978	0.00646665	0.00218253	0.00421167	0.00273836	0.00248802	0.002698	0.00360075	0.00484363	0.0136153	0.0197211	0.011697	0.00603447	0.00905214	0.00784438	--	C00095	Fructose and mannose metabolism(ko00051);;Metabolic pathways(ko01100);;ABC transporters(ko02010);;Galactose metabolism(ko00052);;Starch and sucrose metabolism(ko00500)
D-Glucono-1,5-lactone	0.000794474	0.000718525	0.00111791	0.00164756	0.000913383	0.000922669	0.000880532	0.00179567	0.000938433	0.00121986	0.00115871	0.00174762	0.0102504	0.00857341	0.00178531	0.000834103	0.0015417	0.00139253	0.000654361	0.000837052	0.000554963	0.000541386	0.000415707	0.00362244	0.00233218	0.00209401	0.00172288	0.0012468	0.00136035	0.00116448	Organooxygen compounds	C00198	Pentose phosphate pathway(ko00030);;Biosynthesis of secondary metabolites(ko01110);;Metabolic pathways(ko01100);;Carbon metabolism(ko01200)
Dihomo-gamma-Linolenic Acid	0.00178529	0.00132704	0.000959139	0.00021678	0.000242447	0.000211465	0.000128806	6.16e-05	0.000395053	0.00148521	0.00067343	0.00108984	5.44e-05	4.17e-05	6.65e-05	0.00242531	0.00334644	0.00247084	0.000226415	0.000265011	0.000139149	0.000377885	0.00038544	0.000299866	0.00245918	0.00328128	0.00276694	4.82e-05	4.08e-05	2.99e-05	Fatty Acyls	C03242	Metabolic pathways(ko01100);;Biosynthesis of unsaturated fatty acids(ko01040);;Linoleic acid metabolism(ko00591)
Diuron	0.0180495	0.0163663	0.00953013	1.1e-05	0.000186115	4.14e-05	0.000164135	0.000167424	0.000106545	0.0168593	0.00578964	0.00218685	4.82e-05	5.99e-05	4.34e-05	0.00975675	0.010197	0.00303223	1.3e-05	1.01e-05	0.000150859	0.000248868	9.3e-05	8.84e-05	0.00187445	0.00249729	0.000788202	2.77e-05	5.87e-05	5.73e-05	--	--	--
Embelin	0.00522216	0.0032542	0.00507278	0.00232125	0.00251606	0.00183427	0.00126331	0.00579288	0.00469706	0.00384058	0.00403184	0.00509504	0.00513145	0.00587247	0.00498293	0.00399564	0.00426415	0.00424865	0.00179061	0.00184292	0.00314366	0.00416056	0.0029974	0.00346756	0.00234251	0.00220993	0.00178462	0.00570897	0.00610163	0.00572431	--	--	--
Flavin mononucleotide (FMN)	0.000110196	2.25e-05	0.000121746	0.00363249	0.00358798	0.00490788	0.00129215	0.00172532	0.00107211	0.000101428	0.000241156	0.000154761	0.00261455	0.00113671	0.00141554	0.000114615	0.000299108	0.000134293	0.00301381	0.00300272	0.00472786	0.00110285	0.00142432	0.00123658	0.000306856	0.000562939	0.000574713	0.000594681	0.000687804	0.000807512	--	--	--
Heptadecanoic acid	0.0269019	0.0217863	0.0270723	0.00165817	0.00207027	0.00161169	0.00228453	0.00035728	0.00397579	0.0299774	0.0189126	0.0114553	0.000775138	0.00071606	0.000562318	0.0240496	0.0192487	0.0303773	0.00168182	0.00162297	0.00196855	0.00357001	0.00342387	0.00413947	0.0185921	0.0138654	0.0129977	0.0008203	0.000715679	0.000639979	--	--	--
IS	0.0198188	0.0148878	0.0238115	0.0133341	0.0138766	0.0133161	0.0333075	0.0379811	0.0253955	0.019308	0.0209576	0.0129753	0.0342705	0.0343795	0.0334525	0.0196737	0.0183198	0.0208551	0.0129932	0.0123908	0.0147194	0.0244158	0.0251941	0.0237884	0.0161659	0.0149994	0.0177215	0.0306775	0.0336823	0.0305323	--	--	--
Isopimaric acid	0.00231186	0.00240564	0.000864433	1.28e-05	2.04e-05	2.74e-05	0.000114794	0.000136016	0.000359065	0.0010532	0.00199318	0.00120526	5.21e-05	3.1e-05	3.57e-05	0.002283	0.00305931	0.00115859	1.73e-05	0.000129387	6.15e-05	0.000243189	0.000274626	0.000117931	0.00143392	0.00224784	0.00145003	8.29e-05	4.35e-05	2.43e-05	Prenol lipids	C09118	Diterpenoid biosynthesis(ko00904);;Biosynthesis of secondary metabolites(ko01110)
L-Asparagine	0.000959607	0.00114459	0.00091085	0.00140252	0.000562773	0.000445401	0.00908591	0.00246829	0.00430551	0.000478498	0.00108826	0.000429124	0.00751609	0.0108568	0.00900907	0.00203443	0.00094242	0.000370786	0.000317971	0.000902836	0.000255445	0.00171874	0.00346591	0.0026954	0.000202475	0.00104738	0.000596657	0.00401451	0.00887132	0.00543749	Carboxylic acids and derivatives	C00152	Biosynthesis of amino acids(ko01230);;Aminoacyl-tRNA biosynthesis(ko00970);;Cyanoamino acid metabolism(ko00460);;Alanine, aspartate and glutamate metabolism(ko00250);;Metabolic pathways(ko01100);;Biosynthesis of secondary metabolites(ko01110)
Linoleic acid	0.071178	0.0869177	0.0787134	0.0277142	0.0233349	0.0169868	0.0259633	0.0100201	0.0556622	0.0821388	0.0825046	0.0922136	0.00473075	0.00270282	0.00302919	0.0625616	0.056918	0.0499411	0.0229799	0.0179295	0.0229252	0.0578647	0.049559	0.0577057	0.0762533	0.073356	0.094046	0.00306936	0.00298317	0.00348684	Fatty Acyls	C01595	Biosynthesis of unsaturated fatty acids(ko01040);;Linoleic acid metabolism(ko00591);;Metabolic pathways(ko01100)
L-Malic acid	0.000233302	0.000454132	0.000332615	0.00184384	0.00210178	0.00102796	0.00458549	0.0016137	0.00258187	8.41e-05	0.000214171	0.00020358	0.00244096	0.00356058	0.00299258	0.000930596	0.000320109	0.000468807	0.00134492	0.00152862	0.000676234	0.00233627	0.00325808	0.00306922	0.000186357	0.000403209	0.000320038	0.00286099	0.0029975	0.00176494	Hydroxy acids and derivatives	C00149	Biosynthesis of secondary metabolites(ko01110);;Citrate cycle (TCA cycle)(ko00020);;Metabolic pathways(ko01100);;Carbon metabolism(ko01200);;Carbon fixation in photosynthetic organisms(ko00710);;Pyruvate metabolism(ko00620);;Glyoxylate and dicarboxylate metabolism(ko00630)
Mesaconic acid	0.00147803	0.0014683	0.00166989	0.00578553	0.00894189	0.00448993	0.00196921	0.000437985	0.00168426	0.00040919	0.00152943	0.000494071	0.00341231	0.00285962	0.00497825	0.000815093	0.00172581	0.00527147	0.004947	0.00266079	0.0112049	0.00113781	0.00355058	0.00393709	0.00189156	0.000516952	0.00101642	0.00888739	0.0104513	0.00442392	Fatty Acyls	C02226	2-Oxocarboxylic acid metabolism(ko01210);;Carbon metabolism(ko01200);;Glyoxylate and dicarboxylate metabolism(ko00630);;Metabolic pathways(ko01100);;Valine, leucine and isoleucine biosynthesis(ko00290);;C5-Branched dibasic acid metabolism(ko00660)
Myristic acid	0.00594973	0.00885249	0.00683599	0.00138887	0.00154334	0.00151491	0.00151492	0.000725153	0.00333749	0.0134192	0.00815006	0.00791916	0.00159139	0.00233164	0.00193762	0.00833874	0.00859961	0.00625824	0.0028346	0.00191339	0.00138199	0.00248503	0.00177389	0.00162165	0.00982021	0.00694362	0.00560471	0.001768	0.00177206	0.00155796	Fatty Acyls	C06424	Metabolic pathways(ko01100);;Fatty acid biosynthesis(ko00061)
N-carbamoyl-L-aspartate	0.000145573	2.1e-05	3.67e-05	1.87e-05	2.02e-05	0.000137975	0.00172351	0.000983822	0.000979921	0.000115033	0.000281148	2.41e-05	2.32e-05	3.94e-05	1.43e-05	9.31e-05	0.000210941	0.00012059	1.49e-05	1.62e-05	1.24e-05	0.000240181	0.000527831	0.0016529	8.48e-05	6.52e-05	0.00811986	3.17e-05	3.42e-05	3.95e-05	Carboxylic acids and derivatives	C00438	Metabolic pathways(ko01100);;Alanine, aspartate and glutamate metabolism(ko00250);;Pyrimidine metabolism(ko00240)
Nicotinamide ribotide	0.000159838	0.000176992	0.000198098	0.000717613	0.00066736	0.000881613	0.000592122	0.000460513	0.000551899	4.26e-05	0.000185288	5.61e-05	0.00138051	0.00185207	0.00152796	0.000130745	0.00025138	0.000231172	0.000801606	0.000648265	0.000665783	0.000446995	0.000704044	0.000785489	8.43e-05	0.000135882	0.000114004	0.00135881	0.00158319	0.00154405	--	--	--
Nname,cis-9,10-Epoxystearic acid	0.00407812	0.00308452	0.00339822	0.00021224	0.000397689	0.000213173	0.00063836	0.000949291	0.00112366	0.00791017	0.00338388	0.0074329	0.000353778	0.000226864	0.000260851	0.00247679	0.00441047	0.0028856	0.000213544	0.000293264	0.000433295	0.00157152	0.00077357	0.00147392	0.00299125	0.00347061	0.00363913	0.000344315	0.000263084	0.0002708	--	--	--
Oleanolic acid	0.00270289	0.00174601	0.00235415	0.000110099	0.00015499	0.00022968	4.67e-05	3.04e-05	0.00056054	0.00372259	0.00333148	0.00194468	6.95e-05	3.56e-05	3.04e-05	0.00175445	0.00122123	0.00173625	0.000344907	0.000364381	0.000120744	0.000106938	0.000301985	0.000578466	0.00171452	0.000763554	0.00118668	3.04e-05	3.22e-05	1.67e-05	--	--	--
Palmitic acid	0.266302	0.240758	0.247128	0.109998	0.092013	0.084322	0.0661796	0.0116598	0.119061	0.269254	0.223986	0.279956	0.0768794	0.0467118	0.042871	0.217158	0.235587	0.224804	0.0824931	0.0863875	0.0956816	0.150821	0.131251	0.12597	0.178519	0.196948	0.148855	0.0795682	0.0777156	0.0778277	Fatty Acyls	C00249	Fatty acid metabolism(ko01212);;Metabolic pathways(ko01100);;Fatty acid biosynthesis(ko00061);;Fatty acid elongation(ko00062);;Cutin, suberine and wax biosynthesis(ko00073);;Biosynthesis of unsaturated fatty acids(ko01040);;Fatty acid degradation(ko00071)
Pentadecanoic Acid	0.0246094	0.018913	0.0187967	0.00126615	0.00164596	0.00125418	0.00341382	0.000628375	0.00410432	0.0403379	0.0205283	0.0178906	0.000971683	0.00084409	0.000891851	0.0198781	0.0223511	0.0321193	0.00125333	0.00119703	0.00170918	0.00613655	0.00354946	0.00438076	0.020007	0.0192981	0.0213503	0.000924923	0.00108994	0.00138935	--	--	--
Pimelic acid	0.000149534	0.000210172	0.000174462	0.000380063	0.000462364	0.000250145	0.00019034	0.00075326	0.000427761	8.4e-05	0.000381002	0.000266225	0.000406162	0.000681882	0.000646892	6.68e-05	0.000228763	0.0507742	0.000443046	0.000332007	0.00046675	0.000431449	0.000180349	0.000240065	0.00082166	0.000280961	0.00054072	0.000775842	0.000689817	0.000822208	Fatty Acyls	C02656	Metabolic pathways(ko01100);;Biotin metabolism(ko00780)
Propionic acid	0.000503458	0.000520659	0.000783685	0.00040175	0.000281657	9.91e-05	0.00302784	0.00312727	0.00236507	0.000483445	0.000860628	0.000412783	0.00303863	0.00304836	6.82e-05	0.000699155	0.00068182	0.000594958	0.000182036	0.000131959	0.00101123	0.00194375	0.0023643	0.00219822	0.000432959	0.000560613	0.000572082	0.00266432	0.00343819	0.0027251	Carboxylic acids and derivatives	C00163	Metabolic pathways(ko01100);;Nicotinate and nicotinamide metabolism(ko00760);;Propanoate metabolism(ko00640)
Pyridoxal 5'-phosphate	0.00122993	0.00102345	5.18e-05	4.37e-05	3.22e-05	3.74e-05	6.14e-05	0.000188959	0.000109472	4.42e-05	0.000325066	0.000821636	0.00200128	0.00202475	0.00185345	0.00144415	0.00105259	4.63e-05	0.000849536	2.02e-05	2.87e-05	5.24e-05	6.38e-05	0.000137897	9.52e-05	0.000628009	0.000351018	0.00188382	0.00233209	0.00205537	Pyridines and derivatives	C00018	Vitamin B6 metabolism(ko00750);;Metabolic pathways(ko01100);;Thiamine metabolism(ko00730)
Raffinose	0.000222654	0.000236622	0.00040553	0.000371835	0.000565919	0.000662246	0.000746747	0.000675901	0.000869114	0.000251832	0.000510333	0.000352658	0.00149419	0.0010059	0.00167429	0.000294368	0.000583297	0.000212761	0.000571695	0.000498037	0.000279704	0.000396196	0.000719474	0.000814347	0.00119144	0.0104136	0.00120041	0.00183034	0.00161442	0.00172105	Organooxygen compounds	C00492	ABC transporters(ko02010);;Galactose metabolism(ko00052)
Riluzole	0.0112559	0.00903916	0.00612743	5.34e-05	0.000116432	1.87e-05	0.000134616	0.00166254	0.000711364	0.00978483	0.00384234	0.00147583	5.67e-05	4.65e-05	4.3e-05	0.00595825	0.0067522	0.00186915	8.14e-06	6.32e-06	9.8e-05	0.000189547	2.44e-05	7.43e-05	0.00118057	0.00152255	0.001078	2.65e-05	5.52e-05	5.51e-05	--	--	--
S-Adenosyl-L-homocysteine	0.000108722	0.000136361	0.000157937	0.00201754	0.00351292	0.00130301	0.000390468	0.0011431	0.000850046	0.000143166	0.000491741	0.000277546	0.00162542	0.00252732	0.00109357	0.000237795	0.000201402	0.000241497	0.00215703	0.00128572	0.00294509	0.000794267	0.000679636	0.000845007	0.000408113	0.000335011	0.00044407	0.00318341	0.000742126	0.00493477	5'-deoxyribonucleosides	C00021	Cysteine and methionine metabolism(ko00270);;Metabolic pathways(ko01100);;Biosynthesis of amino acids(ko01230)
Salicylic acid	0.000155005	3.81e-05	0.000155854	0.00108735	0.000715388	0.000304959	0.00417813	0.00144762	0.000953396	0.0002019	0.000208753	0.000114991	0.000381403	0.000293549	6.85e-05	0.000258079	0.000280733	0.000173399	0.000677709	0.000687364	0.000899285	0.00251904	0.00121279	0.00147418	0.000327723	0.000528061	0.000749076	0.000217287	0.000287748	0.000256892	Benzene and substituted derivatives	C00805	Plant hormone signal transduction(ko04075);;Phenylalanine metabolism(ko00360);;Biosynthesis of secondary metabolites(ko01110);;Metabolic pathways(ko01100)
Sebacic acid	0.00164803	0.0012077	0.00153542	8.43e-05	0.000220727	0.000103982	0.00284082	0.000651649	0.000488459	0.00301482	0.00514525	0.00241048	8.71e-05	0.000174243	0.000120946	0.00252913	0.00108305	0.00215163	9.14e-05	7.12e-05	6.98e-05	0.0013343	0.000911866	0.00178952	0.0100698	0.00299679	0.00938737	0.00014997	0.000173063	0.000177318	--	--	--
Stearidonic Acid	0.00331623	0.00106162	0.00101917	0.00235801	0.00288819	0.00239833	0.000265287	0.000178756	0.000108967	0.000481368	0.000418902	0.000596701	8.05e-05	4.35e-05	0.000153955	0.00703208	0.00253444	0.00255795	0.00331584	0.00501943	0.00226554	0.00039199	0.000214047	0.000316431	0.0150496	0.012478	0.0415561	9.63e-05	5.49e-05	5.18e-05	Fatty Acyls	C16300	alpha-Linolenic acid metabolism(ko00592);;Biosynthesis of secondary metabolites(ko01110)
Sucrose	0.000318444	0.000401377	0.000565568	0.00150831	0.00169122	0.00175836	0.0010437	0.000913611	0.000606193	0.000158184	0.000376924	0.000240387	0.00122795	0.00147306	0.00254862	0.000420626	0.000608372	0.00045086	0.00181227	0.0015925	0.00110003	0.000392473	0.000816995	0.00126128	0.000263173	0.000430322	0.000338794	0.0023023	0.00250168	0.00173311	Heteroaromatic compounds	C00089	ABC transporters(ko02010);;Metabolic pathways(ko01100);;Galactose metabolism(ko00052);;Starch and sucrose metabolism(ko00500)
Sulfaphenazole	0.00073603	0.00118351	0.00148471	0.00222317	0.00146577	0.000966094	9.18e-05	0.000130784	0.000544519	0.000383037	0.00193721	0.000165329	1.51e-05	0.000356901	0.00112542	0.00175939	0.00111379	0.0011492	0.00127539	0.000991931	0.00155024	0.000127374	0.000102866	0.000120177	0.00127979	0.000753991	0.00125278	0.00254771	0.00102975	0.00166909	--	--	--
Thymidine	0.00155934	0.00087121	0.000758331	0.00245306	0.00359152	0.000608098	0.00238556	0.00289966	0.00177479	0.00187131	0.000797642	0.00204534	0.000322802	0.00022307	0.000274831	0.00127447	0.00189688	0.00170647	0.00180051	0.0010494	0.0020534	0.0025112	0.00179043	0.00286833	0.0037832	0.00417822	0.0035511	0.000358563	6.76e-05	6.05e-05	Pyrimidine nucleosides	C00214	Metabolic pathways(ko01100);;Pyrimidine metabolism(ko00240)
trans-2-Hydroxycinnamic acid	0.000329198	0.000412013	0.000355969	0.000443531	0.00052885	0.000407563	0.000255243	0.000364784	0.000224093	0.000337628	0.000128683	5.16e-05	0.00136939	0.00223322	0.00157518	9.42e-05	5.34e-05	0.000371123	0.000246633	0.000131924	0.0008541	0.00010476	0.000136805	0.00015207	0.000389458	0.000307814	0.000531455	0.00236137	0.001601	0.00245673	Cinnamic acids and derivatives	C01772	Phenylalanine metabolism(ko00360);;Biosynthesis of secondary metabolites(ko01110);;Phenylpropanoid biosynthesis(ko00940)
