# Supplementary material for: Niche differentiation modulates metabolites abundance and composition in silicon fertilizer amended soil during sugarcane growth
Source: BMC Plant Biol. 2022 Oct 24;22:497. doi: 10.1186/s12870-022-03880-7 (PMC9590199; doi:10.1186/s12870-022-03880-7)
Supplement: Supplementary file 5 — Additional file 5: Table S4. Comparison of metabolites relative abundance in each group. [file 12870_2022_3880_MOESM5_ESM.xlsx]

## Sheet: Sheet1
Table S4. Comparison of metabolites relative abundance in each group
	CKB	CKRhi	CKR	CKS	CKL	SiB	SiRhi	SiR	SiS	SiL
Fatty Acyls	67.59 a	67.53 a	39.34 c	32.37 c	50.72 abc	67.63 a	67.01 a	62.06 abc	42.45 bc	50.13 abc
Carboxylic acids and derivatives	0.62 c	0.45 c	5.31 ab	8.40 a	1.32 c	0.69 c	0.98 c	2.72 bc	6.38 a	1.42 c
Organooxygen compounds	0.54 d	0.77 d	3.05 bc	6.83 a	1.79 bcd	0.64 d	1.78 bcd	1.69 cd	3.86 b	1.72 cd
Benzene and substituted derivatives	0.11 a	0.13 a	1.99 a	0.64 a	1.68 a	3.17 a	0.34 a	1.25 a	0.75 a	1.67 a
Biotin and derivatives	0.03 a	1.97 a	3.71 a	0.02 a	0.01 a	0.07 a	0.43 a	0.27 a	0.02 a	0.01 a
Flavonoids	0.16 b	0.15 b	1.44 a	0.99 ab	1.05 ab	0.18 b	0.16 b	1.08 ab	1.09 ab	1.58 a
Pyrimidine nucleosides	0.20 b	0.30 b	1.15 a	0.20 b	0.89 ab	0.30 b	0.77 ab	0.80 ab	0.12 b	0.70 ab
Hydroxy acids and derivatives	0.06 c	0.03 c	1.15 ab	1.44 a	0.61 bc	0.10 c	0.06 c	0.84 ab	1.13 ab	0.45 bc
Others	30.69 b	28.68 b	42.87 a	49.10 a	41.93 a	27.21 b	28.48 b	29.30 b	44.19 a	42.33 a
