# Supplementary material for: Niche differentiation modulates metabolites abundance and composition in silicon fertilizer amended soil during sugarcane growth
Source: BMC Plant Biol. 2022 Oct 24;22:497. doi: 10.1186/s12870-022-03880-7 (PMC9590199; doi:10.1186/s12870-022-03880-7)
Supplement: Supplementary file 6 — Additional file 6: Table S5. Changes of metabolic composition in different compartments under Si and CK. [file 12870_2022_3880_MOESM6_ESM.xlsx]

## Sheet: Coversheet
Table S5 Changes of Metabolic Composition in Different Compartments under Silicon Fertilizer and CK.
Sheet	Explanation
Sheet 1	Comparison of the differences in the metabolic composition in bulk soils under CK and Si treatments.
Sheet 2	Comparison of the differences in the metabolic composition in rhizosphere soils under CK and Si treatments.
Sheet 3	Comparison of the differences in the metabolic composition in root under CK and Si treatments.
Sheet 4	Comparison of the differences in the metabolic composition in stem under CK and Si treatments.
Sheet 5	Comparison of the differences in the metabolic composition in leaf under CK and Si treatments.
Sheet 6	Venn diagram illustrating unique and overlap, enriched or depleted metabolites in the different groups compared

## Sheet: Sheet1
id	baseMean	log2FoldChange	lfcSE	stat	pvalue	padj	HMDB_taxonomy	KEGG_annotation	KEGG_pathway_annotation	CKBulk soil	SiBulk soil	Metabolism Depleted or Enriched under Silicon treatment
p-Hydroxycinnamaldehyde	123634	-4.71385	0.695508	-6.77756	1.22e-11	2.07e-09	Cinnamaldehydes	C05608	Biosynthesis of secondary metabolites(ko01110);;Metabolic pathways(ko01100);;Phenylpropanoid biosynthesis(ko00940)	0.000483522	1.93533e-05	Depleted
Umbelliferone	174004	-3.57807	0.554752	-6.44985	1.12e-10	1.26e-08	Coumarins and derivatives	C09315	Biosynthesis of secondary metabolites(ko01110)	0.000316763	3.35967e-05	Depleted
2-Furoylglycine	298445	-1.23951	0.338743	-3.65914	0.000253067	0.0171074	--	--	--	0.000295974	0.000146115	Depleted
2-Hydroxyphenylacetic acid	273390	-1.9019	0.610804	-3.11377	0.00184712	0.0891897	Benzene and substituted derivatives	C05852	Phenylalanine metabolism(ko00360);;Metabolic pathways(ko01100)	0.000280104	9.39397e-05	Depleted
all cis-(6,9,12)-Linolenic acid	1.34109e+07	-1.20097	0.437276	-2.74649	0.00602373	0.231715	--	--	--	0.0170043	0.00846361	Depleted
Phenethyl Caffeiate	215019	-1.36688	0.499114	-2.73861	0.00616992	0.231715	--	--	--	0.000293087	0.000133648	Depleted
12-Oxo-2,3-dinor-10,15-phytodienoic acid	202414	-1.75709	0.690572	-2.5444	0.0109465	0.246661	--	--	--	0.000740165	0.000256639	Depleted
9(S)-HOTrE	9.97009e+06	-0.918069	0.375275	-2.44639	0.0144295	0.304824	--	C16326	alpha-Linolenic acid metabolism(ko00592)	0.0132126	0.00813634	Depleted
cis-Aconitate	381339	-1.25054	0.6226	-2.00857	0.0445824	0.551382	Carboxylic acids and derivatives	C00417	2-Oxocarboxylic acid metabolism(ko01210);;Glyoxylate and dicarboxylate metabolism(ko00630);;Metabolic pathways(ko01100);;Citrate cycle (TCA cycle)(ko00020);;Biosynthesis of secondary metabolites(ko01110);;C5-Branched dibasic acid metabolism(ko00660)	0.000361291	0.000150634	Depleted
Fludrocortisone acetate	125531	-1.09664	0.523921	-2.09315	0.0363357	0.551382	Steroids and steroid derivatives	C00762	Metabolic pathways(ko01100)	2.79933e-05	1.365e-05	Depleted
Phenolphthalein	137201	-1.17615	0.548342	-2.14492	0.0319591	0.551382	--	--	--	0.000195943	9.49073e-05	Depleted
Salidroside	45648.6	-0.76087	0.378607	-2.00966	0.0444676	0.551382	--	C06046	Tyrosine metabolism(ko00350)	1.47667e-05	9.97e-06	Depleted
trans-2-Hydroxycinnamic acid	624299	-1.28274	0.616651	-2.08017	0.0375097	0.551382	Cinnamic acids and derivatives	C01772	Phenylalanine metabolism(ko00360);;Biosynthesis of secondary metabolites(ko01110);;Phenylpropanoid biosynthesis(ko00940)	0.000365727	0.000172908	Depleted
2-Methylbenzoic acid	3.77878e+06	7.25858	0.896884	8.09311	5.82e-16	1.97e-13	Benzene and substituted derivatives	C07215	Metabolic pathways(ko01100)	0.00011191	0.0196984	Enriched
4-Pyridoxic acid	545143	4.91537	0.905304	5.42953	5.65e-08	4.77e-06	Pyridines and derivatives	C00847	Metabolic pathways(ko01100);;Vitamin B6 metabolism(ko00750)	5.09333e-05	0.00172041	Enriched
Linustatin	115645	1.94239	0.54708	3.55046	0.000384557	0.0216634	--	--	--	8.22667e-05	0.000346678	Enriched
3,4-Dihydroxybenzaldehyde	33057.6	1.54234	0.598796	2.57573	0.0100029	0.241499	Benzene and substituted derivatives	C16700	Isoquinoline alkaloid biosynthesis(ko00950)	6.59e-06	2.26067e-05	Enriched
Acetylvalerenolic acid	235079	1.08997	0.419262	2.59973	0.00932975	0.241499	--	--	--	5.77333e-05	0.000146938	Enriched
D(-)-beta-hydroxy butyric acid	88454.1	1.46476	0.551931	2.65388	0.00795731	0.241499	--	--	--	4.56333e-05	0.000143392	Enriched
Dephosphocoenzyme A (Dephospho-CoA)	31136.2	1.0213	0.388165	2.63111	0.00851069	0.241499	--	--	--	6.27e-06	1.479e-05	Enriched
Pantothenate	434714	1.05565	0.40462	2.609	0.00908062	0.241499	Alcohols and polyols	C00864	beta-Alanine metabolism(ko00410);;Pantothenate and CoA biosynthesis(ko00770);;Metabolic pathways(ko01100);;Biosynthesis of secondary metabolites(ko01110)	4.99333e-05	0.000122876	Enriched
Ethyl glucuronide	134601	0.931106	0.400221	2.32648	0.019993	0.397508	--	--	--	2.86e-05	6.4891e-05	Enriched
Scytalone	147846	1.14759	0.510176	2.2494	0.0244868	0.459808	--	--	--	2.52333e-05	6.58333e-05	Enriched
3-Methoxy-4-hydroxyphenylethyleneglycol	58565.1	0.889521	0.429606	2.07055	0.0384007	0.551382	Phenols	C05594	Metabolic pathways(ko01100);;Tyrosine metabolism(ko00350)	5.55333e-06	1.20867e-05	Enriched
Arbutin	762227	0.848782	0.419076	2.02537	0.0428297	0.551382	Organooxygen compounds	C06186	Glycolysis / Gluconeogenesis(ko00010)	5.42667e-05	0.000118409	Enriched
Flavin mononucleotide (FMN)	1.39331e+06	0.934913	0.470811	1.98575	0.0470613	0.551382	--	--	--	8.4814e-05	0.000182672	Enriched
Naringenin-7-O-Glucoside	178785	1.0959	0.518048	2.11544	0.0343924	0.551382	--	--	--	2.78e-05	6.78333e-05	Enriched
Nomilin	77992.1	0.786581	0.395569	1.98848	0.0467588	0.551382	--	--	--	1.37e-05	2.74e-05	Enriched
Rutin	206107	1.28202	0.646333	1.98353	0.047308	0.551382	Flavonoids	C05625	Biosynthesis of secondary metabolites(ko01110);;Metabolic pathways(ko01100);;Flavone and flavonol biosynthesis(ko00944)	2.94e-05	7.84953e-05	Enriched
Ammelide	62309.4	1.17784	0.612437	1.9232	0.0544543	0.613519	--	--	--	2.35e-05	6.39667e-05	nosig
(S)-Equol	64261.6	0.707816	0.397382	1.7812	0.0748803	0.716226	--	--	--	1.24167e-05	2.28667e-05	nosig
1-Palmitoyl Lysophosphatidic Acid	44136.9	0.844427	0.470012	1.79661	0.072398	0.716226	--	--	--	6e-06	1.20033e-05	nosig
3,4,5-Trimethoxycinnamic acid	496230	0.706223	0.391739	1.80279	0.0714211	0.716226	--	--	--	0.000153336	0.000287329	nosig
4-Hydroxycinnamic acid	152340	0.629969	0.35538	1.77266	0.0762844	0.716226	Cinnamic acids and derivatives	C00811	Ubiquinone and other terpenoid-quinone biosynthesis(ko00130);;Isoquinoline alkaloid biosynthesis(ko00950);;Phenylpropanoid biosynthesis(ko00940);;Metabolic pathways(ko01100);;Tyrosine metabolism(ko00350);;Biosynthesis of secondary metabolites(ko01110);;Phenylalanine metabolism(ko00360)	3.07e-05	5.54333e-05	nosig
Nitrofurantoin	61113.2	1.2462	0.691894	1.80114	0.0716803	0.716226	Heteroaromatic compounds	C00089	Starch and sucrose metabolism(ko00500);;Galactose metabolism(ko00052);;Metabolic pathways(ko01100);;ABC transporters(ko02010)	5.7069e-05	0.000154248	nosig
Stearidonic Acid	3.76481e+06	0.9659	0.537965	1.79547	0.0725785	0.716226	Fatty Acyls	C16300	alpha-Linolenic acid metabolism(ko00592);;Biosynthesis of secondary metabolites(ko01110)	0.00179901	0.00404149	nosig
Primidone	227501	-0.848797	0.486379	-1.74513	0.0809615	0.720131	--	--	--	0.000244187	0.00014533	nosig
Sinapyl aldehyde	308157	0.619663	0.354822	1.7464	0.0807409	0.720131	--	--	--	0.000123509	0.000216849	nosig
3-Hydroxyisovaleric acid	83292.9	-0.640926	0.372282	-1.72161	0.0851395	0.737876	--	--	--	5.05667e-05	3.64333e-05	nosig
Cortisol 21-acetate	14092.1	1.02316	0.60348	1.69544	0.0899923	0.760435	--	--	--	5.36667e-06	1.20167e-05	nosig
Linoleic acid	5.15613e+07	-0.699194	0.417535	-1.67457	0.0940178	0.775073	Fatty Acyls	C01595	Biosynthesis of unsaturated fatty acids(ko01040);;Linoleic acid metabolism(ko00591);;Metabolic pathways(ko01100)	0.0789364	0.0564735	nosig
Nimodipine	473406	0.891761	0.544169	1.63876	0.101264	0.81493	--	--	--	5.65333e-05	0.000126917	nosig
.beta.-Estradiol 3-sulfate	512918	0.743969	0.462314	1.60923	0.107566	0.816771	--	--	--	4.14e-05	8.28153e-05	nosig
3',5'-Cyclic guanosine monophosphate	54841.5	0.837781	0.522025	1.60487	0.108523	0.816771	--	--	--	1.36967e-05	2.72667e-05	nosig
D-glucosamine 6-phosphate	28058.6	-0.563872	0.353298	-1.59602	0.110484	0.816771	Organooxygen compounds	C00352	Alanine, aspartate and glutamate metabolism(ko00250);;Metabolic pathways(ko01100);;Amino sugar and nucleotide sugar metabolism(ko00520)	3.42e-05	2.7e-05	nosig
Scopoletin	164292	0.704978	0.442545	1.59301	0.111158	0.816771	Coumarins and derivatives	C01752	Phenylpropanoid biosynthesis(ko00940);;Biosynthesis of secondary metabolites(ko01110)	0.000112644	0.000213002	nosig
Perseitol	120278	0.835512	0.5321	1.57022	0.116365	0.836836	--	--	--	1.52333e-05	3.29e-05	nosig
Pyridoxal (Vitamin B6)	197501	-0.369473	0.243132	-1.51964	0.128602	0.897966	--	--	--	0.000140937	0.000122293	nosig
Salicylic acid	632408	0.883423	0.583734	1.5134	0.130179	0.897966	Benzene and substituted derivatives	C00805	Plant hormone signal transduction(ko04075);;Phenylalanine metabolism(ko00360);;Biosynthesis of secondary metabolites(ko01110);;Metabolic pathways(ko01100)	0.00011632	0.000237404	nosig
2,4-Dinitrophenol	312111	0.601094	0.465708	1.29071	0.196804	0.908376	--	--	--	0.000290678	0.000502538	nosig
5(S)-HpETE	12008.2	0.502596	0.352849	1.4244	0.154332	0.908376	Fatty Acyls	C05356	Metabolic pathways(ko01100);;Arachidonic acid metabolism(ko00590)	2.53667e-06	4.27333e-06	nosig
5-Hydroxymethyluracil	57866.4	-0.644267	0.460442	-1.39923	0.161743	0.908376	--	--	--	5.14667e-05	3.85667e-05	nosig
cis-9-Palmitoleic acid	2.55683e+07	0.74156	0.549883	1.34858	0.177473	0.908376	Fatty Acyls	C08362	Fatty acid biosynthesis(ko00061)	0.0338174	0.0673275	nosig
Dantrolene	114131	0.576098	0.413074	1.39466	0.163118	0.908376	--	--	--	1.23667e-05	2.14e-05	nosig
D-Fructose	6.28205e+06	0.547976	0.417797	1.31158	0.189661	0.908376	--	C00095	Fructose and mannose metabolism(ko00051);;Metabolic pathways(ko01100);;ABC transporters(ko02010);;Galactose metabolism(ko00052);;Starch and sucrose metabolism(ko00500)	0.00201547	0.00347965	nosig
D-galacturonic acid	55015.8	-0.802312	0.572876	-1.4005	0.161364	0.908376	--	C00333	Metabolic pathways(ko01100);;ABC transporters(ko02010);;Ascorbate and aldarate metabolism(ko00053);;Amino sugar and nucleotide sugar metabolism(ko00520);;Pentose and glucuronate interconversions(ko00040)	4.70333e-05	3.10333e-05	nosig
Dihomo-gamma-Linolenic Acid	1.1047e+06	0.752945	0.527809	1.42655	0.15371	0.908376	Fatty Acyls	C03242	Metabolic pathways(ko01100);;Biosynthesis of unsaturated fatty acids(ko01040);;Linoleic acid metabolism(ko00591)	0.00135716	0.00274753	nosig
Diuron	4.59816e+06	-1.20508	0.835609	-1.44216	0.149257	0.908376	--	--	--	0.0146487	0.00766198	nosig
DL-Vanillylmandelic acid	200453	-0.491491	0.377381	-1.30237	0.192789	0.908376	Phenols	C05584	Metabolic pathways(ko01100);;Tyrosine metabolism(ko00350)	0.000127779	0.000102295	nosig
Enterostatin human	8148.63	0.539038	0.405673	1.32875	0.18393	0.908376	--	--	--	5.80667e-06	9.70333e-06	nosig
Erythritol	222979	0.601801	0.454872	1.32301	0.185832	0.908376	Organooxygen compounds	C00503	ABC transporters(ko02010)	6.93667e-05	0.000123507	nosig
Estrone 3-glucuronide	7234.12	0.541415	0.419003	1.29215	0.196304	0.908376	--	--	--	3.31333e-06	5.49e-06	nosig
Floxuridine	42490.5	-0.55016	0.393918	-1.39664	0.162523	0.908376	--	--	--	2.17667e-05	1.66e-05	nosig
Glycerol 3-phosphate	18341.7	-0.733157	0.57034	-1.28547	0.198627	0.908376	--	--	--	1.639e-05	1.00067e-05	nosig
Hexadecanedioic acid	242593	0.713605	0.508222	1.40412	0.160283	0.908376	--	--	--	0.000144642	0.000283079	nosig
Phenol	61843	0.52468	0.355872	1.47435	0.140388	0.908376	Phenols	C00146	Tyrosine metabolism(ko00350)	1.97667e-05	3.10667e-05	nosig
Propanil	30931.3	0.989112	0.694731	1.42373	0.154523	0.908376	--	--	--	1.415e-05	2.743e-05	nosig
Propylene glycol	11705.7	-0.728155	0.566762	-1.28476	0.198875	0.908376	Organooxygen compounds	C00583	Propanoate metabolism(ko00640)	1.015e-05	7.05e-06	nosig
Quadrone	132536	1.03659	0.793701	1.30602	0.191544	0.908376	--	--	--	7.1e-05	0.000167904	nosig
Riluzole	2.86488e+06	-1.12325	0.853983	-1.31531	0.188406	0.908376	--	--	--	0.00880749	0.00485987	nosig
Saccharin	72566.6	-0.685661	0.5206	-1.31706	0.187818	0.908376	--	--	--	8.03667e-05	5.86333e-05	nosig
Shikimate	168871	0.652535	0.484536	1.34672	0.178071	0.908376	Organooxygen compounds	C00493	Biosynthesis of secondary metabolites(ko01110);;Metabolic pathways(ko01100);;Phenylalanine, tyrosine and tryptophan biosynthesis(ko00400);;Biosynthesis of amino acids(ko01230)	5.38e-05	9.33063e-05	nosig
sn-Glycerol 3-phosphoethanolamine	12266.7	0.468053	0.342699	1.36579	0.172006	0.908376	--	--	--	5.84667e-06	8.86333e-06	nosig
trans-cinnamate	150091	0.843927	0.652798	1.29279	0.196085	0.908376	Cinnamic acids and derivatives	C00423	Ubiquinone and other terpenoid-quinone biosynthesis(ko00130);;Phenylpropanoid biosynthesis(ko00940);;Metabolic pathways(ko01100);;Phenylalanine metabolism(ko00360);;Biosynthesis of secondary metabolites(ko01110)	2.49333e-05	5.26e-05	nosig
2E-Eicosenoic acid	2.52362e+06	0.7001	0.64683	1.08235	0.279095	0.92926	--	--	--	0.00225294	0.00436768	nosig
3b-Hydroxy-5-cholenoic acid	1.38444e+06	-1.28321	1.09126	-1.1759	0.239634	0.92926	--	--	--	6.7241e-05	3.05333e-05	nosig
3-Dehydroshikimic acid	114124	0.524704	0.454418	1.15467	0.248225	0.92926	--	--	--	3.43333e-05	5.59333e-05	nosig
3-Hydroxycapric acid	402856	-0.587925	0.497956	-1.18068	0.237731	0.92926	--	--	--	0.000133608	0.000100923	nosig
3-Indolepropionic acid	150953	0.642399	0.562457	1.14213	0.2534	0.92926	--	--	--	0.000158144	0.000298039	nosig
3-Methyl-2-oxopentanoate	38849.1	-0.589379	0.55768	-1.05684	0.290584	0.92926	--	--	--	2.21667e-05	1.63967e-05	nosig
3-Phenylpropanoic acid	188315	-0.798807	0.764393	-1.04502	0.296013	0.92926	Phenylpropanoic acids	C05629	Phenylalanine metabolism(ko00360)	0.000243584	0.000159853	nosig
4-Hydroxy-3-methoxycinnamaldehyde	24321.9	-0.738876	0.610428	-1.21042	0.226117	0.92926	--	C02666	Phenylpropanoid biosynthesis(ko00940);;Metabolic pathways(ko01100);;Biosynthesis of secondary metabolites(ko01110)	2.79067e-05	1.786e-05	nosig
4'-Hydroxychalcone	44986.3	0.666106	0.629644	1.05791	0.290097	0.92926	--	--	--	2.486e-05	4.54333e-05	nosig
4-Nitrophenol	984912	-0.49861	0.435438	-1.14508	0.252177	0.92926	--	--	--	0.00136459	0.00111341	nosig
9-OxoODE	173731	-0.649746	0.610927	-1.06354	0.287537	0.92926	Fatty Acyls	C14766	Linoleic acid metabolism(ko00591)	0.000187814	0.000139212	nosig
Adenosine 3',5'-cyclic phosphate (cAMP)	64111.8	0.775667	0.686986	1.12909	0.258861	0.92926	--	--	--	1.05533e-05	2.08167e-05	nosig
Barbituric acid	112389	-0.871765	0.810829	-1.07515	0.282306	0.92926	Diazines	C00813	Pyrimidine metabolism(ko00240)	0.0001587	9.3626e-05	nosig
Benzoic acid	130477	-0.269628	0.249945	-1.07875	0.280699	0.92926	Benzene and substituted derivatives	C00180	Metabolic pathways(ko01100);;Biosynthesis of secondary metabolites(ko01110);;Phenylalanine metabolism(ko00360)	9.9802e-05	9.28e-05	nosig
Chlorogenic acid	188584	-0.505529	0.481745	-1.04937	0.294008	0.92926	Organooxygen compounds	C00852	Phenylpropanoid biosynthesis(ko00940);;Biosynthesis of secondary metabolites(ko01110);;Stilbenoid, diarylheptanoid and gingerol biosynthesis(ko00945);;Flavonoid biosynthesis(ko00941)	6.76333e-05	5.62e-05	nosig
D-Arabinono-1,4-lactone	31289.5	-0.583858	0.540158	-1.0809	0.27974	0.92926	--	--	--	2.37e-05	1.85e-05	nosig
D-Biotin	2.91816e+06	1.156	0.988487	1.16947	0.242216	0.92926	Biotin and derivatives	C00120	Biotin metabolism(ko00780);;ABC transporters(ko02010);;Metabolic pathways(ko01100)	0.000168486	0.000431179	nosig
Diosmin	74937.6	0.40936	0.386778	1.05839	0.28988	0.92926	--	--	--	7.79667e-06	1.18033e-05	nosig
D-Sorbitol	118159	-0.453345	0.417938	-1.08472	0.278047	0.92926	Organooxygen compounds	C00794	Galactose metabolism(ko00052);;Metabolic pathways(ko01100);;Fructose and mannose metabolism(ko00051);;ABC transporters(ko02010)	0.00018843	0.000152275	nosig
Flutamide	19156.8	-0.342703	0.319544	-1.07247	0.283507	0.92926	--	--	--	1.57667e-05	1.38867e-05	nosig
Fraxetin	43573.7	-0.482827	0.42975	-1.12351	0.261222	0.92926	--	--	--	3.56333e-05	2.84e-05	nosig
Gentisaldehyde	64141.5	-0.421269	0.382986	-1.09996	0.271349	0.92926	Organooxygen compounds	C05585	Tyrosine metabolism(ko00350);;Metabolic pathways(ko01100)	6.64e-05	5.54e-05	nosig
Ginkgetin	12633.7	0.434849	0.394951	1.10102	0.270887	0.92926	--	--	--	4.72e-06	7.01667e-06	nosig
L-Malic acid	1.43575e+06	0.565706	0.510502	1.10814	0.267803	0.92926	Hydroxy acids and derivatives	C00149	Biosynthesis of secondary metabolites(ko01110);;Citrate cycle (TCA cycle)(ko00020);;Metabolic pathways(ko01100);;Carbon metabolism(ko01200);;Carbon fixation in photosynthetic organisms(ko00710);;Pyruvate metabolism(ko00620);;Glyoxylate and dicarboxylate metabolism(ko00630)	0.000340016	0.000573171	nosig
L-Methionine	19389.5	-0.493119	0.403905	-1.22088	0.222131	0.92926	Carboxylic acids and derivatives	C00073	Aminoacyl-tRNA biosynthesis(ko00970);;2-Oxocarboxylic acid metabolism(ko01210);;Biosynthesis of amino acids(ko01230);;Metabolic pathways(ko01100);;Biosynthesis of secondary metabolites(ko01110);;Glucosinolate biosynthesis(ko00966);;Cysteine and methionine metabolism(ko00270)	8.13333e-06	6.61333e-06	nosig
Maleamic acid	37469.1	-0.570751	0.501508	-1.13807	0.255092	0.92926	--	C01596	Nicotinate and nicotinamide metabolism(ko00760)	3.22333e-05	2.55e-05	nosig
Melezitose	809665	-0.543789	0.499734	-1.08816	0.276526	0.92926	--	--	--	0.00157506	0.00124895	nosig
N-Acetyl-D-glucosamine	60652.3	-0.285971	0.274024	-1.0436	0.296671	0.92926	Organooxygen compounds	C00140	Amino sugar and nucleotide sugar metabolism(ko00520);;Metabolic pathways(ko01100);;ABC transporters(ko02010)	6.11333e-05	5.66333e-05	nosig
Nateglinide	20708.7	0.306661	0.290268	1.05647	0.290751	0.92926	--	--	--	3.29667e-06	4.81333e-06	nosig
Niflumic Acid	47644	-0.324638	0.280805	-1.1561	0.247641	0.92926	--	--	--	4.64333e-05	4.16667e-05	nosig
Phenylbutazone	409645	-0.361653	0.325336	-1.11163	0.266298	0.92926	--	--	--	0.000421247	0.000377177	nosig
S-Adenosyl-L-homocysteine	1.18969e+06	0.570499	0.546951	1.04305	0.296923	0.92926	5'-deoxyribonucleosides	C00021	Cysteine and methionine metabolism(ko00270);;Metabolic pathways(ko01100);;Biosynthesis of amino acids(ko01230)	0.00013434	0.000226898	nosig
Sunitinib	261348	-0.502152	0.41335	-1.21484	0.224428	0.92926	--	--	--	0.000110608	8.8515e-05	nosig
Uric acid	15081.7	-0.332055	0.315244	-1.05333	0.292191	0.92926	Imidazopyrimidines	C00366	Purine metabolism(ko00230);;Metabolic pathways(ko01100)	1.014e-05	8.97e-06	nosig
(R)-mevalonic acid 5-Phosphate	289309	0.646909	0.632017	1.02356	0.306042	0.940385	Organic phosphoric acids and derivatives	C01107	Metabolic pathways(ko01100);;Biosynthesis of secondary metabolites(ko01110);;Terpenoid backbone biosynthesis(ko00900)	0.000281535	0.000471847	nosig
Prunasin	63470.1	0.615468	0.599733	1.02624	0.304781	0.940385	Organooxygen compounds	C00844	Biosynthesis of secondary metabolites(ko01110);;Cyanoamino acid metabolism(ko00460)	1.08633e-05	1.95167e-05	nosig
Ethynodiol diacetate	49451	0.376067	0.373285	1.00745	0.313718	0.947615	--	--	--	3.43667e-06	5.28667e-06	nosig
Kynurenic acid	9287	-0.506754	0.503302	-1.00686	0.314003	0.947615	Quinolines and derivatives	C01717	Metabolic pathways(ko01100);;Tryptophan metabolism(ko00380)	5.57667e-06	4.45333e-06	nosig
Oleanolic acid	1.17158e+06	-0.712338	0.712008	-1.00046	0.317086	0.948453	--	--	--	0.00226768	0.00157065	nosig
2'-Deoxy-D-ribose	235779	0.329613	0.335818	0.981525	0.326334	0.95087	Organooxygen compounds	C01801	Pentose phosphate pathway(ko00030)	4.63333e-05	6.7e-05	nosig
D-Alanyl-D-alanine (D-Ala-D-Ala)	18397.6	0.293451	0.297016	0.987996	0.323155	0.95087	--	--	--	6.43e-06	9.09e-06	nosig
L-Galactono-1,4-lactone	14069.4	-0.454203	0.4611	-0.985042	0.324603	0.95087	--	C01115	Ascorbate and aldarate metabolism(ko00053);;Metabolic pathways(ko01100);;Biosynthesis of secondary metabolites(ko01110)	1.08267e-05	8.85333e-06	nosig
4-Methoxycinnamic acid	1.64981e+06	-0.627607	0.643803	-0.974844	0.329638	0.952287	--	--	--	0.00177237	0.00144631	nosig
(-)-Usnic acid	305404	-0.128388	0.529671	-0.242392	0.808477	0.953517	--	--	--	0.000110617	0.000111891	nosig
(S)-2-Hydroxyglutarate	277328	0.199438	0.407482	0.489441	0.62453	0.953517	--	--	--	7.78333e-05	0.000103006	nosig
(S)-Citramalic acid	72521.9	-0.237515	0.302005	-0.786461	0.431598	0.953517	--	C02614	Metabolic pathways(ko01100);;C5-Branched dibasic acid metabolism(ko00660)	3.85333e-05	3.66333e-05	nosig
1,3-Dicaffeoylquinic acid	18177.2	0.120072	0.466547	0.257363	0.796899	0.953517	--	--	--	2.96667e-06	3.82333e-06	nosig
11(Z),14(Z)-Eicosadienoic Acid	615217	0.195849	0.511623	0.382799	0.701869	0.953517	--	--	--	0.000746387	0.0010233	nosig
17alpha-Hydroxyprogesterone	235356	-0.387251	0.799677	-0.484259	0.628202	0.953517	Steroids and steroid derivatives	C01176	Metabolic pathways(ko01100)	0.000278244	0.000262192	nosig
1-Deoxy-D-xylulose 5-phosphate	12784.5	-0.127037	0.323521	-0.39267	0.694563	0.953517	Organooxygen compounds	C11437	Metabolic pathways(ko01100);;Biosynthesis of secondary metabolites(ko01110);;Terpenoid backbone biosynthesis(ko00900);;Thiamine metabolism(ko00730)	6.15333e-06	6.37333e-06	nosig
1-Methylxanthine	17933.5	0.403414	0.440968	0.914835	0.360278	0.953517	--	C16358	Biosynthesis of secondary metabolites(ko01110);;Metabolic pathways(ko01100);;Caffeine metabolism(ko00232)	7.16667e-06	1.037e-05	nosig
1-Naphthol	147162	-0.284272	0.825376	-0.344415	0.730534	0.953517	--	--	--	0.000186562	0.00017089	nosig
1-Palmitoyl-2-hydroxy-sn-glycero-3-phosphoethanolamine	50904.9	0.257579	0.476	0.541133	0.588416	0.953517	--	--	--	1.21667e-05	1.68733e-05	nosig
1-Palmitoyl-2-linoleoyl-sn-glycero-3-phosphate	230374	0.231725	0.744842	0.311106	0.75572	0.953517	Glycerophospholipids	C00416	Metabolic pathways(ko01100);;Biosynthesis of secondary metabolites(ko01110);;Phosphatidylinositol signaling system(ko04070);;Glycerolipid metabolism(ko00561);;Glycerophospholipid metabolism(ko00564)	5.22667e-05	7.1671e-05	nosig
1-Stearoyl-2-oleoyl-sn-glycerol 3-phosphocholine (SOPC)	71420.1	-0.30083	0.528704	-0.568994	0.56936	0.953517	--	--	--	6.94333e-05	6.62667e-05	nosig
20-hydroxy LTB4	199163	0.106993	0.381546	0.28042	0.779155	0.953517	Fatty Acyls	C04853	Arachidonic acid metabolism(ko00590)	0.000283058	0.000355435	nosig
2-Dehydro-3-deoxy-D-gluconate	472907	0.305517	0.333511	0.916064	0.359633	0.953517	--	C00204	Carbon metabolism(ko01200);;Pentose and glucuronate interconversions(ko00040);;Metabolic pathways(ko01100);;Pentose phosphate pathway(ko00030)	9.7603e-05	0.000140836	nosig
2-keto-D-Gluconic acid	76495.2	-0.131189	0.319357	-0.41079	0.681226	0.953517	--	C06473	Pentose phosphate pathway(ko00030);;Metabolic pathways(ko01100)	6.12667e-05	6.34333e-05	nosig
3,3',4,5'-Tetrahydroxy-trans-stilbene	265442	-0.354358	0.545031	-0.650161	0.515588	0.953517	--	--	--	7.33667e-05	6.41e-05	nosig
3,4-Dihydroxyphenylacetic acid	148099	-0.188924	0.537351	-0.351583	0.725151	0.953517	Phenols	C01161	Tyrosine metabolism(ko00350);;Metabolic pathways(ko01100)	0.000123441	0.000116488	nosig
3-Acetyl-11-keto-.beta.-boswellic acid	174585	0.158229	0.687183	0.230257	0.817892	0.953517	--	--	--	0.000199972	0.000257674	nosig
3-Hydroxydodecanoic acid	223761	-0.587055	0.822919	-0.713381	0.47561	0.953517	--	--	--	0.000462559	0.000356791	nosig
3-Hydroxyflavone	40834.9	-0.237139	0.470585	-0.503923	0.614315	0.953517	--	--	--	5.39333e-05	5.04333e-05	nosig
3-Isopropylmalate	31102.1	0.196256	0.319787	0.613709	0.539408	0.953517	Fatty Acyls	C04411	Metabolic pathways(ko01100);;Valine, leucine and isoleucine biosynthesis(ko00290);;Biosynthesis of secondary metabolites(ko01110);;Biosynthesis of amino acids(ko01230);;2-Oxocarboxylic acid metabolism(ko01210)	1.81333e-05	2.37667e-05	nosig
3-Methyluridine	123910	-0.207426	0.439437	-0.472026	0.636908	0.953517	--	--	--	9.35233e-05	9.60797e-05	nosig
3R-hydroxy-butanoic acid	14018.3	0.259608	0.377534	0.687642	0.491678	0.953517	--	--	--	1.06133e-05	1.47333e-05	nosig
4-Nitroquinoline-1-oxide	37047.4	-0.587603	0.68458	-0.858341	0.390704	0.953517	--	--	--	3.24667e-05	2.43667e-05	nosig
5(S),14(R)-Lipoxin B4	185564	-0.406996	0.608912	-0.668398	0.50388	0.953517	Fatty Acyls	C06315	Arachidonic acid metabolism(ko00590)	0.000352738	0.000292202	nosig
5(S)-HETE	394430	0.167425	0.480834	0.348198	0.727691	0.953517	Fatty Acyls	C04805	Arachidonic acid metabolism(ko00590)	0.000610715	0.000818368	nosig
5'-Deoxyadenosine	85721	0.42752	0.488774	0.874678	0.381749	0.953517	--	--	--	2.94e-05	4.76e-05	nosig
5'-O-methylthymidine	20018.8	-0.375389	0.505009	-0.743332	0.457281	0.953517	--	--	--	1.11533e-05	9.74667e-06	nosig
5-Oxo-ETE	506611	-0.132211	0.453216	-0.291717	0.770503	0.953517	--	--	--	0.000929203	0.00101302	nosig
9(S)-HODE	952091	-0.14741	0.371016	-0.397314	0.691136	0.953517	Fatty Acyls	C14767	Linoleic acid metabolism(ko00591)	0.00096834	0.0010311	nosig
Acetomenaphthone	89918	0.376887	0.501171	0.752013	0.452043	0.953517	--	--	--	3.11667e-05	4.69e-05	nosig
Acetosyringone	24215.2	0.243705	0.33559	0.726198	0.467718	0.953517	--	--	--	7.00667e-06	9.98667e-06	nosig
Adenosine	109552	-0.102154	0.451303	-0.226353	0.820927	0.953517	Purine nucleosides	C00212	Metabolic pathways(ko01100);;Purine metabolism(ko00230)	7.15667e-05	7.61333e-05	nosig
Adrenic Acid	106393	-0.471422	0.513134	-0.918712	0.358246	0.953517	Fatty Acyls	C16527	Biosynthesis of unsaturated fatty acids(ko01040)	0.000231401	0.000194302	nosig
Allantoate/Allantoic acid	46632	-0.186864	0.341063	-0.547886	0.58377	0.953517	--	--	--	2.09e-05	2.13667e-05	nosig
Allantoin	526053	-0.254853	0.436324	-0.584091	0.559159	0.953517	--	--	--	0.000307488	0.000299564	nosig
Allocystathionine	23940.8	0.432972	0.500233	0.865541	0.386742	0.953517	--	--	--	9.20333e-06	1.41333e-05	nosig
alpha-ketoglutarate	155793	0.386821	0.552266	0.700424	0.483662	0.953517	Keto acids and derivatives	C00026	Histidine metabolism(ko00340);;Ascorbate and aldarate metabolism(ko00053);;Alanine, aspartate and glutamate metabolism(ko00250);;Glyoxylate and dicarboxylate metabolism(ko00630);;2-Oxocarboxylic acid metabolism(ko01210);;Carbon metabolism(ko01200);;Lysine biosynthesis(ko00300);;C5-Branched dibasic acid metabolism(ko00660);;Butanoate metabolism(ko00650);;Metabolic pathways(ko01100);;Citrate cycle …	7.1927e-05	0.000111182	nosig
Alpha-N-Phenylacetyl-L-glutamine	18898.7	0.353182	0.731088	0.483091	0.629031	0.953517	Carboxylic acids and derivatives	C04148	Phenylalanine metabolism(ko00360)	1.98567e-05	2.81833e-05	nosig
Alternariol	222901	-0.163044	0.618399	-0.263654	0.792046	0.953517	--	--	--	0.0002348	0.000250458	nosig
Aminohippuric acid	7955.11	-0.153728	0.36286	-0.423658	0.671815	0.953517	--	--	--	4.14e-06	4.19e-06	nosig
Ammeline	932842	-0.416303	0.585212	-0.711371	0.476854	0.953517	--	--	--	0.000516038	0.000438717	nosig
Apigenin	474205	-0.469392	0.577098	-0.813366	0.416008	0.953517	Flavonoids	C01477	Flavonoid biosynthesis(ko00941);;Isoflavonoid biosynthesis(ko00943);;Flavone and flavonol biosynthesis(ko00944);;Biosynthesis of secondary metabolites(ko01110);;Metabolic pathways(ko01100)	0.000434448	0.000371248	nosig
Apigenin 7-O-glucoside	1.0149e+06	0.234486	0.476905	0.491683	0.622943	0.953517	Flavonoids	C04608	Flavone and flavonol biosynthesis(ko00944)	0.000183955	0.000245175	nosig
APIIN	194513	0.223046	0.440686	0.506134	0.612762	0.953517	Flavonoids	C04858	Flavone and flavonol biosynthesis(ko00944)	2.23667e-05	2.95e-05	nosig
Arachidic acid	3.79708e+06	0.257185	0.569177	0.451855	0.651374	0.953517	Fatty Acyls	C06425	Biosynthesis of unsaturated fatty acids(ko01040)	0.00489312	0.00664963	nosig
Arachidonic Acid (peroxide free)	3.64103e+06	-0.215795	0.474079	-0.455187	0.648975	0.953517	--	--	--	0.00794508	0.00813095	nosig
Azelaic acid	53628.6	-0.108308	0.208262	-0.520055	0.603025	0.953517	--	--	--	4.24e-05	4.45e-05	nosig
Baccatin III	363120	-0.371455	0.687391	-0.540384	0.588932	0.953517	--	C11900	Metabolic pathways(ko01100);;Biosynthesis of secondary metabolites(ko01110);;Diterpenoid biosynthesis(ko00904)	0.000100404	9.2882e-05	nosig
Behenic acid	1.40677e+06	-0.207232	0.608215	-0.340722	0.733313	0.953517	Fatty Acyls	C08281	Biosynthesis of unsaturated fatty acids(ko01040);;Cutin, suberine and wax biosynthesis(ko00073)	0.0022245	0.00220949	nosig
Bentazon	611384	0.404421	0.486252	0.831712	0.405572	0.953517	--	--	--	3.52333e-05	5.58667e-05	nosig
Camptothecin	188068	-0.136014	0.363329	-0.374355	0.70814	0.953517	--	C01897	Biosynthesis of secondary metabolites(ko01110)	0.00016347	0.000171897	nosig
Chloroquine	79051.6	0.212553	0.577998	0.36774	0.713067	0.953517	--	--	--	7.64667e-05	9.8633e-05	nosig
Cortisone acetate	124261	0.250623	0.661569	0.378832	0.704813	0.953517	Steroids and steroid derivatives	C00762	Metabolic pathways(ko01100)	0.000132704	0.000201173	nosig
Cyanuric acid	69748.4	-0.353271	0.607637	-0.581385	0.560981	0.953517	Triazines	C06554	Metabolic pathways(ko01100)	7.25333e-05	6.34667e-05	nosig
Cytidine	48999.6	0.133179	0.299874	0.444117	0.656958	0.953517	Pyrimidine nucleosides	C00475	Pyrimidine metabolism(ko00240);;Metabolic pathways(ko01100)	1.83e-05	2.37333e-05	nosig
Cytidine 2',3'-cyclic phosphate	23532.1	0.210032	0.50683	0.414403	0.678579	0.953517	--	--	--	7.75667e-06	9.99e-06	nosig
Deoxycytidine	24344.2	0.0999066	0.434355	0.230011	0.818083	0.953517	Pyrimidine nucleosides	C00881	Pyrimidine metabolism(ko00240)	1.41333e-05	1.77667e-05	nosig
Deoxyguanosine	63768.9	0.194149	0.417381	0.465161	0.641816	0.953517	Purine nucleosides	C00330	Metabolic pathways(ko01100);;Purine metabolism(ko00230)	4.33333e-05	5.70333e-05	nosig
D-Galactarate	136232	0.160946	0.414988	0.387833	0.69814	0.953517	Organooxygen compounds	C00818	Metabolic pathways(ko01100);;Ascorbate and aldarate metabolism(ko00053)	4.92333e-05	6.28333e-05	nosig
D-Glucarate	42985.3	0.110411	0.396464	0.27849	0.780636	0.953517	Organooxygen compounds	C00818	Ascorbate and aldarate metabolism(ko00053);;Metabolic pathways(ko01100)	2.21333e-05	2.75e-05	nosig
D-Glucono-1,5-lactone	1.85692e+06	0.32248	0.578529	0.557414	0.577245	0.953517	Organooxygen compounds	C00198	Pentose phosphate pathway(ko00030);;Biosynthesis of secondary metabolites(ko01110);;Metabolic pathways(ko01100);;Carbon metabolism(ko01200)	0.000876971	0.00125611	nosig
D-Glucose 6-phosphate	48024.6	0.0778437	0.305144	0.255105	0.798642	0.953517	Organooxygen compounds	C00092	Starch and sucrose metabolism(ko00500);;Metabolic pathways(ko01100);;Inositol phosphate metabolism(ko00562)	1.83333e-05	2.15e-05	nosig
Dihydroxyacetone	154660	0.136993	0.419844	0.326295	0.744201	0.953517	Organooxygen compounds	C00184	Metabolic pathways(ko01100);;Glycerolipid metabolism(ko00561);;Carbon metabolism(ko01200)	9.82653e-05	0.000123227	nosig
Dihydroxyfumarate	162034	-0.187982	0.715118	-0.262868	0.792652	0.953517	Keto acids and derivatives	C00975	Glyoxylate and dicarboxylate metabolism(ko00630)	0.000160027	0.000159698	nosig
DL-lactate	772390	0.40431	0.420828	0.960749	0.336678	0.953517	--	--	--	0.00031677	0.000488462	nosig
D-Lyxose	47297.3	0.179895	0.356599	0.504473	0.613929	0.953517	--	C00476	Pentose and glucuronate interconversions(ko00040)	9.55333e-06	1.244e-05	nosig
D-Mannitol 1-phosphate	416387	-0.215298	0.584151	-0.368567	0.712451	0.953517	Organooxygen compounds	C00644	Fructose and mannose metabolism(ko00051)	0.000579208	0.000598831	nosig
Docosatrienoic Acid	656844	-0.411427	1.14936	-0.35796	0.720373	0.953517	--	--	--	0.00114463	0.00100536	nosig
Dopamine	8851.48	0.21246	0.35716	0.594859	0.551937	0.953517	Phenols	C03758	Metabolic pathways(ko01100);;Biosynthesis of secondary metabolites(ko01110);;Tyrosine metabolism(ko00350);;Betalain biosynthesis(ko00965);;Isoquinoline alkaloid biosynthesis(ko00950)	3.48e-06	4.65333e-06	nosig
D-Ribose	34811.4	0.25585	0.374744	0.682734	0.494775	0.953517	Organooxygen compounds	C00121	Pentose phosphate pathway(ko00030);;ABC transporters(ko02010)	1.21533e-05	1.62333e-05	nosig
D-Ribose 5-phosphate	52937.2	-0.289775	0.373315	-0.776221	0.437618	0.953517	Organooxygen compounds	C00117	Metabolic pathways(ko01100);;Biosynthesis of secondary metabolites(ko01110);;Pentose phosphate pathway(ko00030);;Carbon fixation in photosynthetic organisms(ko00710);;Carbon metabolism(ko01200);;Biosynthesis of amino acids(ko01230);;Purine metabolism(ko00230)	5.07333e-05	4.72333e-05	nosig
D-Ribulose 1,5-bisphosphate	9021.13	0.323285	0.439302	0.735907	0.461787	0.953517	--	C01182	Carbon fixation in photosynthetic organisms(ko00710);;Carbon metabolism(ko01200);;Glyoxylate and dicarboxylate metabolism(ko00630);;Metabolic pathways(ko01100);;Biosynthesis of secondary metabolites(ko01110)	3.92333e-06	5.73333e-06	nosig
D-Threitol	150628	-0.621456	0.83508	-0.744188	0.456763	0.953517	--	--	--	0.000111906	7.51103e-05	nosig
Echinacoside	23042.2	0.076554	0.297084	0.257685	0.79665	0.953517	--	--	--	7.16333e-06	8.59333e-06	nosig
Embelin	4.10777e+06	-0.303674	0.416501	-0.729107	0.465936	0.953517	--	--	--	0.00451638	0.00416948	nosig
Estriol 16.alpha.-(.beta.-D-glucuronide)	29678.9	-0.325742	0.610092	-0.533924	0.593394	0.953517	--	--	--	1.38267e-05	1.28933e-05	nosig
Eupatoriochromene	31127.3	0.449739	0.493341	0.911619	0.361969	0.953517	--	--	--	2.33333e-05	3.86333e-05	nosig
Fluconazole	18870.1	0.494303	0.680997	0.725851	0.46793	0.953517	--	--	--	7.15e-06	1.11967e-05	nosig
Galactinol	132994	-0.109435	0.467242	-0.234215	0.814818	0.953517	Organooxygen compounds	C01235	Galactose metabolism(ko00052)	6.14e-05	6.47333e-05	nosig
gamma-L-Glutamyl-L-valine	21615.5	0.250336	0.321791	0.777944	0.436602	0.953517	--	--	--	7.63667e-06	1.02167e-05	nosig
Gentisic acid	58942.8	0.212311	0.387849	0.547405	0.584101	0.953517	Benzene and substituted derivatives	C00628	Metabolic pathways(ko01100);;Tyrosine metabolism(ko00350)	8.70667e-06	1.17e-05	nosig
Glucosamine	112849	0.133827	0.312232	0.428614	0.668204	0.953517	Saccharides and Alcohols	C00329	ko00520,ko01100	5.9e-05	7.62e-05	nosig
Glucotropaeolin	246342	0.349159	0.383665	0.910062	0.36279	0.953517	Organooxygen compounds	C02153	2-Oxocarboxylic acid metabolism(ko01210);;Glucosinolate biosynthesis(ko00966);;Biosynthesis of secondary metabolites(ko01110)	4.55333e-05	6.65667e-05	nosig
Glutathione disulfide	23306.5	0.350639	0.366373	0.957056	0.338539	0.953517	Carboxylic acids and derivatives	C00127	Glutathione metabolism(ko00480)	7.90667e-06	1.105e-05	nosig
Glyceric acid	114809	0.39646	0.495468	0.800172	0.423611	0.953517	Organooxygen compounds	C00258	Carbon metabolism(ko01200);;Glycine, serine and threonine metabolism(ko00260);;Glyoxylate and dicarboxylate metabolism(ko00630);;Metabolic pathways(ko01100);;Biosynthesis of secondary metabolites(ko01110);;Pentose phosphate pathway(ko00030);;Glycerolipid metabolism(ko00561)	3.20667e-05	4.93667e-05	nosig
Heptadecanoic acid	1.22144e+07	-0.228134	0.505925	-0.450925	0.652044	0.953517	--	--	--	0.0252535	0.0245585	nosig
Hesperetin	166864	0.127512	0.522063	0.244246	0.80704	0.953517	Flavonoids	C01709	Flavonoid biosynthesis(ko00941)	0.00021645	0.000259852	nosig
Homoveratric acid	73482.7	0.249419	0.457327	0.545384	0.585489	0.953517	--	--	--	9.51e-06	1.26633e-05	nosig
Hydroxyhydroquinone	30913	0.299632	0.420354	0.712808	0.475965	0.953517	--	C02814	Metabolic pathways(ko01100)	1.114e-05	1.51633e-05	nosig
Hypoxanthine	80694.7	-0.192727	0.329968	-0.584077	0.559168	0.953517	Imidazopyrimidines	C00262	Purine metabolism(ko00230);;Metabolic pathways(ko01100)	4.61667e-05	4.72e-05	nosig
Inosine	84322.4	-0.122577	0.407198	-0.301026	0.763395	0.953517	Purine nucleosides	C00294	Purine metabolism(ko00230);;Metabolic pathways(ko01100)	6.18e-05	6.41667e-05	nosig
IS	2.26056e+07	-0.16377	0.224507	-0.729466	0.465717	0.953517	--	--	--	0.019506	0.0196162	nosig
Isoscopoletin	91360.7	0.355473	1.01541	0.35008	0.726279	0.953517	--	--	--	2.5e-05	3.71e-05	nosig
Jasmonic acid	130119	-0.263923	0.647162	-0.407816	0.683409	0.953517	Fatty Acyls	C08491	alpha-Linolenic acid metabolism(ko00592);;Plant hormone signal transduction(ko04075);;Biosynthesis of secondary metabolites(ko01110);;Metabolic pathways(ko01100)	0.000136005	0.000126259	nosig
Kojic Acid	42372.6	-0.23327	0.396088	-0.588934	0.555905	0.953517	--	--	--	3.21667e-05	3.09e-05	nosig
Lariciresinol	472914	0.142519	0.535744	0.266021	0.790223	0.953517	--	--	--	0.000190855	0.000227711	nosig
L-Cysteic acid	28544.3	0.172338	0.564241	0.305433	0.760037	0.953517	Carboxylic acids and derivatives	C00506	Metabolic pathways(ko01100);;Taurine and hypotaurine metabolism(ko00430);;Cysteine and methionine metabolism(ko00270)	1.951e-05	2.39333e-05	nosig
L-Cystine	25661.6	0.253448	1.0877	0.233014	0.815751	0.953517	Carboxylic acids and derivatives	C00491	Cysteine and methionine metabolism(ko00270);;ABC transporters(ko02010)	1.62333e-05	2.22667e-05	nosig
L-dihydroorotate	312077	0.428205	0.684314	0.625743	0.531484	0.953517	Carboxylic acids and derivatives	C00337	Metabolic pathways(ko01100);;Pyrimidine metabolism(ko00240)	0.000586963	0.000925184	nosig
L-Fucose	29082.4	0.124926	0.5283	0.236468	0.81307	0.953517	Organooxygen compounds	C01019	Metabolic pathways(ko01100);;Fructose and mannose metabolism(ko00051);;Amino sugar and nucleotide sugar metabolism(ko00520)	1.34167e-05	1.61633e-05	nosig
L-Glutamate	222555	-0.251051	0.373801	-0.671617	0.501827	0.953517	Carboxylic acids and derivatives	C00025	Porphyrin and chlorophyll metabolism(ko00860);;Histidine metabolism(ko00340);;Alanine, aspartate and glutamate metabolism(ko00250);;2-Oxocarboxylic acid metabolism(ko01210);;Glutathione metabolism(ko00480);;Carbon metabolism(ko01200);;Glyoxylate and dicarboxylate metabolism(ko00630);;Carbapenem biosynthesis(ko00332);;ABC transporters(ko02010);;Aminoacyl-tRNA biosynthesis(ko00970);;Arginine and pr…	6.33333e-05	6.35667e-05	nosig
L-Glutamine	460249	-0.312356	0.538807	-0.579717	0.562106	0.953517	Carboxylic acids and derivatives	C00064	Arginine biosynthesis(ko00220);;Pyrimidine metabolism(ko00240);;ABC transporters(ko02010);;Biosynthesis of amino acids(ko01230);;Glyoxylate and dicarboxylate metabolism(ko00630);;Alanine, aspartate and glutamate metabolism(ko00250);;Metabolic pathways(ko01100);;Nitrogen metabolism(ko00910);;Purine metabolism(ko00230);;Aminoacyl-tRNA biosynthesis(ko00970)	0.000181853	0.000167941	nosig
L-Gulonic gamma-lactone	220228	0.102827	0.393621	0.261234	0.793912	0.953517	--	--	--	7.46667e-05	9.25297e-05	nosig
L-Iditol	35281.2	-0.288712	0.346438	-0.833373	0.404634	0.953517	--	--	--	1.82667e-05	1.64e-05	nosig
L-Isoleucine	253239	0.095129	0.374374	0.254101	0.799417	0.953517	Carboxylic acids and derivatives	C00407	Tropane, piperidine and pyridine alkaloid biosynthesis(ko00960);;Aminoacyl-tRNA biosynthesis(ko00970);;Valine, leucine and isoleucine biosynthesis(ko00290);;Glucosinolate biosynthesis(ko00966);;Metabolic pathways(ko01100);;Biosynthesis of amino acids(ko01230);;Cyanoamino acid metabolism(ko00460);;2-Oxocarboxylic acid metabolism(ko01210);;ABC transporters(ko02010);;Valine, leucine and isoleucine d…	8.62543e-05	0.000104627	nosig
L-Phenylalanine	149994	0.180369	0.333589	0.540693	0.588719	0.953517	Carboxylic acids and derivatives	C00079	Phenylalanine, tyrosine and tryptophan biosynthesis(ko00400);;Glucosinolate biosynthesis(ko00966);;Phenylalanine metabolism(ko00360);;Metabolic pathways(ko01100);;Tropane, piperidine and pyridine alkaloid biosynthesis(ko00960);;Aminoacyl-tRNA biosynthesis(ko00970);;Biosynthesis of secondary metabolites(ko01110);;ABC transporters(ko02010);;Phenylpropanoid biosynthesis(ko00940);;Biosynthesis of ami…	5.63e-05	7.21e-05	nosig
L-Pipecolic acid	212094	0.260463	0.65713	0.396365	0.691836	0.953517	Carboxylic acids and derivatives	C00408	Lysine degradation(ko00310);;Tropane, piperidine and pyridine alkaloid biosynthesis(ko00960);;Metabolic pathways(ko01100);;Biosynthesis of secondary metabolites(ko01110)	8.30263e-05	0.000113832	nosig
L-Pyroglutamic acid	28327.1	-0.269122	0.519798	-0.517743	0.604638	0.953517	Carboxylic acids and derivatives	C01879	Glutathione metabolism(ko00480)	1.51e-05	1.47467e-05	nosig
L-Ribulose	195170	0.152211	0.262368	0.580141	0.561819	0.953517	--	C00508	Metabolic pathways(ko01100);;Pentose and glucuronate interconversions(ko00040)	4.86e-05	6.24e-05	nosig
L-Threonate	44913.7	0.174563	0.447108	0.390427	0.696221	0.953517	Organooxygen compounds	C01620	Ascorbate and aldarate metabolism(ko00053)	1.61e-05	2.01667e-05	nosig
Maleic acid	67847.1	-0.31486	0.595488	-0.528743	0.596984	0.953517	Carboxylic acids and derivatives	C01384	Nicotinate and nicotinamide metabolism(ko00760);;Butanoate metabolism(ko00650);;Tyrosine metabolism(ko00350)	8.76137e-05	7.86667e-05	nosig
Malonic acid	109768	0.192305	0.309115	0.622116	0.533865	0.953517	Carboxylic acids and derivatives	C00383	Pyrimidine metabolism(ko00240);;beta-Alanine metabolism(ko00410)	5.17e-05	6.50333e-05	nosig
Maslinic Acid	409848	-0.293112	0.472206	-0.620729	0.534778	0.953517	--	--	--	0.000667247	0.000638543	nosig
m-Chlorohippuric acid	290203	0.104359	0.460796	0.226476	0.820831	0.953517	--	--	--	0.000210478	0.000264411	nosig
Mesaconic acid	3.57032e+06	0.551723	0.626558	0.880561	0.378556	0.953517	Fatty Acyls	C02226	2-Oxocarboxylic acid metabolism(ko01210);;Carbon metabolism(ko01200);;Glyoxylate and dicarboxylate metabolism(ko00630);;Metabolic pathways(ko01100);;Valine, leucine and isoleucine biosynthesis(ko00290);;C5-Branched dibasic acid metabolism(ko00660)	0.00153874	0.00260412	nosig
Metaxalone	75352.9	0.456634	0.509653	0.89597	0.370269	0.953517	--	--	--	5.43667e-05	8.27667e-05	nosig
Methylmalonic acid	68751.6	0.321208	0.428678	0.749299	0.453677	0.953517	Carboxylic acids and derivatives	C02170	Propanoate metabolism(ko00640);;Valine, leucine and isoleucine degradation(ko00280);;Pyrimidine metabolism(ko00240)	3.22333e-05	4.58667e-05	nosig
Mevalonic acid	55445.9	-0.231691	0.613986	-0.377355	0.70591	0.953517	Fatty Acyls	C00418	Biosynthesis of secondary metabolites(ko01110);;Metabolic pathways(ko01100);;Terpenoid backbone biosynthesis(ko00900)	4.58667e-05	4.40667e-05	nosig
Monomethyl glutaric acid	159353	0.229361	0.620632	0.36956	0.71171	0.953517	--	--	--	6.22333e-05	8.13823e-05	nosig
Muramic acid	79243	-0.151527	0.453435	-0.334176	0.738247	0.953517	--	--	--	1.14667e-05	1.20733e-05	nosig
Myristic acid	5.29482e+06	-0.134386	0.470051	-0.285896	0.774958	0.953517	Fatty Acyls	C06424	Metabolic pathways(ko01100);;Fatty acid biosynthesis(ko00061)	0.00721274	0.0077322	nosig
Myristoleic acid	311707	0.370173	0.424194	0.872651	0.382854	0.953517	fatty acids	C08322	--	0.000371807	0.000572988	nosig
N-Acetyl-D-lactosamine	120592	0.274203	0.473027	0.579676	0.562133	0.953517	--	--	--	5.7e-05	8.3522e-05	nosig
N-Acetyl-L-glutamate	9473.13	-0.245979	0.354329	-0.694209	0.487551	0.953517	Carboxylic acids and derivatives	C00624	Arginine biosynthesis(ko00220);;Metabolic pathways(ko01100);;Biosynthesis of secondary metabolites(ko01110);;Biosynthesis of amino acids(ko01230);;2-Oxocarboxylic acid metabolism(ko01210)	5.73e-06	5.51667e-06	nosig
N-Acetylmannosamine	20807	-0.132135	0.327141	-0.403907	0.686281	0.953517	--	--	--	8.46e-06	8.64333e-06	nosig
Naringin	35111.4	0.13312	0.478844	0.278002	0.781011	0.953517	Flavonoids	C09789	Flavonoid biosynthesis(ko00941)	6.74e-06	8.49333e-06	nosig
N-carbamoyl-L-aspartate	413581	0.786484	0.985315	0.798206	0.424751	0.953517	Carboxylic acids and derivatives	C00438	Metabolic pathways(ko01100);;Alanine, aspartate and glutamate metabolism(ko00250);;Pyrimidine metabolism(ko00240)	6.77577e-05	0.000141544	nosig
Neohesperidin	98620.7	0.217643	0.399033	0.545426	0.585461	0.953517	Flavonoids	C09806	Flavonoid biosynthesis(ko00941)	2.42667e-05	3.22e-05	nosig
Nitrofurazone	16993.2	0.315347	0.624628	0.504856	0.61366	0.953517	--	--	--	1.417e-05	2.072e-05	nosig
Nname,cis-9,10-Epoxystearic acid	2.49172e+06	-0.352391	0.442892	-0.795661	0.426229	0.953517	--	--	--	0.00352029	0.00325762	nosig
Novobiocin	171203	0.316378	0.451299	0.701038	0.483279	0.953517	--	--	--	1.22667e-05	1.81333e-05	nosig
O-Acetyl-L-serine	17735.7	-0.307251	0.448188	-0.685541	0.493003	0.953517	Carboxylic acids and derivatives	C00979	Zeatin biosynthesis(ko00908);;Carbon metabolism(ko01200);;Biosynthesis of amino acids(ko01230);;Biosynthesis of secondary metabolites(ko01110);;Sulfur relay system(ko04122);;Cysteine and methionine metabolism(ko00270);;Sulfur metabolism(ko00920);;Metabolic pathways(ko01100)	2.29333e-05	2.1e-05	nosig
Octacosanoic acid	107299	0.417014	0.598442	0.696833	0.485907	0.953517	--	--	--	0.000138314	0.000207959	nosig
Oleic acid	173452	0.344646	0.487759	0.706591	0.479821	0.953517	Fatty Acyls	C00712	Cutin, suberine and wax biosynthesis(ko00073);;Fatty acid biosynthesis(ko00061);;Biosynthesis of unsaturated fatty acids(ko01040)	0.000226702	0.000334064	nosig
Palmitaldehyde	442620	0.154632	0.486529	0.317826	0.750617	0.953517	Fatty Acyls	C00517	Fatty acid degradation(ko00071)	0.00038534	0.000494048	nosig
Palmitic acid	1.70217e+08	-0.372621	0.464886	-0.80153	0.422825	0.953517	Fatty Acyls	C00249	Fatty acid metabolism(ko01212);;Metabolic pathways(ko01100);;Fatty acid biosynthesis(ko00061);;Fatty acid elongation(ko00062);;Cutin, suberine and wax biosynthesis(ko00073);;Biosynthesis of unsaturated fatty acids(ko01040);;Fatty acid degradation(ko00071)	0.251396	0.22585	nosig
Penicillic Acid	202751	-0.126444	0.501578	-0.252092	0.80097	0.953517	--	--	--	9.74097e-05	0.000103615	nosig
Phenethicillin	333198	0.498734	0.549656	0.907356	0.364218	0.953517	--	--	--	8.96367e-05	0.000151288	nosig
Phosphocreatine	28464.2	-0.374665	0.421079	-0.889774	0.373587	0.953517	Carboxylic acids and derivatives	C02305	Metabolic pathways(ko01100);;Arginine and proline metabolism(ko00330)	8.45333e-06	7.90667e-06	nosig
p-Hydroxyphenylbutazone	19017	0.120271	0.528152	0.227721	0.819863	0.953517	--	--	--	5.59e-06	6.87e-06	nosig
Phytosphingosine	34878.9	0.397161	0.565601	0.702194	0.482558	0.953517	Organonitrogen compounds	C12144	Metabolic pathways(ko01100);;Sphingolipid metabolism(ko00600)	2.69667e-05	3.99e-05	nosig
Pravastatin	60928.2	0.198855	0.624017	0.318669	0.749977	0.953517	--	--	--	2.23667e-05	3.127e-05	nosig
Pyrethrosin	25729.8	-0.34082	0.383549	-0.888597	0.37422	0.953517	--	--	--	1.28667e-05	1.12767e-05	nosig
Pyrocatechol	25543.9	0.162844	0.360326	0.451936	0.651315	0.953517	Phenols	C00090	Metabolic pathways(ko01100)	1.06e-05	1.361e-05	nosig
Pyruvaldehyde	58830.9	-0.25255	0.396552	-0.636865	0.524212	0.953517	Organooxygen compounds	C00546	Propanoate metabolism(ko00640);;Glycine, serine and threonine metabolism(ko00260);;Pyruvate metabolism(ko00620)	2.52333e-05	2.57667e-05	nosig
Raffinose	1.12277e+06	0.139368	0.588244	0.236922	0.812718	0.953517	Organooxygen compounds	C00492	ABC transporters(ko02010);;Galactose metabolism(ko00052)	0.000288269	0.000363475	nosig
Ribitol	83854.5	-0.306555	0.649191	-0.472211	0.636776	0.953517	Organooxygen compounds	C00474	Pentose and glucuronate interconversions(ko00040);;Metabolic pathways(ko01100);;Riboflavin metabolism(ko00740)	0.000103094	9.21333e-05	nosig
Rosmarinic Acid	56590.6	0.170699	0.474372	0.359841	0.718966	0.953517	Cinnamic acids and derivatives	C01850	Tyrosine metabolism(ko00350)	2.53667e-05	3.30667e-05	nosig
Salicylamide	57271.5	0.327779	0.533441	0.614462	0.53891	0.953517	--	--	--	2.33667e-05	3.35967e-05	nosig
Sebacic acid	1.93536e+06	0.22691	0.545948	0.415626	0.677683	0.953517	--	--	--	0.00146372	0.00192127	nosig
Sedoheptulose	40884.5	-0.211624	0.28052	-0.754399	0.45061	0.953517	Organooxygen compounds	C02076	Carbon fixation in photosynthetic organisms(ko00710)	1.84667e-05	1.81667e-05	nosig
Silybin	91305.5	-0.259427	0.457567	-0.56697	0.570735	0.953517	--	--	--	0.000117372	0.000114583	nosig
Sinapic acid	46279.7	0.394064	0.618729	0.636892	0.524195	0.953517	Cinnamic acids and derivatives	C00482	Metabolic pathways(ko01100);;Phenylpropanoid biosynthesis(ko00940);;Biosynthesis of secondary metabolites(ko01110)	1.44133e-05	2.08e-05	nosig
Sinapyl alcohol	13782.1	-0.0817261	0.318722	-0.256419	0.797628	0.953517	Phenols	C02325	Biosynthesis of secondary metabolites(ko01110);;Phenylpropanoid biosynthesis(ko00940);;Metabolic pathways(ko01100)	3.89e-06	4.29333e-06	nosig
S-Methyl-5'-thioadenosine	189679	0.685924	0.730392	0.939118	0.34767	0.953517	5'-deoxyribonucleosides	C00170	Zeatin biosynthesis(ko00908);;Cysteine and methionine metabolism(ko00270);;Metabolic pathways(ko01100)	0.000149877	0.000283363	nosig
Stachyose	44317.1	-0.142496	0.483072	-0.29498	0.768009	0.953517	Organooxygen compounds	C01613	Galactose metabolism(ko00052)	6.35667e-05	6.34e-05	nosig
Stearic acid	96285.4	-0.481113	0.762103	-0.631296	0.527847	0.953517	Fatty Acyls	C01530	Fatty acid biosynthesis(ko00061);;Biosynthesis of unsaturated fatty acids(ko01040)	7.74667e-05	6.24e-05	nosig
Suberic acid	16712.9	0.131393	0.44556	0.294894	0.768075	0.953517	--	--	--	1.23033e-05	1.51333e-05	nosig
Succinate	125123	-0.138877	0.270239	-0.513903	0.60732	0.953517	Carboxylic acids and derivatives	C00042	Pyruvate metabolism(ko00620);;Sulfur metabolism(ko00920);;Oxidative phosphorylation(ko00190);;Butanoate metabolism(ko00650);;Alanine, aspartate and glutamate metabolism(ko00250);;Tyrosine metabolism(ko00350);;Phenylalanine metabolism(ko00360);;Citrate cycle (TCA cycle)(ko00020);;Metabolic pathways(ko01100);;Glyoxylate and dicarboxylate metabolism(ko00630);;Nicotinate and nicotinamide metabolism(k…	7.39333e-05	7.51333e-05	nosig
Tamsulosin	90735.3	0.491964	0.617827	0.796281	0.425869	0.953517	--	--	--	2.54e-05	4.13667e-05	nosig
Taurine	82685.1	-0.256467	0.380385	-0.67423	0.500165	0.953517	Organic sulfonic acids and derivatives	C00245	ABC transporters(ko02010);;Metabolic pathways(ko01100);;Taurine and hypotaurine metabolism(ko00430);;Sulfur metabolism(ko00920)	8.64227e-05	8.35073e-05	nosig
Tetracosanoic acid	731000	-0.287936	0.691606	-0.41633	0.677169	0.953517	Fatty Acyls	C08320	Biosynthesis of unsaturated fatty acids(ko01040)	0.000880038	0.000812833	nosig
Thymidine	1.82913e+06	0.356078	0.595579	0.597869	0.549928	0.953517	Pyrimidine nucleosides	C00214	Metabolic pathways(ko01100);;Pyrimidine metabolism(ko00240)	0.00106296	0.00162594	nosig
Thymine	407906	0.191664	0.496166	0.386289	0.699283	0.953517	Diazines	C00178	Metabolic pathways(ko01100);;Pyrimidine metabolism(ko00240)	0.00030293	0.000410554	nosig
Traumatic Acid	23812.4	0.268661	0.391297	0.686593	0.49234	0.953517	Fatty Acyls	C16308	Biosynthesis of secondary metabolites(ko01110);;alpha-Linolenic acid metabolism(ko00592)	1.14933e-05	1.54667e-05	nosig
Tricosanoic acid	586862	-0.195458	0.699059	-0.279601	0.779783	0.953517	--	--	--	0.0008953	0.00088658	nosig
Uracil	188457	0.115407	0.286975	0.40215	0.687574	0.953517	Diazines	C00106	beta-Alanine metabolism(ko00410);;Pyrimidine metabolism(ko00240);;Pantothenate and CoA biosynthesis(ko00770);;Metabolic pathways(ko01100)	0.000118369	0.000147886	nosig
Vanillic acid	90588.5	0.402249	0.452877	0.888208	0.374429	0.953517	Phenolic acids	C06672	--	3.50333e-05	5.26e-05	nosig
Vindoline	45570.5	-0.308594	0.517773	-0.596003	0.551173	0.953517	--	C01626	Indole alkaloid biosynthesis(ko00901)	6.11667e-06	5.59667e-06	nosig
Xanthine	52864.9	-0.28708	0.422069	-0.680174	0.496394	0.953517	Imidazopyrimidines	C00385	Caffeine metabolism(ko00232);;Purine metabolism(ko00230);;Biosynthesis of secondary metabolites(ko01110);;Metabolic pathways(ko01100)	5.76397e-05	5.05667e-05	nosig
Xylitol	45781.2	0.394267	0.699141	0.563931	0.572801	0.953517	Organooxygen compounds	C00379	Pentose and glucuronate interconversions(ko00040);;Metabolic pathways(ko01100);;ABC transporters(ko02010)	2.86e-05	4.46e-05	nosig
Zingerone	91551.6	-0.373492	0.428964	-0.870684	0.383927	0.953517	--	--	--	6.54667e-05	5.73333e-05	nosig
(4Z,7Z,10Z,13Z,16Z,19Z)-4,7,10,13,1 6,19-Docosahexaenoic acid	134030	-0.0961733	0.509215	-0.188866	0.850198	0.953599	--	--	--	0.000190413	0.000208329	nosig
2-Methyl-3-hydroxybutyric acid	10795.5	-0.077171	0.426001	-0.181152	0.856248	0.953599	--	--	--	4.92e-06	5.21667e-06	nosig
3,4-Dihydroxybenzoate (Protocatechuic acid)	155015	0.0751274	0.389464	0.1929	0.847038	0.953599	--	--	--	0.000130837	0.000152779	nosig
7-Methylxanthine	69980.2	0.0710414	0.392967	0.180782	0.856539	0.953599	Imidazopyrimidines	C16353	Caffeine metabolism(ko00232);;Metabolic pathways(ko01100);;Biosynthesis of secondary metabolites(ko01110)	1.62933e-05	1.83e-05	nosig
Cytosine	215930	0.0807432	0.422499	0.191109	0.848441	0.953599	Diazines	C00380	Metabolic pathways(ko01100);;Pyrimidine metabolism(ko00240)	0.000171246	0.000194207	nosig
D-Quinovose	46717.4	-0.103039	0.526107	-0.195851	0.844726	0.953599	--	--	--	1.76333e-05	1.88333e-05	nosig
Heneicosanoic acid	520044	0.111762	0.556102	0.200973	0.84072	0.953599	--	--	--	0.000822842	0.00101491	nosig
L-Aspartate	404974	-0.107716	0.60064	-0.179335	0.857675	0.953599	Carboxylic acids and derivatives	C00049	Biosynthesis of amino acids(ko01230);;Cyanoamino acid metabolism(ko00460);;Carbon fixation in photosynthetic organisms(ko00710);;Arginine biosynthesis(ko00220);;Biosynthesis of secondary metabolites(ko01110);;Aminoacyl-tRNA biosynthesis(ko00970);;Metabolic pathways(ko01100);;Nicotinate and nicotinamide metabolism(ko00760);;2-Oxocarboxylic acid metabolism(ko01210);;Monobactam biosynthesis(ko00261)…	7.96e-05	8.63907e-05	nosig
Maltitol	55393.6	0.134735	0.708779	0.190094	0.849235	0.953599	--	--	--	1.12e-05	1.41e-05	nosig
Norethindrone Acetate	490723	-0.116775	0.580059	-0.201315	0.840452	0.953599	--	--	--	0.000525727	0.000503436	nosig
Pyridoxal 5'-phosphate	745936	-0.185166	1.00334	-0.18455	0.853582	0.953599	Pyridines and derivatives	C00018	Vitamin B6 metabolism(ko00750);;Metabolic pathways(ko01100);;Thiamine metabolism(ko00730)	0.000768394	0.00084768	nosig
Tacrolimus	45868.8	-0.104293	0.572042	-0.182316	0.855335	0.953599	--	--	--	9.44523e-05	0.00010024	nosig
Uridine 5'-monophosphate (UMP)	107451	-0.117558	0.605618	-0.194112	0.846088	0.953599	--	--	--	6.43e-05	6.87667e-05	nosig
1-Oleoyl-L-.alpha.-lysophosphatidic acid	48561.8	-0.048936	0.409857	-0.119398	0.90496	0.958684	--	--	--	7.51667e-06	8.09333e-06	nosig
2-Hydroxyadenine	11004.6	-0.0595035	0.463117	-0.128485	0.897765	0.958684	--	--	--	5.12333e-06	5.56e-06	nosig
2-Oxoadipic acid	5925.29	-0.0641117	0.512901	-0.124998	0.900525	0.958684	Keto acids and derivatives	C00322	Lysine degradation(ko00310);;Biosynthesis of amino acids(ko01230);;Tryptophan metabolism(ko00380);;2-Oxocarboxylic acid metabolism(ko01210);;Lysine biosynthesis(ko00300);;Metabolic pathways(ko01100)	5.11333e-06	5.24667e-06	nosig
3-Methylhistamine	34569.4	-0.0702264	0.481183	-0.145945	0.883964	0.958684	Organonitrogen compounds	C05127	Histidine metabolism(ko00340)	7.54e-06	8.11e-06	nosig
4-Hydroxycoumarin	82913.4	-0.140691	0.9985	-0.140903	0.887947	0.958684	Cinnamyl alcohols	C02646	Biosynthesis of secondary metabolites(ko01110);;Metabolic pathways(ko01100);;Phenylpropanoid biosynthesis(ko00940)	3.12333e-05	3.27e-05	nosig
Adenine	7017.7	-0.0718255	0.467019	-0.153796	0.877771	0.958684	Imidazopyrimidines	C00147	Metabolic pathways(ko01100);;Zeatin biosynthesis(ko00908);;Purine metabolism(ko00230)	2.56667e-06	2.71333e-06	nosig
Coumestrol	395378	0.163333	1.00733	0.162145	0.871192	0.958684	Isoflavonoids	C10205	Isoflavonoid biosynthesis(ko00943);;Biosynthesis of secondary metabolites(ko01110)	0.000214766	0.000293767	nosig
D-Glucosamine 6-phosphate	16105.2	-0.123597	0.824233	-0.149954	0.880801	0.958684	Organooxygen compounds	C00352	Alanine, aspartate and glutamate metabolism(ko00250);;Metabolic pathways(ko01100);;Amino sugar and nucleotide sugar metabolism(ko00520)	7.01333e-06	7.31e-06	nosig
Flavone	66876.7	-0.0586263	0.386339	-0.151748	0.879386	0.958684	--	--	--	4.6e-05	5.05e-05	nosig
Galactonic acid	533985	-0.0676263	0.420774	-0.160719	0.872315	0.958684	--	--	--	0.000195452	0.000218195	nosig
Isopimaric acid	982606	-0.0921744	0.642233	-0.143522	0.885878	0.958684	Prenol lipids	C09118	Diterpenoid biosynthesis(ko00904);;Biosynthesis of secondary metabolites(ko01110)	0.00186064	0.00216697	nosig
L-Alanine	36804.8	-0.0666835	0.514739	-0.129548	0.896924	0.958684	Carboxylic acids and derivatives	C00041	Biosynthesis of amino acids(ko01230);;Cyanoamino acid metabolism(ko00460);;Carbon fixation in photosynthetic organisms(ko00710);;Carbon metabolism(ko01200);;Sulfur relay system(ko04122);;Cysteine and methionine metabolism(ko00270);;Selenocompound metabolism(ko00450);;Taurine and hypotaurine metabolism(ko00430);;ABC transporters(ko02010);;Aminoacyl-tRNA biosynthesis(ko00970);;Vancomycin resistance…	1.17667e-05	1.27933e-05	nosig
N-Acetyl-DL-methionine	6925.03	-0.0505737	0.435874	-0.116028	0.90763	0.958684	--	--	--	1.64e-06	1.74e-06	nosig
Quinate	195084	-0.0671801	0.410803	-0.163533	0.870099	0.958684	--	C00296	Phenylalanine, tyrosine and tryptophan biosynthesis(ko00400)	8.92833e-05	9.85583e-05	nosig
Thiamine monophosphate	104367	0.0641223	0.545619	0.117522	0.906446	0.958684	Diazines	C01081	Metabolic pathways(ko01100);;Thiamine metabolism(ko00730)	6.44e-05	7.58e-05	nosig
Uridine diphosphate glucose(UDP-D-Glucose)	28160.6	-0.0444678	0.362333	-0.122726	0.902324	0.958684	--	--	--	9.32e-06	1.047e-05	nosig
Matairesinol	111140	0.0499451	0.468903	0.106515	0.915174	0.961032	Furanoid lignans	C10682	Biosynthesis of secondary metabolites(ko01110)	1.94e-05	2.34333e-05	nosig
Sulfaphenazole	1.09264e+06	0.0824362	0.777307	0.106054	0.91554	0.961032	--	--	--	0.00113475	0.0013408	nosig
Berberine	31100.6	0.0349647	0.372607	0.0938381	0.925238	0.968205	Protoberberine alkaloids and derivatives	C00757	Isoquinoline alkaloid biosynthesis(ko00950);;Biosynthesis of secondary metabolites(ko01110)	1.09067e-05	1.27267e-05	nosig
2-Deoxy-D-glucose 6-phosphate	166608	-0.0574523	0.741734	-0.0774567	0.93826	0.972797	--	--	--	7.89697e-05	8.3794e-05	nosig
Nicotinamide ribotide	608239	-0.0284064	0.357145	-0.0795374	0.936605	0.972797	--	--	--	0.000178309	0.000204432	nosig
Uridine	35887.7	0.0240081	0.294451	0.0815352	0.935016	0.972797	Pyrimidine nucleosides	C00299	Metabolic pathways(ko01100);;Pyrimidine metabolism(ko00240)	1.73e-05	2.08e-05	nosig
L-Asparagine	2.55282e+06	-0.0444535	0.634999	-0.0700056	0.944189	0.975951	Carboxylic acids and derivatives	C00152	Biosynthesis of amino acids(ko01230);;Aminoacyl-tRNA biosynthesis(ko00970);;Cyanoamino acid metabolism(ko00460);;Alanine, aspartate and glutamate metabolism(ko00250);;Metabolic pathways(ko01100);;Biosynthesis of secondary metabolites(ko01110)	0.00100501	0.00111588	nosig
Pentadecanoic Acid	1.31436e+07	0.0314608	0.484174	0.0649783	0.948191	0.9771	--	--	--	0.020773	0.0247828	nosig
Propionic acid	1.21779e+06	-0.0419802	0.73015	-0.0574953	0.954151	0.980252	Carboxylic acids and derivatives	C00163	Metabolic pathways(ko01100);;Nicotinate and nicotinamide metabolism(ko00760);;Propanoate metabolism(ko00640)	0.000602601	0.000658644	nosig
Manumycin A	12959.6	-0.0242597	0.457283	-0.0530518	0.957691	0.980907	--	--	--	4.56333e-06	5.02667e-06	nosig
Guanosine	66076	0.013701	0.325642	0.0420738	0.96644	0.98303	Purine nucleosides	C00387	Purine metabolism(ko00230);;Metabolic pathways(ko01100)	4.68667e-05	5.3e-05	nosig
hydrocortisone 21-acetate	7402.29	0.0191	0.483497	0.039504	0.968489	0.98303	--	--	--	1.748e-06	1.99e-06	nosig
Sucrose	1.02149e+06	0.0136589	0.341091	0.0400446	0.968058	0.98303	Heteroaromatic compounds	C00089	ABC transporters(ko02010);;Metabolic pathways(ko01100);;Galactose metabolism(ko00052);;Starch and sucrose metabolism(ko00500)	0.000428463	0.000493286	nosig
Acetylcarnitine	217345	0.0267485	0.822309	0.0325285	0.974051	0.983468	--	--	--	0.000193645	0.000223557	nosig
Amentoflavone	13164.5	-0.0150445	0.475115	-0.031665	0.974739	0.983468	--	--	--	4.01333e-06	4.49e-06	nosig
2'-Deoxyuridine	94777.8	0.00881513	0.514009	0.0171498	0.986317	0.992188	Pyrimidine nucleosides	C00526	Pyrimidine metabolism(ko00240)	5.73333e-05	6.43667e-05	nosig
5,2'-O-dimethyluridine	121822	-0.00924492	0.795117	-0.0116271	0.990723	0.993663	--	--	--	0.000188622	0.00019753	nosig
L-Tryptophan	156411	0.00402141	0.554043	0.0072583	0.994209	0.994209	Indoles and derivatives	C00078	Metabolic pathways(ko01100);;Glucosinolate biosynthesis(ko00966);;Indole alkaloid biosynthesis(ko00901);;Phenylalanine, tyrosine and tryptophan biosynthesis(ko00400);;Aminoacyl-tRNA biosynthesis(ko00970);;Glycine, serine and threonine metabolism(ko00260);;Biosynthesis of secondary metabolites(ko01110);;2-Oxocarboxylic acid metabolism(ko01210);;Tryptophan metabolism(ko00380);;Biosynthesis of amino…	2.56e-05	2.98667e-05	nosig
Immunomycin	260611	-4.78106	0.798084	-5.99067	NA	NA	--	--	--	0.00133786	6.37e-05	nosig
Pimelic acid	2.55117e+06	6.3725	0.983089	6.48211	NA	NA	Fatty Acyls	C02656	Metabolic pathways(ko01100);;Biotin metabolism(ko00780)	0.000178056	0.0170233	nosig

## Sheet: Sheet2
id	baseMean	log2FoldChange	lfcSE	stat	pvalue	padj	HMDB_taxonomy	KEGG_annotation	KEGG_pathway_annotation	CKRhi	SiRhi	Metabolism Depleted or Enriched under Silicon treatment
3-Hydroxydodecanoic acid	223761	-3.59555	0.822924	-4.36924	1.24682e-05	0.000468249	--	--	--	0.000695538	8.23923e-05	Depleted
D-Sorbitol	118159	-1.82696	0.417941	-4.37134	1.23489e-05	0.000468249	Organooxygen compounds	C00794	Galactose metabolism(ko00052);;Metabolic pathways(ko01100);;Fructose and mannose metabolism(ko00051);;ABC transporters(ko02010)	0.000242741	9.2981e-05	Depleted
Phenylbutazone	409645	-1.25915	0.325337	-3.87029	0.000108707	0.00216136	--	--	--	0.000489077	0.000281237	Depleted
Benzoic acid	130477	-0.920329	0.249963	-3.68186	0.000231537	0.00392681	Benzene and substituted derivatives	C00180	Metabolic pathways(ko01100);;Biosynthesis of secondary metabolites(ko01110);;Phenylalanine metabolism(ko00360)	7.06e-05	5.10333e-05	Depleted
5,2'-O-dimethyluridine	121822	-2.86712	0.795128	-3.60586	0.000311121	0.00477995	--	--	--	0.000203542	3.99333e-05	Depleted
1-Stearoyl-2-oleoyl-sn-glycerol 3-phosphocholine (SOPC)	71420.1	-1.8947	0.528697	-3.58371	0.000338752	0.00497818	--	--	--	0.000203299	7.49667e-05	Depleted
Embelin	4.10777e+06	-1.48058	0.416501	-3.5548	0.000378261	0.00518473	--	--	--	0.00432248	0.00211235	Depleted
3-Hydroxyflavone	40834.9	-1.62514	0.470593	-3.45338	0.000553605	0.00654092	--	--	--	6.57e-05	2.99333e-05	Depleted
Stearic acid	96285.4	-2.54689	0.762097	-3.34194	0.00083194	0.00907083	Fatty Acyls	C01530	Fatty acid biosynthesis(ko00061);;Biosynthesis of unsaturated fatty acids(ko01040)	0.000484134	8.55457e-05	Depleted
1-Naphthol	147162	-2.73229	0.825397	-3.31028	0.000932035	0.0097477	--	--	--	9.7183e-05	2.79733e-05	Depleted
D-Ribose 5-phosphate	52937.2	-1.23362	0.373324	-3.30443	0.000951698	0.0097477	Organooxygen compounds	C00117	Metabolic pathways(ko01100);;Biosynthesis of secondary metabolites(ko01110);;Pentose phosphate pathway(ko00030);;Carbon fixation in photosynthetic organisms(ko00710);;Carbon metabolism(ko01200);;Biosynthesis of amino acids(ko01230);;Purine metabolism(ko00230)	5.56667e-05	3.10333e-05	Depleted
Nname,cis-9,10-Epoxystearic acid	2.49172e+06	-1.44099	0.442892	-3.25359	0.00113957	0.011101	--	--	--	0.00624231	0.00336699	Depleted
Niflumic Acid	47644	-0.898927	0.280824	-3.20103	0.00136937	0.0125093	--	--	--	3.91333e-05	2.83e-05	Depleted
Suberic acid	16712.9	-1.42783	0.445499	-3.20503	0.0013505	0.0125093	--	--	--	3.82667e-05	2.15667e-05	Depleted
D-Biotin	2.91816e+06	-3.12156	0.988487	-3.15792	0.00158899	0.0141336	Biotin and derivatives	C00120	Biotin metabolism(ko00780);;ABC transporters(ko02010);;Metabolic pathways(ko01100)	0.0115854	0.00229252	Depleted
Diuron	4.59816e+06	-2.62473	0.835611	-3.1411	0.00168317	0.0145875	--	--	--	0.00827861	0.00171998	Depleted
Ribitol	83854.5	-2.01955	0.649189	-3.11089	0.00186525	0.0157614	Organooxygen compounds	C00474	Pentose and glucuronate interconversions(ko00040);;Metabolic pathways(ko01100);;Riboflavin metabolism(ko00740)	0.000247709	8.64333e-05	Depleted
Gentisaldehyde	64141.5	-1.18023	0.383004	-3.0815	0.00205959	0.0169791	Organooxygen compounds	C05585	Tyrosine metabolism(ko00350);;Metabolic pathways(ko01100)	5.1e-05	3.07e-05	Depleted
9(S)-HOTrE	9.97009e+06	-1.14391	0.375275	-3.04818	0.00230233	0.0185283	--	C16326	alpha-Linolenic acid metabolism(ko00592)	0.0152917	0.00956584	Depleted
Cytosine	215930	-1.24511	0.4225	-2.94701	0.00320864	0.0230749	Diazines	C00380	Metabolic pathways(ko01100);;Pyrimidine metabolism(ko00240)	0.000243065	0.00013776	Depleted
5'-O-methylthymidine	20018.8	-1.46451	0.505115	-2.89937	0.00373919	0.02602	--	--	--	9.42e-06	4.28667e-06	Depleted
9(S)-HODE	952091	-1.06868	0.371016	-2.88041	0.00397163	0.0268482	Fatty Acyls	C14767	Linoleic acid metabolism(ko00591)	0.00177274	0.00125325	Depleted
O-Acetyl-L-serine	17735.7	-1.27012	0.448186	-2.83391	0.00459817	0.0287811	Carboxylic acids and derivatives	C00979	Zeatin biosynthesis(ko00908);;Carbon metabolism(ko01200);;Biosynthesis of amino acids(ko01230);;Biosynthesis of secondary metabolites(ko01110);;Sulfur relay system(ko04122);;Cysteine and methionine metabolism(ko00270);;Sulfur metabolism(ko00920);;Metabolic pathways(ko01100)	3.12e-05	1.73e-05	Depleted
Riluzole	2.86488e+06	-2.42198	0.853985	-2.83609	0.00456696	0.0287811	--	--	--	0.00503433	0.00126037	Depleted
Pyridoxal (Vitamin B6)	197501	-0.668768	0.243139	-2.75056	0.00594941	0.0365618	--	--	--	0.000108564	9.36827e-05	Depleted
1-Methylxanthine	17933.5	-1.19838	0.440934	-2.71782	0.0065713	0.0396228	--	C16358	Biosynthesis of secondary metabolites(ko01110);;Metabolic pathways(ko01100);;Caffeine metabolism(ko00232)	1.43133e-05	7.92667e-06	Depleted
3,4-Dihydroxyphenylacetic acid	148099	-1.45745	0.537349	-2.71229	0.00668195	0.0396228	Phenols	C01161	Tyrosine metabolism(ko00350);;Metabolic pathways(ko01100)	0.000281075	0.000127972	Depleted
Mevalonic acid	55445.9	-1.62801	0.61398	-2.65157	0.00801181	0.0457689	Fatty Acyls	C00418	Biosynthesis of secondary metabolites(ko01110);;Metabolic pathways(ko01100);;Terpenoid backbone biosynthesis(ko00900)	0.000113951	5.25327e-05	Depleted
Nitrofurantoin	61113.2	-1.83137	0.691907	-2.64684	0.00812466	0.0457689	Heteroaromatic compounds	C00089	Starch and sucrose metabolism(ko00500);;Galactose metabolism(ko00052);;Metabolic pathways(ko01100);;ABC transporters(ko02010)	7.26557e-05	2.93333e-05	Depleted
3,3',4,5'-Tetrahydroxy-trans-stilbene	265442	-1.43324	0.54502	-2.6297	0.00854593	0.0458496	--	--	--	0.000275055	0.000130381	Depleted
Maslinic Acid	409848	-1.2464	0.472207	-2.63953	0.00830217	0.0458496	--	--	--	0.000841781	0.000474588	Depleted
Inosine	84322.4	-1.05893	0.407193	-2.60057	0.00930689	0.049152	Purine nucleosides	C00294	Purine metabolism(ko00230);;Metabolic pathways(ko01100)	9.28237e-05	6.22e-05	Depleted
D-Quinovose	46717.4	-1.33549	0.526184	-2.53807	0.0111465	0.0570836	--	--	--	1.21267e-05	7.26333e-06	Depleted
Adenine	7017.7	-1.18351	0.467888	-2.52947	0.0114235	0.057629	Imidazopyrimidines	C00147	Metabolic pathways(ko01100);;Zeatin biosynthesis(ko00908);;Purine metabolism(ko00230)	1.485e-06	8.65e-07	Depleted
IS	2.26056e+07	-0.554544	0.224507	-2.47006	0.0135092	0.0661755	--	--	--	0.017747	0.0162956	Depleted
Oleanolic acid	1.17158e+06	-1.71255	0.712009	-2.40524	0.0161618	0.0758709	--	--	--	0.00299958	0.00122159	Depleted
Phenethyl Caffeiate	215019	-1.1805	0.499112	-2.36519	0.0180206	0.0823103	--	--	--	0.000370778	0.000197265	Depleted
Tetracosanoic acid	731000	-1.60513	0.691609	-2.32086	0.0202942	0.0914591	Fatty Acyls	C08320	Biosynthesis of unsaturated fatty acids(ko01040)	0.000574199	0.000263931	Depleted
Cortisone acetate	124261	-1.52392	0.661569	-2.30349	0.0212513	0.0932851	Steroids and steroid derivatives	C00762	Metabolic pathways(ko01100)	0.000350673	0.000144502	Depleted
Oleic acid	173452	-1.12399	0.487759	-2.3044	0.0212002	0.0932851	Fatty Acyls	C00712	Cutin, suberine and wax biosynthesis(ko00073);;Fatty acid biosynthesis(ko00061);;Biosynthesis of unsaturated fatty acids(ko01040)	0.000398597	0.000261328	Depleted
Kynurenic acid	9287	-1.15393	0.503244	-2.29299	0.0218485	0.0946766	Quinolines and derivatives	C01717	Metabolic pathways(ko01100);;Tryptophan metabolism(ko00380)	9.61667e-06	5.86333e-06	Depleted
Palmitic acid	1.70217e+08	-1.0131	0.464887	-2.17925	0.0293133	0.12232	Fatty Acyls	C00249	Fatty acid metabolism(ko01212);;Metabolic pathways(ko01100);;Fatty acid biosynthesis(ko00061);;Fatty acid elongation(ko00062);;Cutin, suberine and wax biosynthesis(ko00073);;Biosynthesis of unsaturated fatty acids(ko01040);;Fatty acid degradation(ko00071)	0.257732	0.174774	Depleted
DL-Vanillylmandelic acid	200453	-0.812026	0.37739	-2.15169	0.0314218	0.128594	Phenols	C05584	Metabolic pathways(ko01100);;Tyrosine metabolism(ko00350)	8.48083e-05	6.35e-05	Depleted
3-Indolepropionic acid	150953	-1.20201	0.562457	-2.13707	0.032592	0.131144	--	--	--	0.000305275	0.000192739	Depleted
Behenic acid	1.40677e+06	-1.29286	0.608216	-2.12566	0.0335316	0.133337	Fatty Acyls	C08281	Biosynthesis of unsaturated fatty acids(ko01040);;Cutin, suberine and wax biosynthesis(ko00073)	0.00172711	0.00101513	Depleted
(S)-Citramalic acid	72521.9	-0.637531	0.302049	-2.11068	0.0347994	0.13677	--	C02614	Metabolic pathways(ko01100);;C5-Branched dibasic acid metabolism(ko00660)	2.26333e-05	2.07e-05	Depleted
Norethindrone Acetate	490723	-1.20994	0.580062	-2.08587	0.0369902	0.143709	--	--	--	0.000376812	0.000214441	Depleted
3b-Hydroxy-5-cholenoic acid	1.38444e+06	-2.21362	1.09126	-2.0285	0.0425095	0.159647	--	--	--	0.000111201	3.17667e-05	Depleted
Tricosanoic acid	586862	-1.38712	0.699061	-1.98427	0.0472259	0.168392	--	--	--	0.000683899	0.000366869	Depleted
3-Acetyl-11-keto-.beta.-boswellic acid	174585	-1.35486	0.687183	-1.97161	0.0486544	0.171304	--	--	--	0.000418763	0.00022871	Depleted
Stearidonic Acid	3.76481e+06	4.86953	0.537966	9.05174	1.40707e-19	4.75591e-17	Fatty Acyls	C16300	alpha-Linolenic acid metabolism(ko00592);;Biosynthesis of secondary metabolites(ko01110)	0.00049899	0.0230279	Enriched
Raffinose	1.12277e+06	3.26389	0.588242	5.54854	2.88061e-08	4.86823e-06	Organooxygen compounds	C00492	ABC transporters(ko02010);;Galactose metabolism(ko00052)	0.000371608	0.00426849	Enriched
Enterostatin human	8148.63	2.07357	0.405628	5.112	3.18763e-07	3.5914e-05	--	--	--	5.44e-06	2.89333e-05	Enriched
Pantothenate	434714	2.03323	0.404603	5.02526	5.0275e-07	4.24824e-05	Alcohols and polyols	C00864	beta-Alanine metabolism(ko00410);;Pantothenate and CoA biosynthesis(ko00770);;Metabolic pathways(ko01100);;Biosynthesis of secondary metabolites(ko01110)	0.000133903	0.000739424	Enriched
Ammelide	62309.4	3.0043	0.612424	4.90559	9.31488e-07	6.29686e-05	--	--	--	3.31333e-05	0.000347595	Enriched
N-Acetyl-DL-methionine	6925.03	2.02932	0.4353	4.6619	3.13307e-06	0.000176496	--	--	--	2.26667e-06	1.251e-05	Enriched
L-Threonate	44913.7	2.02929	0.447094	4.53884	5.65636e-06	0.000273121	Organooxygen compounds	C01620	Ascorbate and aldarate metabolism(ko00053)	1.28267e-05	6.84667e-05	Enriched
D-Galactarate	136232	1.78525	0.414987	4.30194	1.69309e-05	0.000572265	Organooxygen compounds	C00818	Metabolic pathways(ko01100);;Ascorbate and aldarate metabolism(ko00053)	3.58667e-05	0.000161664	Enriched
.beta.-Estradiol 3-sulfate	512918	1.96941	0.462304	4.25999	2.0444e-05	0.000585281	--	--	--	5.22667e-05	0.00026936	Enriched
Nateglinide	20708.7	1.23455	0.290048	4.25635	2.07792e-05	0.000585281	--	--	--	4.21333e-06	1.394e-05	Enriched
N-Acetyl-D-lactosamine	120592	1.97173	0.473026	4.16833	3.06841e-05	0.000797787	--	--	--	4.43e-05	0.000221811	Enriched
Estrone 3-glucuronide	7234.12	1.68935	0.418781	4.03398	5.48408e-05	0.00132401	--	--	--	5.68333e-06	2.5e-05	Enriched
Hexadecanedioic acid	242593	2.02945	0.508219	3.99326	6.51724e-05	0.00146855	--	--	--	0.000225626	0.00116808	Enriched
Nimodipine	473406	2.15088	0.544163	3.95264	7.72935e-05	0.00163283	--	--	--	8.0541e-05	0.000421075	Enriched
Fludrocortisone acetate	125531	1.94169	0.523912	3.70613	0.000210447	0.00392681	Steroids and steroid derivatives	C00762	Metabolic pathways(ko01100)	1.24333e-05	5.84667e-05	Enriched
Glucotropaeolin	246342	1.4123	0.383678	3.68096	0.000232355	0.00392681	Organooxygen compounds	C02153	2-Oxocarboxylic acid metabolism(ko01210);;Glucosinolate biosynthesis(ko00966);;Biosynthesis of secondary metabolites(ko01110)	2.80333e-05	9.20863e-05	Enriched
N-carbamoyl-L-aspartate	413581	3.61415	0.985313	3.66802	0.000244439	0.00393431	Carboxylic acids and derivatives	C00438	Metabolic pathways(ko01100);;Alanine, aspartate and glutamate metabolism(ko00250);;Pyrimidine metabolism(ko00240)	0.000140094	0.00275662	Enriched
5-Hydroxymethyluracil	57866.4	1.63043	0.460461	3.54086	0.000398825	0.00518473	--	--	--	2.007e-05	8.01813e-05	Enriched
D-Fructose	6.28205e+06	1.481	0.417797	3.54478	0.000392936	0.00518473	--	C00095	Fructose and mannose metabolism(ko00051);;Metabolic pathways(ko01100);;ABC transporters(ko02010);;Galactose metabolism(ko00052);;Starch and sucrose metabolism(ko00500)	0.00389805	0.0150112	Enriched
3-Methoxy-4-hydroxyphenylethyleneglycol	58565.1	1.49103	0.42954	3.47123	0.00051807	0.00648548	Phenols	C05594	Metabolic pathways(ko01100);;Tyrosine metabolism(ko00350)	6.97e-06	2.50667e-05	Enriched
1,3-Dicaffeoylquinic acid	18177.2	1.61027	0.466787	3.4497	0.000561204	0.00654092	--	--	--	1.54333e-06	5.68333e-06	Enriched
Salidroside	45648.6	1.28775	0.378571	3.40161	0.000669912	0.00754768	--	C06046	Tyrosine metabolism(ko00350)	1.07e-05	3.26e-05	Enriched
Sinapyl alcohol	13782.1	1.03552	0.318511	3.25112	0.00114951	0.011101	Phenols	C02325	Biosynthesis of secondary metabolites(ko01110);;Phenylpropanoid biosynthesis(ko00940);;Metabolic pathways(ko01100)	4.48667e-06	1.34467e-05	Enriched
Ethyl glucuronide	134601	1.21609	0.400196	3.03874	0.00237567	0.0186739	--	--	--	5.72667e-05	0.000188699	Enriched
Arbutin	762227	1.26657	0.419065	3.02236	0.00250813	0.019267	Organooxygen compounds	C06186	Glycolysis / Gluconeogenesis(ko00010)	9.85347e-05	0.000295168	Enriched
Homoveratric acid	73482.7	1.35568	0.457283	2.96464	0.0030304	0.0223294	--	--	--	1.01933e-05	3.23667e-05	Enriched
Pravastatin	60928.2	1.84936	0.623989	2.96377	0.00303891	0.0223294	--	--	--	4.95333e-05	0.000204506	Enriched
Erythritol	222979	1.31756	0.454861	2.89661	0.00377213	0.02602	Organooxygen compounds	C00503	ABC transporters(ko02010)	0.000141189	0.000489578	Enriched
D-galacturonic acid	55015.8	1.63716	0.572874	2.8578	0.00426592	0.0282722	--	C00333	Metabolic pathways(ko01100);;ABC transporters(ko02010);;Ascorbate and aldarate metabolism(ko00053);;Amino sugar and nucleotide sugar metabolism(ko00520);;Pentose and glucuronate interconversions(ko00040)	2.53667e-05	0.000105277	Enriched
Allocystathionine	23940.8	1.42253	0.500188	2.84399	0.00445521	0.0287811	--	--	--	1.09667e-05	4.9744e-05	Enriched
Diosmin	74937.6	1.04536	0.386769	2.7028	0.00687572	0.0400689	--	--	--	6.97667e-06	1.83333e-05	Enriched
Scytalone	147846	1.34369	0.51015	2.63392	0.00844055	0.0458496	--	--	--	7.63653e-05	0.000278274	Enriched
DL-lactate	772390	1.07605	0.420826	2.55699	0.0105582	0.0549028	--	--	--	0.00054809	0.00158455	Enriched
3-Isopropylmalate	31102.1	0.801486	0.319728	2.50678	0.0121837	0.0605602	Fatty Acyls	C04411	Metabolic pathways(ko01100);;Valine, leucine and isoleucine biosynthesis(ko00290);;Biosynthesis of secondary metabolites(ko01110);;Biosynthesis of amino acids(ko01230);;2-Oxocarboxylic acid metabolism(ko01210)	3.17e-05	7.75e-05	Enriched
5'-Deoxyadenosine	85721	1.20404	0.488764	2.46344	0.0137612	0.0664469	--	--	--	3.19333e-05	0.000103715	Enriched
Acetosyringone	24215.2	0.821643	0.335512	2.44892	0.0143284	0.0682115	--	--	--	8.77e-06	1.98333e-05	Enriched
Flavin mononucleotide (FMN)	1.39331e+06	1.1182	0.470804	2.37509	0.0175446	0.0812338	--	--	--	0.000165782	0.000481503	Enriched
Rutin	206107	1.47808	0.646333	2.28688	0.022203	0.0949952	Flavonoids	C05625	Biosynthesis of secondary metabolites(ko01110);;Metabolic pathways(ko01100);;Flavone and flavonol biosynthesis(ko00944)	2.95667e-05	0.000102558	Enriched
(S)-2-Hydroxyglutarate	277328	0.876009	0.407501	2.14971	0.0315779	0.128594	--	--	--	3.19e-05	7.6704e-05	Enriched
Naringenin-7-O-Glucoside	178785	1.07669	0.51804	2.07839	0.0376737	0.144701	--	--	--	3.68333e-05	0.000102755	Enriched
3-Phenylpropanoic acid	188315	1.55065	0.764397	2.02859	0.0424997	0.159647	Phenylpropanoic acids	C05629	Phenylalanine metabolism(ko00360)	9.83487e-05	0.000349705	Enriched
3R-hydroxy-butanoic acid	14018.3	0.761055	0.377466	2.01622	0.0437768	0.1626	--	--	--	1.55667e-05	3.74667e-05	Enriched
Perseitol	120278	1.06899	0.532067	2.00913	0.0445232	0.163574	--	--	--	3.18e-05	7.97283e-05	Enriched
p-Hydroxycinnamaldehyde	123634	1.38837	0.695556	1.99605	0.0459285	0.166923	Cinnamaldehydes	C05608	Biosynthesis of secondary metabolites(ko01110);;Metabolic pathways(ko01100);;Phenylpropanoid biosynthesis(ko00940)	8.57e-06	2.96667e-05	Enriched
4-Hydroxycinnamic acid	152340	0.704791	0.355355	1.98334	0.047329	0.168392	Cinnamic acids and derivatives	C00811	Ubiquinone and other terpenoid-quinone biosynthesis(ko00130);;Isoquinoline alkaloid biosynthesis(ko00950);;Phenylpropanoid biosynthesis(ko00940);;Metabolic pathways(ko01100);;Tyrosine metabolism(ko00350);;Biosynthesis of secondary metabolites(ko01110);;Phenylalanine metabolism(ko00360)	5.98333e-05	0.000136246	Enriched
4-Nitrophenol	984912	-0.846485	0.435438	-1.94398	0.0518973	0.178993	--	--	--	0.00124729	0.000939185	nosig
Chloroquine	79051.6	-1.12529	0.577996	-1.94688	0.0515486	0.178993	--	--	--	0.000133507	9.50983e-05	nosig
(4Z,7Z,10Z,13Z,16Z,19Z)-4,7,10,13,1 6,19-Docosahexaenoic acid	134030	-0.98088	0.509214	-1.92626	0.0540719	0.182028	--	--	--	0.000296503	0.000212843	nosig
4-Nitroquinoline-1-oxide	37047.4	1.319	0.684561	1.92678	0.0540073	0.182028	--	--	--	4.02333e-05	0.000168859	nosig
Salicylic acid	632408	1.12292	0.583732	1.92369	0.0543931	0.182028	Benzene and substituted derivatives	C00805	Plant hormone signal transduction(ko04075);;Phenylalanine metabolism(ko00360);;Biosynthesis of secondary metabolites(ko01110);;Metabolic pathways(ko01100)	0.000175215	0.000534953	nosig
Acetylvalerenolic acid	235079	0.802083	0.41925	1.91314	0.0557305	0.184675	--	--	--	0.00015972	0.000369001	nosig
5(S),14(R)-Lipoxin B4	185564	-1.16088	0.608914	-1.90647	0.0565891	0.1857	Fatty Acyls	C06315	Arachidonic acid metabolism(ko00590)	0.000322243	0.000188583	nosig
alpha-ketoglutarate	155793	-1.03999	0.55227	-1.88313	0.0596831	0.192123	Keto acids and derivatives	C00026	Histidine metabolism(ko00340);;Ascorbate and aldarate metabolism(ko00053);;Alanine, aspartate and glutamate metabolism(ko00250);;Glyoxylate and dicarboxylate metabolism(ko00630);;2-Oxocarboxylic acid metabolism(ko01210);;Carbon metabolism(ko01200);;Lysine biosynthesis(ko00300);;C5-Branched dibasic acid metabolism(ko00660);;Butanoate metabolism(ko00650);;Metabolic pathways(ko01100);;Citrate cycle …	9.24343e-05	6.03e-05	nosig
Nitrofurazone	16993.2	-1.17775	0.624605	-1.8856	0.0593495	0.192123	--	--	--	3.34333e-05	2.29667e-05	nosig
(-)-Usnic acid	305404	-0.991886	0.529669	-1.87265	0.0611165	0.194881	--	--	--	0.000174191	0.000137878	nosig
Primidone	227501	-0.898787	0.486381	-1.84791	0.0646159	0.204114	--	--	--	0.000188758	0.000144609	nosig
sn-Glycerol 3-phosphoethanolamine	12266.7	-0.63164	0.342747	-1.84288	0.065347	0.204512	--	--	--	6.78e-06	5.86333e-06	nosig
Penicillic Acid	202751	-0.917047	0.501569	-1.82836	0.0674962	0.2093	--	--	--	0.000314799	0.000213041	nosig
Alternariol	222901	-1.12512	0.618398	-1.81941	0.0688488	0.211554	--	--	--	0.000605714	0.000375984	nosig
2'-Deoxy-D-ribose	235779	0.607564	0.335842	1.80908	0.0704393	0.212576	Organooxygen compounds	C01801	Pentose phosphate pathway(ko00030)	2.75333e-05	5.13e-05	nosig
Kojic Acid	42372.6	0.717856	0.396072	1.81244	0.0699186	0.212576	--	--	--	3.13e-05	7.03e-05	nosig
2-Methylbenzoic acid	3.77878e+06	1.6188	0.896885	1.80491	0.071088	0.212635	Benzene and substituted derivatives	C07215	Metabolic pathways(ko01100)	0.000206879	0.000837046	nosig
Eupatoriochromene	31127.3	-0.884022	0.493332	-1.79194	0.0731425	0.216861	--	--	--	5.13233e-05	3.58e-05	nosig
Maleic acid	67847.1	-1.05581	0.595498	-1.77299	0.07623	0.222118	Carboxylic acids and derivatives	C01384	Nicotinate and nicotinamide metabolism(ko00760);;Butanoate metabolism(ko00650);;Tyrosine metabolism(ko00350)	6.41667e-05	4.17333e-05	nosig
Pentadecanoic Acid	1.31436e+07	-0.859697	0.484174	-1.77559	0.0758	0.222118	--	--	--	0.0262522	0.0202185	nosig
2-Furoylglycine	298445	-0.593263	0.338748	-1.75134	0.0798876	0.227709	--	--	--	0.000145002	0.000127988	nosig
Cyanuric acid	69748.4	-1.06161	0.607647	-1.74708	0.0806227	0.227709	Triazines	C06554	Metabolic pathways(ko01100)	5.56667e-05	3.57333e-05	nosig
Cytidine	48999.6	0.523464	0.29984	1.74581	0.0808435	0.227709	Pyrimidine nucleosides	C00475	Pyrimidine metabolism(ko00240);;Metabolic pathways(ko01100)	2.21667e-05	4.41667e-05	nosig
Myristic acid	5.29482e+06	-0.823799	0.470052	-1.75257	0.0796756	0.227709	Fatty Acyls	C06424	Metabolic pathways(ko01100);;Fatty acid biosynthesis(ko00061)	0.00982949	0.00745618	nosig
Deoxyguanosine	63768.9	0.72542	0.417378	1.73804	0.0822038	0.227745	Purine nucleosides	C00330	Metabolic pathways(ko01100);;Purine metabolism(ko00230)	3.75333e-05	8.82593e-05	nosig
Glutathione disulfide	23306.5	0.636727	0.366342	1.73807	0.0821986	0.227745	Carboxylic acids and derivatives	C00127	Glutathione metabolism(ko00480)	7.94333e-06	1.75467e-05	nosig
Bentazon	611384	0.837926	0.486239	1.72328	0.084838	0.231252	--	--	--	5.64017e-05	0.000119076	nosig
Umbelliferone	174004	0.956794	0.554747	1.72474	0.0845743	0.231252	Coumarins and derivatives	C09315	Biosynthesis of secondary metabolites(ko01110)	5.79667e-05	0.000154565	nosig
4-Methoxycinnamic acid	1.64981e+06	-1.10486	0.643803	-1.71615	0.0861345	0.232908	--	--	--	0.0038551	0.00240519	nosig
5-Oxo-ETE	506611	-0.771737	0.453216	-1.7028	0.0886052	0.235002	--	--	--	0.00106402	0.000796612	nosig
D(-)-beta-hydroxy butyric acid	88454.1	0.942646	0.55193	1.70791	0.0876537	0.235002	--	--	--	5.21667e-05	0.000133153	nosig
L-Cysteic acid	28544.3	-0.959613	0.564238	-1.70072	0.088995	0.235002	Carboxylic acids and derivatives	C00506	Metabolic pathways(ko01100);;Taurine and hypotaurine metabolism(ko00430);;Cysteine and methionine metabolism(ko00270)	2.62333e-05	2.10667e-05	nosig
Apigenin	474205	-0.975401	0.5771	-1.69018	0.0909938	0.238418	Flavonoids	C01477	Flavonoid biosynthesis(ko00941);;Isoflavonoid biosynthesis(ko00943);;Flavone and flavonol biosynthesis(ko00944);;Biosynthesis of secondary metabolites(ko01110);;Metabolic pathways(ko01100)	0.000424236	0.000287467	nosig
Dihomo-gamma-Linolenic Acid	1.1047e+06	0.881026	0.527809	1.66921	0.0950753	0.247196	Fatty Acyls	C03242	Metabolic pathways(ko01100);;Biosynthesis of unsaturated fatty acids(ko01040);;Linoleic acid metabolism(ko00591)	0.00108282	0.0028358	nosig
Uridine diphosphate glucose(UDP-D-Glucose)	28160.6	-0.597227	0.36249	-1.64757	0.0994411	0.256573	--	--	--	5.96333e-06	5.06e-06	nosig
D-Ribose	34811.4	0.612399	0.374738	1.6342	0.102216	0.260608	Organooxygen compounds	C00121	Pentose phosphate pathway(ko00030);;ABC transporters(ko02010)	1.05567e-05	2.16667e-05	nosig
L-Isoleucine	253239	0.611211	0.374372	1.63263	0.102547	0.260608	Carboxylic acids and derivatives	C00407	Tropane, piperidine and pyridine alkaloid biosynthesis(ko00960);;Aminoacyl-tRNA biosynthesis(ko00970);;Valine, leucine and isoleucine biosynthesis(ko00290);;Glucosinolate biosynthesis(ko00966);;Metabolic pathways(ko01100);;Biosynthesis of amino acids(ko01230);;Cyanoamino acid metabolism(ko00460);;2-Oxocarboxylic acid metabolism(ko01210);;ABC transporters(ko02010);;Valine, leucine and isoleucine d…	7.84183e-05	0.000161817	nosig
Heptadecanoic acid	1.22144e+07	-0.823775	0.505925	-1.62825	0.103471	0.260994	--	--	--	0.0201151	0.0151517	nosig
Dopamine	8851.48	-0.56907	0.357477	-1.59191	0.111406	0.278033	Phenols	C03758	Metabolic pathways(ko01100);;Biosynthesis of secondary metabolites(ko01110);;Tyrosine metabolism(ko00350);;Betalain biosynthesis(ko00965);;Isoquinoline alkaloid biosynthesis(ko00950)	2.64667e-06	2.34e-06	nosig
N-Acetyl-L-glutamate	9473.13	0.56339	0.35437	1.58984	0.111871	0.278033	Carboxylic acids and derivatives	C00624	Arginine biosynthesis(ko00220);;Metabolic pathways(ko01100);;Biosynthesis of secondary metabolites(ko01110);;Biosynthesis of amino acids(ko01230);;2-Oxocarboxylic acid metabolism(ko01210)	3.83333e-06	8.16e-06	nosig
D-glucosamine 6-phosphate	28058.6	-0.551308	0.353272	-1.56058	0.118623	0.292662	Organooxygen compounds	C00352	Alanine, aspartate and glutamate metabolism(ko00250);;Metabolic pathways(ko01100);;Amino sugar and nucleotide sugar metabolism(ko00520)	5.54333e-05	4.79667e-05	nosig
Taurine	82685.1	-0.590726	0.380376	-1.55301	0.120422	0.294946	Organic sulfonic acids and derivatives	C00245	ABC transporters(ko02010);;Metabolic pathways(ko01100);;Taurine and hypotaurine metabolism(ko00430);;Sulfur metabolism(ko00920)	0.000164906	0.000135117	nosig
3,4,5-Trimethoxycinnamic acid	496230	0.604633	0.391736	1.54347	0.122717	0.296527	--	--	--	0.000209925	0.000436782	nosig
D-Arabinono-1,4-lactone	31289.5	0.8326	0.540161	1.54139	0.123221	0.296527	--	--	--	1.45333e-05	3.59e-05	nosig
L-Tryptophan	156411	0.85092	0.55404	1.53585	0.124576	0.296527	Indoles and derivatives	C00078	Metabolic pathways(ko01100);;Glucosinolate biosynthesis(ko00966);;Indole alkaloid biosynthesis(ko00901);;Phenylalanine, tyrosine and tryptophan biosynthesis(ko00400);;Aminoacyl-tRNA biosynthesis(ko00970);;Glycine, serine and threonine metabolism(ko00260);;Biosynthesis of secondary metabolites(ko01110);;2-Oxocarboxylic acid metabolism(ko01210);;Tryptophan metabolism(ko00380);;Biosynthesis of amino…	2.26e-05	5.11667e-05	nosig
Octacosanoic acid	107299	-0.920189	0.598444	-1.53764	0.124138	0.296527	--	--	--	0.000153796	0.000113608	nosig
1-Deoxy-D-xylulose 5-phosphate	12784.5	-0.49448	0.323759	-1.52731	0.126684	0.297534	Organooxygen compounds	C11437	Metabolic pathways(ko01100);;Biosynthesis of secondary metabolites(ko01110);;Terpenoid backbone biosynthesis(ko00900);;Thiamine metabolism(ko00730)	3.96e-06	3.86667e-06	nosig
D-Threitol	150628	-1.27301	0.835098	-1.52438	0.127413	0.297534	--	--	--	4.2728e-05	2.35433e-05	nosig
Tacrolimus	45868.8	-0.8715	0.572049	-1.52347	0.127641	0.297534	--	--	--	7.98e-05	5.84333e-05	nosig
cis-9-Palmitoleic acid	2.55683e+07	0.826073	0.549884	1.50227	0.133028	0.307968	Fatty Acyls	C08362	Fatty acid biosynthesis(ko00061)	0.025556	0.0581523	nosig
Heneicosanoic acid	520044	-0.817648	0.556103	-1.47032	0.141476	0.325299	--	--	--	0.000716893	0.000569317	nosig
Deoxycytidine	24344.2	0.633398	0.434327	1.45834	0.144746	0.32835	Pyrimidine nucleosides	C00881	Pyrimidine metabolism(ko00240)	1.53367e-05	3.44333e-05	nosig
Maleamic acid	37469.1	-0.731721	0.501553	-1.45891	0.144589	0.32835	--	C01596	Nicotinate and nicotinamide metabolism(ko00760)	1.95833e-05	1.34333e-05	nosig
Phenolphthalein	137201	-0.776819	0.548338	-1.41668	0.156576	0.352819	--	--	--	0.000256413	0.000204819	nosig
3-Methyluridine	123910	-0.620342	0.439428	-1.4117	0.158037	0.353752	--	--	--	0.000251742	0.000195447	nosig
Sunitinib	261348	-0.581597	0.413343	-1.40706	0.159411	0.354479	--	--	--	0.000169587	0.000158775	nosig
3-Methyl-2-oxopentanoate	38849.1	-0.780166	0.55775	-1.39877	0.161881	0.356125	--	--	--	1.08067e-05	8.29667e-06	nosig
Isoscopoletin	91360.7	1.41903	1.01539	1.39752	0.162258	0.356125	--	--	--	8.04137e-05	0.000336998	nosig
Linoleic acid	5.15613e+07	-0.574442	0.417535	-1.37579	0.168886	0.36828	Fatty Acyls	C01595	Biosynthesis of unsaturated fatty acids(ko01040);;Linoleic acid metabolism(ko00591);;Metabolic pathways(ko01100)	0.085619	0.0812184	nosig
Flutamide	19156.8	-0.437057	0.319648	-1.36731	0.171528	0.371645	--	--	--	8.91333e-06	9.13667e-06	nosig
Vindoline	45570.5	-0.705256	0.517749	-1.36216	0.173148	0.372765	--	C01626	Indole alkaloid biosynthesis(ko00901)	7.91333e-06	6.58333e-06	nosig
N-Acetylmannosamine	20807	-0.443662	0.327151	-1.35614	0.175055	0.374486	--	--	--	8.19333e-06	8.41667e-06	nosig
Hypoxanthine	80694.7	-0.441696	0.329959	-1.33864	0.180688	0.384105	Imidazopyrimidines	C00262	Purine metabolism(ko00230);;Metabolic pathways(ko01100)	5.89667e-05	5.85e-05	nosig
D-Glucose 6-phosphate	48024.6	0.403362	0.305319	1.32112	0.186462	0.3939	Organooxygen compounds	C00092	Starch and sucrose metabolism(ko00500);;Metabolic pathways(ko01100);;Inositol phosphate metabolism(ko00562)	6.73e-06	1.18767e-05	nosig
3-Methylhistamine	34569.4	0.623189	0.481128	1.29527	0.195228	0.39777	Organonitrogen compounds	C05127	Histidine metabolism(ko00340)	7.87667e-06	1.66e-05	nosig
Allantoin	526053	-0.569208	0.436322	-1.30456	0.192043	0.39777	--	--	--	0.000535689	0.000485814	nosig
Arachidic acid	3.79708e+06	-0.740892	0.569177	-1.30169	0.193023	0.39777	Fatty Acyls	C06425	Biosynthesis of unsaturated fatty acids(ko01040)	0.00461311	0.00401223	nosig
D-Glucosamine 6-phosphate	16105.2	1.0687	0.824157	1.29671	0.19473	0.39777	Organooxygen compounds	C00352	Alanine, aspartate and glutamate metabolism(ko00250);;Metabolic pathways(ko01100);;Amino sugar and nucleotide sugar metabolism(ko00520)	1.521e-05	4.95317e-05	nosig
Muramic acid	79243	0.59128	0.453419	1.30405	0.192218	0.39777	--	--	--	1.025e-05	2.28667e-05	nosig
Phosphocreatine	28464.2	-0.545395	0.421187	-1.2949	0.195354	0.39777	Carboxylic acids and derivatives	C02305	Metabolic pathways(ko01100);;Arginine and proline metabolism(ko00330)	6.1e-06	5.32e-06	nosig
2E-Eicosenoic acid	2.52362e+06	-0.830891	0.646831	-1.28456	0.198947	0.400263	--	--	--	0.00512966	0.00433204	nosig
D-Lyxose	47297.3	0.458557	0.356672	1.28566	0.198563	0.400263	--	C00476	Pentose and glucuronate interconversions(ko00040)	6.23667e-06	1.076e-05	nosig
5(S)-HpETE	12008.2	0.448835	0.35255	1.27311	0.202979	0.404897	Fatty Acyls	C05356	Metabolic pathways(ko01100);;Arachidonic acid metabolism(ko00590)	4.50333e-06	8.75333e-06	nosig
Thymidine	1.82913e+06	0.757119	0.595579	1.27123	0.203646	0.404897	Pyrimidine nucleosides	C00214	Metabolic pathways(ko01100);;Pyrimidine metabolism(ko00240)	0.00157143	0.00383751	nosig
Vanillic acid	90588.5	0.573087	0.452869	1.26546	0.205707	0.406602	Phenolic acids	C06672	--	4.33333e-05	8.78793e-05	nosig
Quadrone	132536	-0.99905	0.793698	-1.25873	0.208128	0.408996	--	--	--	0.000253318	0.000189504	nosig
3,4-Dihydroxybenzoate (Protocatechuic acid)	155015	-0.481649	0.389463	-1.2367	0.216198	0.417572	--	--	--	0.000151841	0.000136078	nosig
Dephosphocoenzyme A (Dephospho-CoA)	31136.2	0.481747	0.388041	1.24148	0.214427	0.417572	--	--	--	1.56267e-05	3.06333e-05	nosig
Tamsulosin	90735.3	0.765823	0.617805	1.23959	0.215128	0.417572	--	--	--	6.39333e-05	0.000146959	nosig
Sebacic acid	1.93536e+06	0.666648	0.545948	1.22108	0.222055	0.426446	--	--	--	0.00352352	0.00748465	nosig
L-Pyroglutamic acid	28327.1	-0.631118	0.519878	-1.21397	0.224758	0.429199	Carboxylic acids and derivatives	C01879	Glutathione metabolism(ko00480)	9.22667e-06	7.73333e-06	nosig
17alpha-Hydroxyprogesterone	235356	-0.967297	0.799678	-1.20961	0.226429	0.429961	Steroids and steroid derivatives	C01176	Metabolic pathways(ko01100)	0.00046954	0.000355215	nosig
Propylene glycol	11705.7	0.683343	0.566753	1.20572	0.227926	0.430386	Organooxygen compounds	C00583	Propanoate metabolism(ko00640)	6.82e-06	1.47733e-05	nosig
trans-2-Hydroxycinnamic acid	624299	0.730876	0.616652	1.18523	0.235925	0.443016	Cinnamic acids and derivatives	C01772	Phenylalanine metabolism(ko00360);;Biosynthesis of secondary metabolites(ko01110);;Phenylpropanoid biosynthesis(ko00940)	0.000172637	0.000409576	nosig
Pyruvaldehyde	58830.9	0.455606	0.396527	1.14899	0.25056	0.465851	Organooxygen compounds	C00546	Propanoate metabolism(ko00640);;Glycine, serine and threonine metabolism(ko00260);;Pyruvate metabolism(ko00620)	3.53333e-05	6.21333e-05	nosig
Succinate	125123	-0.310324	0.270245	-1.14831	0.250843	0.465851	Carboxylic acids and derivatives	C00042	Pyruvate metabolism(ko00620);;Sulfur metabolism(ko00920);;Oxidative phosphorylation(ko00190);;Butanoate metabolism(ko00650);;Alanine, aspartate and glutamate metabolism(ko00250);;Tyrosine metabolism(ko00350);;Phenylalanine metabolism(ko00360);;Citrate cycle (TCA cycle)(ko00020);;Metabolic pathways(ko01100);;Glyoxylate and dicarboxylate metabolism(ko00630);;Nicotinate and nicotinamide metabolism(k…	6.11333e-05	6.65667e-05	nosig
D-Glucarate	42985.3	-0.449471	0.396558	-1.13343	0.257034	0.472161	Organooxygen compounds	C00818	Ascorbate and aldarate metabolism(ko00053);;Metabolic pathways(ko01100)	1.14633e-05	1.088e-05	nosig
Echinacoside	23042.2	0.337411	0.296992	1.13609	0.255917	0.472161	--	--	--	9.21667e-06	1.55333e-05	nosig
Glycerol 3-phosphate	18341.7	-0.641191	0.570343	-1.12422	0.260919	0.476707	--	--	--	1.30733e-05	1.14667e-05	nosig
Pyrethrosin	25729.8	-0.425361	0.383545	-1.10902	0.26742	0.485956	--	--	--	1.23367e-05	1.246e-05	nosig
Linustatin	115645	-0.589727	0.547087	-1.07794	0.28106	0.505392	--	--	--	9.5926e-05	8.61723e-05	nosig
Silybin	91305.5	-0.493191	0.457574	-1.07784	0.281106	0.505392	--	--	--	8.82823e-05	8.29963e-05	nosig
Fraxetin	43573.7	-0.458458	0.429724	-1.06686	0.286033	0.51153	--	--	--	7.33597e-05	6.9805e-05	nosig
11(Z),14(Z)-Eicosadienoic Acid	615217	-0.541157	0.511623	-1.05773	0.290181	0.515984	--	--	--	0.00102875	0.00100785	nosig
L-Phenylalanine	149994	0.351827	0.33359	1.05467	0.291577	0.515984	Carboxylic acids and derivatives	C00079	Phenylalanine, tyrosine and tryptophan biosynthesis(ko00400);;Glucosinolate biosynthesis(ko00966);;Phenylalanine metabolism(ko00360);;Metabolic pathways(ko01100);;Tropane, piperidine and pyridine alkaloid biosynthesis(ko00960);;Aminoacyl-tRNA biosynthesis(ko00970);;Biosynthesis of secondary metabolites(ko01110);;ABC transporters(ko02010);;Phenylpropanoid biosynthesis(ko00940);;Biosynthesis of ami…	5.11667e-05	8.538e-05	nosig
20-hydroxy LTB4	199163	-0.398297	0.381546	-1.0439	0.29653	0.522016	Fatty Acyls	C04853	Arachidonic acid metabolism(ko00590)	0.000343977	0.000383193	nosig
Galactonic acid	533985	0.435582	0.420778	1.03518	0.300584	0.523698	--	--	--	0.000112326	0.000201454	nosig
Shikimate	168871	0.501957	0.484561	1.0359	0.300248	0.523698	Organooxygen compounds	C00493	Biosynthesis of secondary metabolites(ko01110);;Metabolic pathways(ko01100);;Phenylalanine, tyrosine and tryptophan biosynthesis(ko00400);;Biosynthesis of amino acids(ko01230)	2.64e-05	4.58333e-05	nosig
3-Dehydroshikimic acid	114124	0.461507	0.454438	1.01556	0.309841	0.535646	--	--	--	2.22e-05	4.00333e-05	nosig
Dantrolene	114131	0.417412	0.413023	1.01063	0.312196	0.535646	--	--	--	2.33667e-05	4.01667e-05	nosig
Phenethicillin	333198	-0.557087	0.549652	-1.01353	0.310809	0.535646	--	--	--	0.000219971	0.000200526	nosig
APIIN	194513	0.441161	0.440711	1.00102	0.316817	0.540829	Flavonoids	C04858	Flavone and flavonol biosynthesis(ko00944)	1.46667e-05	2.62667e-05	nosig
4'-Hydroxychalcone	44986.3	-0.619048	0.629631	-0.983192	0.325513	0.54738	--	--	--	5.94333e-05	5.95523e-05	nosig
D-Ribulose 1,5-bisphosphate	9021.13	-0.433031	0.439704	-0.984824	0.324711	0.54738	--	C01182	Carbon fixation in photosynthetic organisms(ko00710);;Carbon metabolism(ko01200);;Glyoxylate and dicarboxylate metabolism(ko00630);;Metabolic pathways(ko01100);;Biosynthesis of secondary metabolites(ko01110)	2.40333e-06	2.10667e-06	nosig
Melezitose	809665	-0.493698	0.499734	-0.987921	0.323191	0.54738	--	--	--	0.000991979	0.000920337	nosig
L-Methionine	19389.5	-0.389637	0.404022	-0.964394	0.334848	0.560291	Carboxylic acids and derivatives	C00073	Aminoacyl-tRNA biosynthesis(ko00970);;2-Oxocarboxylic acid metabolism(ko01210);;Biosynthesis of amino acids(ko01230);;Metabolic pathways(ko01100);;Biosynthesis of secondary metabolites(ko01110);;Glucosinolate biosynthesis(ko00966);;Cysteine and methionine metabolism(ko00270)	4.82e-06	4.98e-06	nosig
2-Dehydro-3-deoxy-D-gluconate	472907	0.318347	0.333523	0.954499	0.339831	0.563157	--	C00204	Carbon metabolism(ko01200);;Pentose and glucuronate interconversions(ko00040);;Metabolic pathways(ko01100);;Pentose phosphate pathway(ko00030)	6.27367e-05	9.83073e-05	nosig
Fluconazole	18870.1	-0.650041	0.681117	-0.954375	0.339894	0.563157	--	--	--	5.06667e-06	3.99667e-06	nosig
3,4-Dihydroxybenzaldehyde	33057.6	0.567746	0.598753	0.948215	0.34302	0.563178	Benzene and substituted derivatives	C16700	Isoquinoline alkaloid biosynthesis(ko00950)	1.18867e-05	2.35e-05	nosig
N-Acetyl-D-glucosamine	60652.3	-0.259715	0.274023	-0.947786	0.343239	0.563178	Organooxygen compounds	C00140	Amino sugar and nucleotide sugar metabolism(ko00520);;Metabolic pathways(ko01100);;ABC transporters(ko02010)	5.66333e-05	7.18157e-05	nosig
Uric acid	15081.7	-0.292284	0.315341	-0.926881	0.353988	0.57801	Imidazopyrimidines	C00366	Purine metabolism(ko00230);;Metabolic pathways(ko01100)	6.48667e-06	7.39667e-06	nosig
L-Fucose	29082.4	0.484101	0.528308	0.916325	0.359496	0.581386	Organooxygen compounds	C01019	Metabolic pathways(ko01100);;Fructose and mannose metabolism(ko00051);;Amino sugar and nucleotide sugar metabolism(ko00520)	1.00133e-05	1.94667e-05	nosig
Maltitol	55393.6	0.651695	0.708768	0.919476	0.357847	0.581386	--	--	--	1.10033e-05	2.28333e-05	nosig
Sinapyl aldehyde	308157	0.323415	0.354819	0.911494	0.362035	0.582704	--	--	--	0.000171264	0.000308649	nosig
Nomilin	77992.1	0.350783	0.395508	0.886916	0.375124	0.600909	--	--	--	3.76667e-05	6.56333e-05	nosig
Propanil	30931.3	-0.612907	0.694692	-0.882271	0.37763	0.602071	--	--	--	6.46367e-05	5.8078e-05	nosig
Chlorogenic acid	188584	0.414947	0.481751	0.86133	0.389056	0.608801	Organooxygen compounds	C00852	Phenylpropanoid biosynthesis(ko00940);;Biosynthesis of secondary metabolites(ko01110);;Stilbenoid, diarylheptanoid and gingerol biosynthesis(ko00945);;Flavonoid biosynthesis(ko00941)	3.88e-05	6.99333e-05	nosig
Lariciresinol	472914	0.462328	0.535743	0.862965	0.388157	0.608801	--	--	--	0.000202035	0.000367931	nosig
Stachyose	44317.1	-0.417182	0.483073	-0.863602	0.387807	0.608801	Organooxygen compounds	C01613	Galactose metabolism(ko00052)	6.18333e-05	6.1e-05	nosig
Xylitol	45781.2	-0.607937	0.699125	-0.869569	0.384536	0.608801	Organooxygen compounds	C00379	Pentose and glucuronate interconversions(ko00040);;Metabolic pathways(ko01100);;ABC transporters(ko02010)	0.000123118	0.000108455	nosig
2-Hydroxyadenine	11004.6	-0.396586	0.463176	-0.856232	0.39187	0.610378	--	--	--	4.21333e-06	4.32667e-06	nosig
2-Methyl-3-hydroxybutyric acid	10795.5	-0.358027	0.42626	-0.839927	0.40095	0.618817	--	--	--	2.80667e-06	3.12667e-06	nosig
L-dihydroorotate	312077	-0.575792	0.684316	-0.841412	0.400117	0.618817	Carboxylic acids and derivatives	C00337	Metabolic pathways(ko01100);;Pyrimidine metabolism(ko00240)	0.000437021	0.000376387	nosig
L-Malic acid	1.43575e+06	0.421865	0.510506	0.826365	0.408597	0.627753	Hydroxy acids and derivatives	C00149	Biosynthesis of secondary metabolites(ko01110);;Citrate cycle (TCA cycle)(ko00020);;Metabolic pathways(ko01100);;Carbon metabolism(ko01200);;Carbon fixation in photosynthetic organisms(ko00710);;Pyruvate metabolism(ko00620);;Glyoxylate and dicarboxylate metabolism(ko00630)	0.000167284	0.000303201	nosig
Aminohippuric acid	7955.11	-0.296097	0.362759	-0.816236	0.414365	0.633735	--	--	--	5.04333e-06	5.90667e-06	nosig
Ammeline	932842	-0.474514	0.585215	-0.810837	0.417459	0.635591	--	--	--	0.000257089	0.000242319	nosig
7-Methylxanthine	69980.2	0.315955	0.392965	0.804029	0.42138	0.638684	Imidazopyrimidines	C16353	Caffeine metabolism(ko00232);;Metabolic pathways(ko01100);;Biosynthesis of secondary metabolites(ko01110)	1.34667e-05	2.30333e-05	nosig
L-Gulonic gamma-lactone	220228	0.312846	0.393613	0.794805	0.426727	0.641039	--	--	--	0.000103855	0.000174304	nosig
Zingerone	91551.6	0.341704	0.428964	0.796581	0.425694	0.641039	--	--	--	4.68333e-05	8.68857e-05	nosig
L-Galactono-1,4-lactone	14069.4	-0.36051	0.461098	-0.781852	0.434302	0.649531	--	C01115	Ascorbate and aldarate metabolism(ko00053);;Metabolic pathways(ko01100);;Biosynthesis of secondary metabolites(ko01110)	1.01667e-05	1.078e-05	nosig
Phenol	61843	0.275306	0.355908	0.773533	0.439207	0.653973	Phenols	C00146	Tyrosine metabolism(ko00350)	1.39667e-05	2.15e-05	nosig
D-Mannitol 1-phosphate	416387	-0.444549	0.584151	-0.761017	0.446647	0.662134	Organooxygen compounds	C00644	Fructose and mannose metabolism(ko00051)	0.000998249	0.000984686	nosig
12-Oxo-2,3-dinor-10,15-phytodienoic acid	202414	-0.518004	0.690576	-0.750105	0.453192	0.663112	--	--	--	0.000195409	0.000172337	nosig
Adenosine	109552	-0.339016	0.4513	-0.751198	0.452533	0.663112	Purine nucleosides	C00212	Metabolic pathways(ko01100);;Purine metabolism(ko00230)	8.47333e-05	9.4544e-05	nosig
Propionic acid	1.21779e+06	-0.551516	0.730151	-0.755345	0.450042	0.663112	Carboxylic acids and derivatives	C00163	Metabolic pathways(ko01100);;Nicotinate and nicotinamide metabolism(ko00760);;Propanoate metabolism(ko00640)	0.000585619	0.000521885	nosig
Acetomenaphthone	89918	-0.373833	0.501155	-0.745942	0.455702	0.663911	--	--	--	7.3766e-05	7.00333e-05	nosig
Sedoheptulose	40884.5	-0.207292	0.280563	-0.738845	0.460001	0.667298	Organooxygen compounds	C02076	Carbon fixation in photosynthetic organisms(ko00710)	1.36367e-05	1.55e-05	nosig
2-Oxoadipic acid	5925.29	-0.376521	0.512775	-0.73428	0.462778	0.668457	Keto acids and derivatives	C00322	Lysine degradation(ko00310);;Biosynthesis of amino acids(ko01230);;Tryptophan metabolism(ko00380);;2-Oxocarboxylic acid metabolism(ko01210);;Lysine biosynthesis(ko00300);;Metabolic pathways(ko01100)	8.70333e-06	1.09933e-05	nosig
Neohesperidin	98620.7	-0.285182	0.399012	-0.714721	0.474781	0.681961	Flavonoids	C09806	Flavonoid biosynthesis(ko00941)	3.76e-05	4.70667e-05	nosig
trans-cinnamate	150091	0.465098	0.652778	0.712489	0.476162	0.681961	Cinnamic acids and derivatives	C00423	Ubiquinone and other terpenoid-quinone biosynthesis(ko00130);;Phenylpropanoid biosynthesis(ko00940);;Metabolic pathways(ko01100);;Phenylalanine metabolism(ko00360);;Biosynthesis of secondary metabolites(ko01110)	7.4655e-05	0.000141541	nosig
Ginkgetin	12633.7	-0.278967	0.395186	-0.705912	0.480243	0.684904	--	--	--	3.22e-06	3.49e-06	nosig
L-Asparagine	2.55282e+06	-0.439215	0.635001	-0.691676	0.489141	0.694663	Carboxylic acids and derivatives	C00152	Biosynthesis of amino acids(ko01230);;Aminoacyl-tRNA biosynthesis(ko00970);;Cyanoamino acid metabolism(ko00460);;Alanine, aspartate and glutamate metabolism(ko00250);;Metabolic pathways(ko01100);;Biosynthesis of secondary metabolites(ko01110)	0.000665295	0.000615505	nosig
Quinate	195084	-0.282435	0.410825	-0.687482	0.491779	0.695487	--	C00296	Phenylalanine, tyrosine and tryptophan biosynthesis(ko00400)	4.43e-05	4.67667e-05	nosig
Barbituric acid	112389	-0.550575	0.810828	-0.679028	0.49712	0.697206	Diazines	C00813	Pyrimidine metabolism(ko00240)	0.00017109	0.000184743	nosig
Pyridoxal 5'-phosphate	745936	-0.683853	1.00334	-0.681575	0.495508	0.697206	Pyridines and derivatives	C00018	Vitamin B6 metabolism(ko00750);;Metabolic pathways(ko01100);;Thiamine metabolism(ko00730)	0.000396967	0.000358076	nosig
2-keto-D-Gluconic acid	76495.2	-0.207804	0.319346	-0.650719	0.515228	0.70425	--	C06473	Pentose phosphate pathway(ko00030);;Metabolic pathways(ko01100)	7.974e-05	9.4591e-05	nosig
gamma-L-Glutamyl-L-valine	21615.5	0.211664	0.321911	0.657523	0.510845	0.70425	--	--	--	5.11e-06	7.73333e-06	nosig
L-Cystine	25661.6	-0.706546	1.08775	-0.64955	0.515983	0.70425	Carboxylic acids and derivatives	C00491	Cysteine and methionine metabolism(ko00270);;ABC transporters(ko02010)	8.44667e-06	7.16667e-06	nosig
L-Glutamine	460249	-0.352624	0.538812	-0.654448	0.512823	0.70425	Carboxylic acids and derivatives	C00064	Arginine biosynthesis(ko00220);;Pyrimidine metabolism(ko00240);;ABC transporters(ko02010);;Biosynthesis of amino acids(ko01230);;Glyoxylate and dicarboxylate metabolism(ko00630);;Alanine, aspartate and glutamate metabolism(ko00250);;Metabolic pathways(ko01100);;Nitrogen metabolism(ko00910);;Purine metabolism(ko00230);;Aminoacyl-tRNA biosynthesis(ko00970)	0.000117293	0.000116189	nosig
Metaxalone	75352.9	-0.339704	0.509642	-0.666554	0.505057	0.70425	--	--	--	0.000157853	0.000166757	nosig
Methylmalonic acid	68751.6	-0.283719	0.428723	-0.661776	0.508114	0.70425	Carboxylic acids and derivatives	C02170	Propanoate metabolism(ko00640);;Valine, leucine and isoleucine degradation(ko00280);;Pyrimidine metabolism(ko00240)	1.80667e-05	2.04667e-05	nosig
Saccharin	72566.6	-0.335887	0.52061	-0.645179	0.518811	0.70425	--	--	--	4.19333e-05	5.04e-05	nosig
Uridine 5'-monophosphate (UMP)	107451	-0.39158	0.605607	-0.64659	0.517898	0.70425	--	--	--	0.00021132	0.000230411	nosig
1-Palmitoyl-2-linoleoyl-sn-glycero-3-phosphate	230374	-0.474378	0.744858	-0.636871	0.524209	0.708731	Glycerophospholipids	C00416	Metabolic pathways(ko01100);;Biosynthesis of secondary metabolites(ko01110);;Phosphatidylinositol signaling system(ko04070);;Glycerolipid metabolism(ko00561);;Glycerophospholipid metabolism(ko00564)	3.3e-05	2.78e-05	nosig
(S)-Equol	64261.6	-0.250335	0.397423	-0.629895	0.528764	0.71204	--	--	--	1.18967e-05	1.27467e-05	nosig
1-Oleoyl-L-.alpha.-lysophosphatidic acid	48561.8	0.245425	0.409819	0.598863	0.549265	0.734247	--	--	--	8.3e-06	1.24933e-05	nosig
Prunasin	63470.1	0.358875	0.599763	0.598361	0.549599	0.734247	Organooxygen compounds	C00844	Biosynthesis of secondary metabolites(ko01110);;Cyanoamino acid metabolism(ko00460)	9.04667e-06	1.45133e-05	nosig
all cis-(6,9,12)-Linolenic acid	1.34109e+07	-0.257847	0.437277	-0.589665	0.555415	0.739096	--	--	--	0.0074095	0.00836133	nosig
Floxuridine	42490.5	0.225928	0.393912	0.573549	0.566273	0.747541	--	--	--	1.59667e-05	2.42e-05	nosig
Hesperetin	166864	-0.299045	0.522064	-0.572814	0.566771	0.747541	Flavonoids	C01709	Flavonoid biosynthesis(ko00941)	0.000257368	0.000264558	nosig
Sinapic acid	46279.7	0.352936	0.618737	0.570414	0.568397	0.747541	Cinnamic acids and derivatives	C00482	Metabolic pathways(ko01100);;Phenylpropanoid biosynthesis(ko00940);;Biosynthesis of secondary metabolites(ko01110)	1.227e-05	2.04667e-05	nosig
Myristoleic acid	311707	-0.233597	0.424193	-0.550685	0.58185	0.762269	fatty acids	C08322	--	0.000594445	0.000668525	nosig
Uracil	188457	-0.156605	0.286969	-0.545723	0.585256	0.763771	Diazines	C00106	beta-Alanine metabolism(ko00410);;Pyrimidine metabolism(ko00240);;Pantothenate and CoA biosynthesis(ko00770);;Metabolic pathways(ko01100)	0.000186052	0.00022814	nosig
Baccatin III	363120	0.37029	0.687388	0.538691	0.5901	0.767131	--	C11900	Metabolic pathways(ko01100);;Biosynthesis of secondary metabolites(ko01110);;Diterpenoid biosynthesis(ko00904)	0.000141657	0.000214358	nosig
2'-Deoxyuridine	94777.8	0.265598	0.513997	0.51673	0.605344	0.783561	Pyrimidine nucleosides	C00526	Pyrimidine metabolism(ko00240)	0.000112385	0.000170612	nosig
Thiamine monophosphate	104367	-0.280346	0.545609	-0.513823	0.607376	0.783561	Diazines	C01081	Metabolic pathways(ko01100);;Thiamine metabolism(ko00730)	0.000175388	0.0001971	nosig
Scopoletin	164292	0.222994	0.442541	0.503894	0.614336	0.789526	Coumarins and derivatives	C01752	Phenylpropanoid biosynthesis(ko00940);;Biosynthesis of secondary metabolites(ko01110)	0.000227065	0.000371712	nosig
Cortisol 21-acetate	14092.1	0.30143	0.603583	0.499401	0.617497	0.790583	--	--	--	3.82e-06	6.13333e-06	nosig
m-Chlorohippuric acid	290203	0.227754	0.460794	0.494264	0.62112	0.79222	--	--	--	0.000314266	0.000514924	nosig
Flavone	66876.7	-0.184789	0.386338	-0.478309	0.63243	0.795773	--	--	--	4.39e-05	5.41333e-05	nosig
L-Ribulose	195170	0.126102	0.262384	0.4806	0.630801	0.795773	--	C00508	Metabolic pathways(ko01100);;Pentose and glucuronate interconversions(ko00040)	3.53667e-05	5.20333e-05	nosig
S-Methyl-5'-thioadenosine	189679	-0.348437	0.73039	-0.477055	0.633323	0.795773	5'-deoxyribonucleosides	C00170	Zeatin biosynthesis(ko00908);;Cysteine and methionine metabolism(ko00270);;Metabolic pathways(ko01100)	0.000486791	0.000519715	nosig
Thymine	407906	0.240346	0.496166	0.484408	0.628097	0.795773	Diazines	C00178	Metabolic pathways(ko01100);;Pyrimidine metabolism(ko00240)	0.000379496	0.000640083	nosig
3',5'-Cyclic guanosine monophosphate	54841.5	0.240344	0.522145	0.460302	0.6453	0.807509	--	--	--	6.08667e-06	9.08667e-06	nosig
Estriol 16.alpha.-(.beta.-D-glucuronide)	29678.9	-0.278992	0.610059	-0.457321	0.647441	0.807509	--	--	--	2.31333e-05	2.42e-05	nosig
Monomethyl glutaric acid	159353	-0.2674	0.620651	-0.430837	0.666587	0.828332	--	--	--	3.14333e-05	3.48333e-05	nosig
4-Pyridoxic acid	545143	0.383123	0.905315	0.423193	0.672155	0.831051	Pyridines and derivatives	C00847	Metabolic pathways(ko01100);;Vitamin B6 metabolism(ko00750)	3.33e-05	6.80963e-05	nosig
Manumycin A	12959.6	-0.192583	0.45735	-0.421086	0.673693	0.831051	--	--	--	3.71333e-06	4.33333e-06	nosig
4-Hydroxycoumarin	82913.4	0.413193	0.998488	0.413819	0.679007	0.834561	Cinnamyl alcohols	C02646	Biosynthesis of secondary metabolites(ko01110);;Metabolic pathways(ko01100);;Phenylpropanoid biosynthesis(ko00940)	8.0647e-05	0.00016776	nosig
Dihydroxyacetone	154660	0.168668	0.419838	0.401746	0.687871	0.838997	Organooxygen compounds	C00184	Metabolic pathways(ko01100);;Glycerolipid metabolism(ko00561);;Carbon metabolism(ko01200)	0.000143815	0.000216531	nosig
Phytosphingosine	34878.9	0.225539	0.565586	0.39877	0.690063	0.838997	Organonitrogen compounds	C12144	Metabolic pathways(ko01100);;Sphingolipid metabolism(ko00600)	4.58e-05	7.19667e-05	nosig
Rosmarinic Acid	56590.6	-0.191597	0.474351	-0.403913	0.686276	0.838997	Cinnamic acids and derivatives	C01850	Tyrosine metabolism(ko00350)	4.57e-05	5.48333e-05	nosig
2,4-Dinitrophenol	312111	-0.174135	0.46571	-0.373913	0.708469	0.855223	--	--	--	0.000236577	0.000298183	nosig
Camptothecin	188068	-0.136894	0.363325	-0.376781	0.706336	0.855223	--	C01897	Biosynthesis of secondary metabolites(ko01110)	0.000260194	0.000310733	nosig
2-Deoxy-D-glucose 6-phosphate	166608	-0.264774	0.74173	-0.356968	0.721116	0.857111	--	--	--	0.000136241	0.000156296	nosig
3-Hydroxyisovaleric acid	83292.9	-0.132103	0.372292	-0.354837	0.722712	0.857111	--	--	--	3.2e-05	4e-05	nosig
Azelaic acid	53628.6	0.0744721	0.208247	0.357615	0.720632	0.857111	--	--	--	4.63333e-05	6.69667e-05	nosig
hydrocortisone 21-acetate	7402.29	0.175646	0.483193	0.363511	0.716223	0.857111	--	--	--	2.62e-06	4.03667e-06	nosig
L-Iditol	35281.2	-0.124098	0.34644	-0.35821	0.720186	0.857111	--	--	--	1.52667e-05	1.88333e-05	nosig
Mesaconic acid	3.57032e+06	0.219097	0.62656	0.349683	0.726577	0.858682	Fatty Acyls	C02226	2-Oxocarboxylic acid metabolism(ko01210);;Carbon metabolism(ko01200);;Glyoxylate and dicarboxylate metabolism(ko00630);;Metabolic pathways(ko01100);;Valine, leucine and isoleucine biosynthesis(ko00290);;C5-Branched dibasic acid metabolism(ko00660)	0.000810897	0.00114164	nosig
1-Palmitoyl-2-hydroxy-sn-glycero-3-phosphoethanolamine	50904.9	-0.161325	0.475943	-0.338959	0.734641	0.865186	--	--	--	3.16e-05	3.67667e-05	nosig
Pyrocatechol	25543.9	0.120562	0.360409	0.334514	0.737992	0.866115	Phenols	C00090	Metabolic pathways(ko01100)	6.75333e-06	9.92667e-06	nosig
Dihydroxyfumarate	162034	-0.229018	0.715119	-0.320251	0.748778	0.872714	Keto acids and derivatives	C00975	Glyoxylate and dicarboxylate metabolism(ko00630)	0.000165221	0.000177126	nosig
L-Aspartate	404974	-0.193611	0.60065	-0.322336	0.747198	0.872714	Carboxylic acids and derivatives	C00049	Biosynthesis of amino acids(ko01230);;Cyanoamino acid metabolism(ko00460);;Carbon fixation in photosynthetic organisms(ko00710);;Arginine biosynthesis(ko00220);;Biosynthesis of secondary metabolites(ko01110);;Aminoacyl-tRNA biosynthesis(ko00970);;Metabolic pathways(ko01100);;Nicotinate and nicotinamide metabolism(ko00760);;2-Oxocarboxylic acid metabolism(ko01210);;Monobactam biosynthesis(ko00261)…	5.24333e-05	5.5938e-05	nosig
cis-Aconitate	381339	0.193196	0.622614	0.310298	0.756334	0.878492	Carboxylic acids and derivatives	C00417	2-Oxocarboxylic acid metabolism(ko01210);;Glyoxylate and dicarboxylate metabolism(ko00630);;Metabolic pathways(ko01100);;Citrate cycle (TCA cycle)(ko00020);;Biosynthesis of secondary metabolites(ko01110);;C5-Branched dibasic acid metabolism(ko00660)	5.53667e-05	7.88667e-05	nosig
Berberine	31100.6	-0.113564	0.372642	-0.304755	0.760553	0.880011	Protoberberine alkaloids and derivatives	C00757	Isoquinoline alkaloid biosynthesis(ko00950);;Biosynthesis of secondary metabolites(ko01110)	9.24667e-06	1.10767e-05	nosig
Gentisic acid	58942.8	-0.117032	0.387857	-0.301741	0.76285	0.880011	Benzene and substituted derivatives	C00628	Metabolic pathways(ko01100);;Tyrosine metabolism(ko00350)	9.13333e-06	1.176e-05	nosig
4-Hydroxy-3-methoxycinnamaldehyde	24321.9	-0.17557	0.610407	-0.287627	0.773632	0.889414	--	C02666	Phenylpropanoid biosynthesis(ko00940);;Metabolic pathways(ko01100);;Biosynthesis of secondary metabolites(ko01110)	3.01e-05	4.39333e-05	nosig
Salicylamide	57271.5	-0.150322	0.533522	-0.281753	0.778133	0.891556	--	--	--	1.001e-05	1.16633e-05	nosig
2-Hydroxyphenylacetic acid	273390	-0.152699	0.610801	-0.249997	0.802589	0.912387	Benzene and substituted derivatives	C05852	Phenylalanine metabolism(ko00360);;Metabolic pathways(ko01100)	0.000270258	0.000345404	nosig
Acetylcarnitine	217345	-0.203228	0.82231	-0.247142	0.804798	0.912387	--	--	--	0.000222744	0.000265677	nosig
Allantoate/Allantoic acid	46632	0.0818857	0.341049	0.240099	0.810253	0.912387	--	--	--	2.28333e-05	3.17667e-05	nosig
Coumestrol	395378	-0.255411	1.00733	-0.253553	0.799841	0.912387	Isoflavonoids	C10205	Isoflavonoid biosynthesis(ko00943);;Biosynthesis of secondary metabolites(ko01110)	0.000411397	0.000429687	nosig
Galactinol	132994	0.110829	0.467259	0.237189	0.81251	0.912387	Organooxygen compounds	C01235	Galactose metabolism(ko00052)	3.22e-05	4.34333e-05	nosig
Sulfaphenazole	1.09264e+06	0.187005	0.777308	0.24058	0.809881	0.912387	--	--	--	0.000828525	0.00109552	nosig
Naringin	35111.4	-0.110211	0.478842	-0.230162	0.817966	0.915472	Flavonoids	C09789	Flavonoid biosynthesis(ko00941)	7.04333e-06	9.01e-06	nosig
Adrenic Acid	106393	-0.114222	0.513137	-0.222595	0.823851	0.919015	Fatty Acyls	C16527	Biosynthesis of unsaturated fatty acids(ko01040)	0.000124017	0.000158905	nosig
Alpha-N-Phenylacetyl-L-glutamine	18898.7	0.155019	0.73114	0.212024	0.832088	0.920196	Carboxylic acids and derivatives	C04148	Phenylalanine metabolism(ko00360)	9.03e-06	1.22233e-05	nosig
Docosatrienoic Acid	656844	-0.243484	1.14937	-0.211842	0.832231	0.920196	--	--	--	0.00125863	0.00134741	nosig
Xanthine	52864.9	0.0889525	0.422063	0.210757	0.833077	0.920196	Imidazopyrimidines	C00385	Caffeine metabolism(ko00232);;Purine metabolism(ko00230);;Biosynthesis of secondary metabolites(ko01110);;Metabolic pathways(ko01100)	5.54667e-05	8.04163e-05	nosig
D-Glucono-1,5-lactone	1.85692e+06	0.110237	0.578529	0.190547	0.84888	0.931563	Organooxygen compounds	C00198	Pentose phosphate pathway(ko00030);;Biosynthesis of secondary metabolites(ko01110);;Metabolic pathways(ko01100);;Carbon metabolism(ko01200)	0.00137539	0.00204969	nosig
p-Hydroxyphenylbutazone	19017	0.101166	0.528064	0.191579	0.848072	0.931563	--	--	--	9.74e-06	1.228e-05	nosig
Matairesinol	111140	-0.0859697	0.468883	-0.18335	0.854523	0.934721	Furanoid lignans	C10682	Biosynthesis of secondary metabolites(ko01110)	3.00667e-05	3.39667e-05	nosig
(R)-mevalonic acid 5-Phosphate	289309	0.0774331	0.632017	0.122517	0.902489	0.943614	Organic phosphoric acids and derivatives	C01107	Metabolic pathways(ko01100);;Biosynthesis of secondary metabolites(ko01110);;Terpenoid backbone biosynthesis(ko00900)	0.000479729	0.000759551	nosig
1-Palmitoyl Lysophosphatidic Acid	44136.9	0.0747404	0.470128	0.158979	0.873686	0.943614	--	--	--	4.39333e-06	6.20667e-06	nosig
3-Hydroxycapric acid	402856	-0.0597254	0.497956	-0.119941	0.90453	0.943614	--	--	--	0.000104357	0.000142451	nosig
9-OxoODE	173731	-0.0805076	0.610927	-0.131779	0.895159	0.943614	Fatty Acyls	C14766	Linoleic acid metabolism(ko00591)	0.000153188	0.000192836	nosig
Cytidine 2',3'-cyclic phosphate	23532.1	-0.0699603	0.507079	-0.137967	0.890266	0.943614	--	--	--	3.27667e-06	4.01e-06	nosig
D-Alanyl-D-alanine (D-Ala-D-Ala)	18397.6	-0.0456857	0.29709	-0.153777	0.877786	0.943614	--	--	--	5.27e-06	7.09e-06	nosig
Glucosamine	112849	0.0466013	0.312216	0.14926	0.881349	0.943614	Saccharides and Alcohols	C00329	ko00520,ko01100	0.000106486	0.000151582	nosig
Guanosine	66076	-0.0527001	0.325628	-0.161842	0.871431	0.943614	Purine nucleosides	C00387	Purine metabolism(ko00230);;Metabolic pathways(ko01100)	6.26e-05	8.83213e-05	nosig
Isopimaric acid	982606	-0.0837664	0.642234	-0.13043	0.896226	0.943614	Prenol lipids	C09118	Diterpenoid biosynthesis(ko00904);;Biosynthesis of secondary metabolites(ko01110)	0.00141721	0.0017106	nosig
Jasmonic acid	130119	-0.0778632	0.64716	-0.120315	0.904234	0.943614	Fatty Acyls	C08491	alpha-Linolenic acid metabolism(ko00592);;Plant hormone signal transduction(ko04075);;Biosynthesis of secondary metabolites(ko01110);;Metabolic pathways(ko01100)	0.000178343	0.000194172	nosig
L-Glutamate	222555	-0.0461852	0.373816	-0.123551	0.901671	0.943614	Carboxylic acids and derivatives	C00025	Porphyrin and chlorophyll metabolism(ko00860);;Histidine metabolism(ko00340);;Alanine, aspartate and glutamate metabolism(ko00250);;2-Oxocarboxylic acid metabolism(ko01210);;Glutathione metabolism(ko00480);;Carbon metabolism(ko01200);;Glyoxylate and dicarboxylate metabolism(ko00630);;Carbapenem biosynthesis(ko00332);;ABC transporters(ko02010);;Aminoacyl-tRNA biosynthesis(ko00970);;Arginine and pr…	4.09e-05	5.01e-05	nosig
L-Pipecolic acid	212094	-0.104438	0.65716	-0.158923	0.87373	0.943614	Carboxylic acids and derivatives	C00408	Lysine degradation(ko00310);;Tropane, piperidine and pyridine alkaloid biosynthesis(ko00960);;Metabolic pathways(ko01100);;Biosynthesis of secondary metabolites(ko01110)	2.65667e-05	3.16267e-05	nosig
Malonic acid	109768	0.0374495	0.309159	0.121133	0.903585	0.943614	Carboxylic acids and derivatives	C00383	Pyrimidine metabolism(ko00240);;beta-Alanine metabolism(ko00410)	2.41667e-05	3.15e-05	nosig
Nicotinamide ribotide	608239	-0.0480702	0.357155	-0.134592	0.892935	0.943614	--	--	--	9.46627e-05	0.000111395	nosig
Traumatic Acid	23812.4	-0.0589725	0.391316	-0.150703	0.88021	0.943614	Fatty Acyls	C16308	Biosynthesis of secondary metabolites(ko01110);;alpha-Linolenic acid metabolism(ko00592)	9.99667e-06	1.32333e-05	nosig
Sucrose	1.02149e+06	0.0344999	0.341094	0.101145	0.919435	0.956213	Heteroaromatic compounds	C00089	ABC transporters(ko02010);;Metabolic pathways(ko01100);;Galactose metabolism(ko00052);;Starch and sucrose metabolism(ko00500)	0.000258498	0.000344096	nosig
Arachidonic Acid (peroxide free)	3.64103e+06	-0.0443038	0.474079	-0.0934523	0.925544	0.959613	--	--	--	0.0047684	0.00630988	nosig
Amentoflavone	13164.5	-0.039925	0.475028	-0.0840478	0.933018	0.964404	--	--	--	5.21e-06	7.19e-06	nosig
Novobiocin	171203	0.0347854	0.451261	0.0770849	0.938556	0.96717	--	--	--	2.10667e-05	2.79667e-05	nosig
Adenosine 3',5'-cyclic phosphate (cAMP)	64111.8	0.0420997	0.687063	0.0612749	0.95114	0.977159	--	--	--	6.4e-06	8.61667e-06	nosig
L-Alanine	36804.8	-0.0260821	0.514773	-0.0506672	0.959591	0.982854	Carboxylic acids and derivatives	C00041	Biosynthesis of amino acids(ko01230);;Cyanoamino acid metabolism(ko00460);;Carbon fixation in photosynthetic organisms(ko00710);;Carbon metabolism(ko01200);;Sulfur relay system(ko04122);;Cysteine and methionine metabolism(ko00270);;Selenocompound metabolism(ko00450);;Taurine and hypotaurine metabolism(ko00430);;ABC transporters(ko02010);;Aminoacyl-tRNA biosynthesis(ko00970);;Vancomycin resistance…	9.14e-06	1.097e-05	nosig
Ethynodiol diacetate	49451	-0.016802	0.373143	-0.0450283	0.964085	0.984473	--	--	--	5.88e-06	7.67667e-06	nosig
Uridine	35887.7	0.0101032	0.294391	0.0343191	0.972623	0.9902	Pyrimidine nucleosides	C00299	Metabolic pathways(ko01100);;Pyrimidine metabolism(ko00240)	3.22333e-05	4.52667e-05	nosig
Palmitaldehyde	442620	0.0139886	0.486529	0.0287519	0.977062	0.991733	Fatty Acyls	C00517	Fatty acid degradation(ko00071)	0.00049018	0.000713891	nosig
5(S)-HETE	394430	0.00149685	0.480834	0.00311302	0.997516	0.998884	Fatty Acyls	C04805	Arachidonic acid metabolism(ko00590)	0.00065644	0.000900174	nosig
Apigenin 7-O-glucoside	1.0149e+06	-0.003426	0.476917	-0.00718365	0.994268	0.998884	Flavonoids	C04608	Flavone and flavonol biosynthesis(ko00944)	7.05667e-05	9.33967e-05	nosig
Glyceric acid	114809	-0.00563894	0.495514	-0.01138	0.99092	0.998884	Organooxygen compounds	C00258	Carbon metabolism(ko01200);;Glycine, serine and threonine metabolism(ko00260);;Glyoxylate and dicarboxylate metabolism(ko00630);;Metabolic pathways(ko01100);;Biosynthesis of secondary metabolites(ko01110);;Pentose phosphate pathway(ko00030);;Glycerolipid metabolism(ko00561)	1.62333e-05	2.1e-05	nosig
Hydroxyhydroquinone	30913	0.00385761	0.420448	0.00917499	0.99268	0.998884	--	C02814	Metabolic pathways(ko01100)	6.59333e-06	8.41e-06	nosig
S-Adenosyl-L-homocysteine	1.18969e+06	-0.000765042	0.546948	-0.00139875	0.998884	0.998884	5'-deoxyribonucleosides	C00021	Cysteine and methionine metabolism(ko00270);;Metabolic pathways(ko01100);;Biosynthesis of amino acids(ko01230)	0.000304151	0.000395731	nosig
Immunomycin	260611	-0.565318	0.798087	-0.708342	NA	NA	--	--	--	9.50303e-05	9.09037e-05	nosig
Pimelic acid	2.55117e+06	0.792761	0.983092	0.806395	NA	NA	Fatty Acyls	C02656	Metabolic pathways(ko01100);;Biotin metabolism(ko00780)	0.000243742	0.00054778	nosig

## Sheet: Sheet3
id	baseMean	log2FoldChange	lfcSE	stat	pvalue	padj	HMDB_taxonomy	KEGG_annotation	KEGG_pathway_annotation	CKR	SiR	Metabolism Depleted or Enriched under Silicon treatment
L-Cysteic acid	28544.3	-2.95276	0.56422	-5.23335	1.66467e-07	5.62657e-05	Carboxylic acids and derivatives	C00506	Metabolic pathways(ko01100);;Taurine and hypotaurine metabolism(ko00430);;Cysteine and methionine metabolism(ko00270)	0.000177135	2.05333e-05	Depleted
Phenolphthalein	137201	-2.62169	0.548346	-4.78109	1.7435e-06	0.000294652	--	--	--	0.000360395	5.43e-05	Depleted
m-Chlorohippuric acid	290203	-1.8704	0.460799	-4.05903	4.9276e-05	0.00555177	--	--	--	0.00045248	0.00011384	Depleted
Berberine	31100.6	-1.2829	0.372474	-3.44426	0.000572628	0.0303859	Protoberberine alkaloids and derivatives	C00757	Isoquinoline alkaloid biosynthesis(ko00950);;Biosynthesis of secondary metabolites(ko01110)	0.000137258	5.05e-05	Depleted
Metaxalone	75352.9	-1.72372	0.50965	-3.38216	0.000719193	0.0303859	--	--	--	0.000176037	5.35e-05	Depleted
Propanil	30931.3	-2.35569	0.694718	-3.39086	0.000696735	0.0303859	--	--	--	7.72333e-05	1.335e-05	Depleted
Sinapyl aldehyde	308157	-1.22842	0.354814	-3.46215	0.000535869	0.0303859	--	--	--	0.0008923	0.000351423	Depleted
Riluzole	2.86488e+06	-2.84899	0.853989	-3.3361	0.000849634	0.0319085	--	--	--	0.000836173	9.60823e-05	Depleted
Propylene glycol	11705.7	-1.86506	0.566817	-3.29042	0.00100039	0.0338133	Organooxygen compounds	C00583	Propanoate metabolism(ko00640)	1.68633e-05	4.18e-06	Depleted
D-Biotin	2.91816e+06	-3.0964	0.988487	-3.13246	0.00173347	0.0532649	Biotin and derivatives	C00120	Biotin metabolism(ko00780);;ABC transporters(ko02010);;Metabolic pathways(ko01100)	0.00826834	0.0009301	Depleted
Allantoin	526053	-1.24875	0.436323	-2.862	0.0042098	0.101637	--	--	--	0.000856728	0.000353738	Depleted
Linustatin	115645	-1.52986	0.547088	-2.79637	0.00516795	0.116451	--	--	--	0.000156927	5.31667e-05	Depleted
L-Tryptophan	156411	-1.53343	0.554004	-2.7679	0.00564188	0.119185	Indoles and derivatives	C00078	Metabolic pathways(ko01100);;Glucosinolate biosynthesis(ko00966);;Indole alkaloid biosynthesis(ko00901);;Phenylalanine, tyrosine and tryptophan biosynthesis(ko00400);;Aminoacyl-tRNA biosynthesis(ko00970);;Glycine, serine and threonine metabolism(ko00260);;Biosynthesis of secondary metabolites(ko01110);;2-Oxocarboxylic acid metabolism(ko01210);;Tryptophan metabolism(ko00380);;Biosynthesis of amino…	0.000425574	0.00013575	Depleted
p-Hydroxyphenylbutazone	19017	-1.4114	0.528033	-2.67294	0.00751891	0.141188	--	--	--	2.66e-05	9.65667e-06	Depleted
Chloroquine	79051.6	-1.53114	0.578	-2.64903	0.00807239	0.143358	--	--	--	0.000165785	5.03333e-05	Depleted
Galactinol	132994	-1.17289	0.467229	-2.51031	0.0120626	0.169882	Organooxygen compounds	C01235	Galactose metabolism(ko00052)	0.000269417	0.000109608	Depleted
Eupatoriochromene	31127.3	-1.21956	0.493332	-2.47209	0.0134327	0.175812	--	--	--	6.93e-05	2.93333e-05	Depleted
D-Mannitol 1-phosphate	416387	-1.40989	0.584158	-2.41354	0.0157985	0.197774	Organooxygen compounds	C00644	Fructose and mannose metabolism(ko00051)	0.00026929	9.4412e-05	Depleted
Niflumic Acid	47644	-0.657918	0.280795	-2.34306	0.0191265	0.22225	--	--	--	7.47493e-05	4.22667e-05	Depleted
Saccharin	72566.6	-1.21377	0.520593	-2.33151	0.0197263	0.22225	--	--	--	0.000202479	7.06667e-05	Depleted
3-Hydroxyisovaleric acid	83292.9	-0.860039	0.37225	-2.31038	0.020867	0.222739	--	--	--	0.000250374	0.000125942	Depleted
sn-Glycerol 3-phosphoethanolamine	12266.7	-0.782026	0.342483	-2.2834	0.0224069	0.229501	--	--	--	3.97333e-05	2.13e-05	Depleted
Scytalone	147846	-1.14607	0.510143	-2.24657	0.0246674	0.2316	--	--	--	0.000642741	0.000257063	Depleted
Acetylcarnitine	217345	-1.82531	0.822316	-2.21972	0.0264381	0.23516	--	--	--	0.000202243	5.48e-05	Depleted
Phenylbutazone	409645	-0.668827	0.325336	-2.05581	0.0398013	0.282851	--	--	--	0.000630507	0.000365812	Depleted
D-Ribose 5-phosphate	52937.2	-0.754454	0.37333	-2.02088	0.0432923	0.284749	Organooxygen compounds	C00117	Metabolic pathways(ko01100);;Biosynthesis of secondary metabolites(ko01110);;Pentose phosphate pathway(ko00030);;Carbon fixation in photosynthetic organisms(ko00710);;Carbon metabolism(ko01200);;Biosynthesis of amino acids(ko01230);;Purine metabolism(ko00230)	5.06333e-05	2.79667e-05	Depleted
D-Lyxose	47297.3	-0.704061	0.356432	-1.9753	0.0482337	0.295005	--	C00476	Pentose and glucuronate interconversions(ko00040)	0.000162923	9.3438e-05	Depleted
1-Palmitoyl Lysophosphatidic Acid	44136.9	1.60368	0.469848	3.41318	0.000642088	0.0303859	--	--	--	3.496e-05	0.000101029	Enriched
Coumestrol	395378	2.98491	1.00733	2.96318	0.00304476	0.0791637	Isoflavonoids	C10205	Isoflavonoid biosynthesis(ko00943);;Biosynthesis of secondary metabolites(ko01110)	8.9895e-05	0.000618752	Enriched
Cytidine 2',3'-cyclic phosphate	23532.1	1.5073	0.5068	2.97415	0.00293803	0.0791637	--	--	--	7.06333e-06	2.04667e-05	Enriched
1-Naphthol	147162	2.24482	0.825401	2.71967	0.00653475	0.129926	--	--	--	1.90333e-05	7.9282e-05	Enriched
L-Pipecolic acid	212094	1.72973	0.657136	2.63223	0.00848272	0.143358	Carboxylic acids and derivatives	C00408	Lysine degradation(ko00310);;Tropane, piperidine and pyridine alkaloid biosynthesis(ko00960);;Metabolic pathways(ko01100);;Biosynthesis of secondary metabolites(ko01110)	4.13333e-05	0.000152515	Enriched
(S)-Citramalic acid	72521.9	0.781006	0.301973	2.58634	0.00970014	0.152923	--	C02614	Metabolic pathways(ko01100);;C5-Branched dibasic acid metabolism(ko00660)	6.09333e-05	0.00010129	Enriched
Nitrofurantoin	61113.2	1.78337	0.691915	2.57744	0.00995358	0.152923	Heteroaromatic compounds	C00089	Starch and sucrose metabolism(ko00500);;Galactose metabolism(ko00052);;Metabolic pathways(ko01100);;ABC transporters(ko02010)	2.049e-05	6.39667e-05	Enriched
9(S)-HODE	952091	0.947347	0.371019	2.55337	0.0106687	0.156784	Fatty Acyls	C14767	Linoleic acid metabolism(ko00591)	0.000338662	0.000594189	Enriched
(S)-Equol	64261.6	0.981162	0.397286	2.46966	0.013524	0.175812	--	--	--	9.2008e-05	0.000160767	Enriched
Palmitic acid	1.70217e+08	1.09529	0.464887	2.35604	0.018471	0.22225	Fatty Acyls	C00249	Fatty acid metabolism(ko01212);;Metabolic pathways(ko01100);;Fatty acid biosynthesis(ko00061);;Fatty acid elongation(ko00062);;Cutin, suberine and wax biosynthesis(ko00073);;Biosynthesis of unsaturated fatty acids(ko01040);;Fatty acid degradation(ko00071)	0.0656335	0.136014	Enriched
11(Z),14(Z)-Eicosadienoic Acid	615217	1.18002	0.511626	2.30641	0.0210877	0.222739	--	--	--	0.000217362	0.000480834	Enriched
Monomethyl glutaric acid	159353	1.40824	0.620629	2.26906	0.0232648	0.23128	--	--	--	5.76e-05	0.000170047	Enriched
Palmitaldehyde	442620	1.09687	0.486528	2.25448	0.0241661	0.2316	Fatty Acyls	C00517	Fatty acid degradation(ko00071)	0.000554203	0.00116664	Enriched
9-OxoODE	173731	1.36373	0.610932	2.23221	0.025601	0.233868	Fatty Acyls	C14766	Linoleic acid metabolism(ko00591)	6.26383e-05	0.000164999	Enriched
Arachidic acid	3.79708e+06	1.25341	0.569177	2.20214	0.0276553	0.239679	Fatty Acyls	C06425	Biosynthesis of unsaturated fatty acids(ko01040)	0.00292916	0.0069014	Enriched
Kojic Acid	42372.6	0.865063	0.396064	2.18415	0.0289512	0.244638	--	--	--	4.39333e-05	6.7714e-05	Enriched
3,3',4,5'-Tetrahydroxy-trans-stilbene	265442	1.14698	0.545014	2.10449	0.0353353	0.277752	--	--	--	0.000739062	0.00137762	Enriched
Linoleic acid	5.15613e+07	0.880062	0.417535	2.10775	0.0350522	0.277752	Fatty Acyls	C01595	Biosynthesis of unsaturated fatty acids(ko01040);;Linoleic acid metabolism(ko00591);;Metabolic pathways(ko01100)	0.0305485	0.0550431	Enriched
Nitrofurazone	16993.2	1.32254	0.624671	2.11718	0.0342446	0.277752	--	--	--	7.35667e-06	2.02467e-05	Enriched
all cis-(6,9,12)-Linolenic acid	1.34109e+07	0.911686	0.437277	2.08492	0.0370769	0.278488	--	--	--	0.00490799	0.00864873	Enriched
D(-)-beta-hydroxy butyric acid	88454.1	1.15534	0.551925	2.0933	0.0363226	0.278488	--	--	--	8.04333e-05	0.000152424	Enriched
1-Palmitoyl-2-hydroxy-sn-glycero-3-phosphoethanolamine	50904.9	0.976574	0.47591	2.05201	0.0401682	0.282851	--	--	--	0.000100286	0.000186961	Enriched
2E-Eicosenoic acid	2.52362e+06	1.32848	0.646831	2.05382	0.0399929	0.282851	--	--	--	0.00118794	0.00299206	Enriched
Adenosine 3',5'-cyclic phosphate (cAMP)	64111.8	1.39123	0.686973	2.02516	0.0428511	0.284749	--	--	--	1.177e-05	3.28667e-05	Enriched
Ammeline	932842	1.17975	0.585213	2.01593	0.0438075	0.284749	--	--	--	0.000250083	0.000610765	Enriched
Jasmonic acid	130119	1.3199	0.647165	2.03951	0.0413992	0.284749	Fatty Acyls	C08491	alpha-Linolenic acid metabolism(ko00592);;Plant hormone signal transduction(ko04075);;Biosynthesis of secondary metabolites(ko01110);;Metabolic pathways(ko01100)	7.1904e-05	0.00016417	Enriched
1-Oleoyl-L-.alpha.-lysophosphatidic acid	48561.8	0.809518	0.409649	1.97612	0.0481408	0.295005	--	--	--	0.000101331	0.000168923	Enriched
3,4-Dihydroxybenzaldehyde	33057.6	1.17921	0.598686	1.96967	0.0488766	0.295005	Benzene and substituted derivatives	C16700	Isoquinoline alkaloid biosynthesis(ko00950)	9.19757e-05	0.000173592	Enriched
Xanthine	52864.9	0.837713	0.422088	1.98469	0.0471792	0.295005	Imidazopyrimidines	C00385	Caffeine metabolism(ko00232);;Purine metabolism(ko00230);;Biosynthesis of secondary metabolites(ko01110);;Metabolic pathways(ko01100)	2.56667e-05	4.34333e-05	Enriched
4-Nitrophenol	984912	-0.83588	0.435441	-1.91962	0.0549063	0.320433	--	--	--	0.000503501	0.000263539	nosig
Cortisol 21-acetate	14092.1	-1.15782	0.603348	-1.91899	0.0549855	0.320433	--	--	--	8.42033e-05	3.71e-05	nosig
L-Gulonic gamma-lactone	220228	-0.742285	0.393621	-1.88578	0.0593241	0.334192	--	--	--	0.000113214	6.62e-05	nosig
Xylitol	45781.2	-1.3127	0.699138	-1.8776	0.0604357	0.334873	Organooxygen compounds	C00379	Pentose and glucuronate interconversions(ko00040);;Metabolic pathways(ko01100);;ABC transporters(ko02010)	7.61e-05	2.99667e-05	nosig
2-keto-D-Gluconic acid	76495.2	-0.594746	0.319368	-1.86226	0.0625668	0.335676	--	C06473	Pentose phosphate pathway(ko00030);;Metabolic pathways(ko01100)	6.11e-05	3.87333e-05	nosig
3-Hydroxycapric acid	402856	0.929226	0.497954	1.86609	0.0620288	0.335676	--	--	--	0.000115488	0.000189468	nosig
3-Acetyl-11-keto-.beta.-boswellic acid	174585	-1.26697	0.687185	-1.84371	0.0652252	0.339171	--	--	--	0.000340618	0.0001395	nosig
4-Nitroquinoline-1-oxide	37047.4	1.26302	0.684588	1.84493	0.0650471	0.339171	--	--	--	1.602e-05	3.75e-05	nosig
Glyceric acid	114809	0.907194	0.495451	1.83104	0.0670939	0.340529	Organooxygen compounds	C00258	Carbon metabolism(ko01200);;Glycine, serine and threonine metabolism(ko00260);;Glyoxylate and dicarboxylate metabolism(ko00630);;Metabolic pathways(ko01100);;Biosynthesis of secondary metabolites(ko01110);;Pentose phosphate pathway(ko00030);;Glycerolipid metabolism(ko00561)	5.47333e-05	0.000106164	nosig
Salicylamide	57271.5	0.975287	0.533433	1.82832	0.0675013	0.340529	--	--	--	2.47667e-05	5.06667e-05	nosig
Pentadecanoic Acid	1.31436e+07	0.859468	0.484175	1.77512	0.0758783	0.37716	--	--	--	0.00271551	0.00468892	nosig
9(S)-HOTrE	9.97009e+06	0.655687	0.375276	1.74721	0.0806002	0.378373	--	C16326	alpha-Linolenic acid metabolism(ko00592)	0.00240704	0.00359276	nosig
gamma-L-Glutamyl-L-valine	21615.5	-0.567916	0.321572	-1.76606	0.077386	0.378373	--	--	--	8.52483e-05	5.26333e-05	nosig
Glucotropaeolin	246342	-0.671955	0.383636	-1.75154	0.0798522	0.378373	Organooxygen compounds	C02153	2-Oxocarboxylic acid metabolism(ko01210);;Glucosinolate biosynthesis(ko00966);;Biosynthesis of secondary metabolites(ko01110)	0.000644634	0.000374566	nosig
Hydroxyhydroquinone	30913	-0.736891	0.420241	-1.7535	0.0795168	0.378373	--	C02814	Metabolic pathways(ko01100)	0.000130891	7.21e-05	nosig
Dihomo-gamma-Linolenic Acid	1.1047e+06	0.912511	0.527813	1.72885	0.0838357	0.388171	Fatty Acyls	C03242	Metabolic pathways(ko01100);;Biosynthesis of unsaturated fatty acids(ko01040);;Linoleic acid metabolism(ko00591)	0.000195153	0.000354397	nosig
L-Alanine	36804.8	-0.881781	0.514653	-1.71335	0.0866482	0.395771	Carboxylic acids and derivatives	C00041	Biosynthesis of amino acids(ko01230);;Cyanoamino acid metabolism(ko00460);;Carbon fixation in photosynthetic organisms(ko00710);;Carbon metabolism(ko01200);;Sulfur relay system(ko04122);;Cysteine and methionine metabolism(ko00270);;Selenocompound metabolism(ko00450);;Taurine and hypotaurine metabolism(ko00430);;ABC transporters(ko02010);;Aminoacyl-tRNA biosynthesis(ko00970);;Vancomycin resistance…	8.05667e-05	4.14e-05	nosig
Fraxetin	43573.7	-0.731788	0.429735	-1.70288	0.0885903	0.399247	--	--	--	6.25e-05	3.48333e-05	nosig
3b-Hydroxy-5-cholenoic acid	1.38444e+06	1.84852	1.09125	1.69396	0.0902737	0.401481	--	--	--	0.00177684	0.00535153	nosig
L-Pyroglutamic acid	28327.1	0.867554	0.519738	1.66921	0.0950751	0.411992	Carboxylic acids and derivatives	C01879	Glutathione metabolism(ko00480)	3.62067e-05	6.02667e-05	nosig
Mesaconic acid	3.57032e+06	1.04587	0.626559	1.66922	0.0950735	0.411992	Fatty Acyls	C02226	2-Oxocarboxylic acid metabolism(ko01210);;Carbon metabolism(ko01200);;Glyoxylate and dicarboxylate metabolism(ko00630);;Metabolic pathways(ko01100);;Valine, leucine and isoleucine biosynthesis(ko00290);;C5-Branched dibasic acid metabolism(ko00660)	0.00136382	0.00287516	nosig
Naringenin-7-O-Glucoside	178785	0.856724	0.518016	1.65386	0.0981566	0.419961	--	--	--	0.00066673	0.00106124	nosig
Stearidonic Acid	3.76481e+06	0.883849	0.53797	1.64293	0.100397	0.424177	Fatty Acyls	C16300	alpha-Linolenic acid metabolism(ko00592);;Biosynthesis of secondary metabolites(ko01110)	0.000184337	0.000307489	nosig
Phenol	61843	-0.578467	0.355807	-1.62579	0.103995	0.430213	Phenols	C00146	Tyrosine metabolism(ko00350)	0.000151006	9.34673e-05	nosig
Uridine 5'-monophosphate (UMP)	107451	-0.983519	0.605607	-1.62402	0.104371	0.430213	--	--	--	0.000336699	0.000149006	nosig
2-Hydroxyadenine	11004.6	-0.73794	0.462963	-1.59395	0.110947	0.433455	--	--	--	1.69267e-05	8.98667e-06	nosig
D-Ribulose 1,5-bisphosphate	9021.13	0.698804	0.439174	1.59118	0.11157	0.433455	--	C01182	Carbon fixation in photosynthetic organisms(ko00710);;Carbon metabolism(ko01200);;Glyoxylate and dicarboxylate metabolism(ko00630);;Metabolic pathways(ko01100);;Biosynthesis of secondary metabolites(ko01110)	6.00333e-06	9.88333e-06	nosig
Galactonic acid	533985	-0.672755	0.420769	-1.59887	0.109849	0.433455	--	--	--	0.00101984	0.000622517	nosig
Oleic acid	173452	0.776444	0.487819	1.59166	0.11146	0.433455	Fatty Acyls	C00712	Cutin, suberine and wax biosynthesis(ko00073);;Fatty acid biosynthesis(ko00061);;Biosynthesis of unsaturated fatty acids(ko01040)	1.80667e-05	2.99333e-05	nosig
trans-2-Hydroxycinnamic acid	624299	-0.991894	0.616654	-1.60851	0.107723	0.433455	Cinnamic acids and derivatives	C01772	Phenylalanine metabolism(ko00360);;Biosynthesis of secondary metabolites(ko01110);;Phenylpropanoid biosynthesis(ko00940)	0.000281373	0.000131212	nosig
Apigenin	474205	0.913994	0.577097	1.58378	0.113244	0.43496	Flavonoids	C01477	Flavonoid biosynthesis(ko00941);;Isoflavonoid biosynthesis(ko00943);;Flavone and flavonol biosynthesis(ko00944);;Biosynthesis of secondary metabolites(ko01110);;Metabolic pathways(ko01100)	0.000821773	0.00142642	nosig
7-Methylxanthine	69980.2	-0.614229	0.392881	-1.5634	0.117959	0.44798	Imidazopyrimidines	C16353	Caffeine metabolism(ko00232);;Metabolic pathways(ko01100);;Biosynthesis of secondary metabolites(ko01110)	0.000120631	7.5507e-05	nosig
12-Oxo-2,3-dinor-10,15-phytodienoic acid	202414	1.07432	0.690607	1.55561	0.119801	0.449919	--	--	--	2.02e-05	3.68667e-05	nosig
4-Hydroxy-3-methoxycinnamaldehyde	24321.9	0.94259	0.610427	1.54415	0.122552	0.453303	--	C02666	Phenylpropanoid biosynthesis(ko00940);;Metabolic pathways(ko01100);;Biosynthesis of secondary metabolites(ko01110)	1.64667e-05	3.43667e-05	nosig
Barbituric acid	112389	1.24927	0.810833	1.54072	0.123384	0.453303	Diazines	C00813	Pyrimidine metabolism(ko00240)	5.91333e-05	0.000158256	nosig
Arbutin	762227	-0.640516	0.419055	-1.52848	0.126394	0.459368	Organooxygen compounds	C06186	Glycolysis / Gluconeogenesis(ko00010)	0.00183419	0.00108313	nosig
Heptadecanoic acid	1.22144e+07	0.757025	0.505926	1.49632	0.134571	0.480024	--	--	--	0.00220586	0.00371112	nosig
Naringin	35111.4	-0.715629	0.478686	-1.49499	0.134918	0.480024	Flavonoids	C09789	Flavonoid biosynthesis(ko00941)	5.80667e-05	3.46e-05	nosig
L-Asparagine	2.55282e+06	-0.940097	0.634999	-1.48047	0.138748	0.483473	Carboxylic acids and derivatives	C00152	Biosynthesis of amino acids(ko01230);;Aminoacyl-tRNA biosynthesis(ko00970);;Cyanoamino acid metabolism(ko00460);;Alanine, aspartate and glutamate metabolism(ko00250);;Metabolic pathways(ko01100);;Biosynthesis of secondary metabolites(ko01110)	0.00528657	0.00262668	nosig
Quinate	195084	0.610313	0.410797	1.48568	0.137363	0.483473	--	C00296	Phenylalanine, tyrosine and tryptophan biosynthesis(ko00400)	0.00012525	0.000195649	nosig
3,4,5-Trimethoxycinnamic acid	496230	-0.575422	0.391737	-1.4689	0.141861	0.485413	--	--	--	0.000345215	0.000209849	nosig
Sunitinib	261348	-0.606667	0.413336	-1.46773	0.142177	0.485413	--	--	--	0.000545023	0.00032734	nosig
Stachyose	44317.1	-0.698629	0.483097	-1.44615	0.148136	0.500699	Organooxygen compounds	C01613	Galactose metabolism(ko00052)	4.14667e-05	2.27667e-05	nosig
Shikimate	168871	0.697621	0.484527	1.4398	0.149925	0.501728	Organooxygen compounds	C00493	Biosynthesis of secondary metabolites(ko01110);;Metabolic pathways(ko01100);;Phenylalanine, tyrosine and tryptophan biosynthesis(ko00400);;Biosynthesis of amino acids(ko01230)	9.91413e-05	0.000157687	nosig
4-Methoxycinnamic acid	1.64981e+06	-0.917691	0.643804	-1.42542	0.154036	0.50247	--	--	--	0.00263301	0.00127925	nosig
Dihydroxyfumarate	162034	-1.01424	0.715117	-1.41829	0.156106	0.50247	Keto acids and derivatives	C00975	Glyoxylate and dicarboxylate metabolism(ko00630)	0.000367931	0.000168604	nosig
D-Quinovose	46717.4	0.753739	0.526076	1.43276	0.151928	0.50247	--	--	--	2.55667e-05	4.51667e-05	nosig
Inosine	84322.4	0.575829	0.407181	1.41419	0.157307	0.50247	Purine nucleosides	C00294	Purine metabolism(ko00230);;Metabolic pathways(ko01100)	0.000141225	0.000183316	nosig
Sulfaphenazole	1.09264e+06	-1.09855	0.777313	-1.41326	0.157579	0.50247	--	--	--	0.000255701	0.000116806	nosig
(R)-mevalonic acid 5-Phosphate	289309	-0.883079	0.632021	-1.39723	0.162345	0.512827	Organic phosphoric acids and derivatives	C01107	Metabolic pathways(ko01100);;Biosynthesis of secondary metabolites(ko01110);;Terpenoid backbone biosynthesis(ko00900)	0.000263692	0.000154456	nosig
2-Furoylglycine	298445	-0.463537	0.338741	-1.36841	0.171184	0.516607	--	--	--	0.000337365	0.000225185	nosig
5'-O-methylthymidine	20018.8	0.695187	0.504995	1.37662	0.168629	0.516607	--	--	--	9.29e-06	1.54933e-05	nosig
Acetomenaphthone	89918	0.687571	0.501138	1.37202	0.170057	0.516607	--	--	--	0.000297761	0.000424149	nosig
Dopamine	8851.48	0.492208	0.356973	1.37884	0.167945	0.516607	Phenols	C03758	Metabolic pathways(ko01100);;Biosynthesis of secondary metabolites(ko01110);;Tyrosine metabolism(ko00350);;Betalain biosynthesis(ko00965);;Isoquinoline alkaloid biosynthesis(ko00950)	5.56e-06	7.84333e-06	nosig
L-Methionine	19389.5	0.553446	0.403755	1.37075	0.170454	0.516607	Carboxylic acids and derivatives	C00073	Aminoacyl-tRNA biosynthesis(ko00970);;2-Oxocarboxylic acid metabolism(ko01210);;Biosynthesis of amino acids(ko01230);;Metabolic pathways(ko01100);;Biosynthesis of secondary metabolites(ko01110);;Glucosinolate biosynthesis(ko00966);;Cysteine and methionine metabolism(ko00270)	1.70333e-05	2.29e-05	nosig
2-Oxoadipic acid	5925.29	0.683446	0.512873	1.33258	0.182669	0.519538	Keto acids and derivatives	C00322	Lysine degradation(ko00310);;Biosynthesis of amino acids(ko01230);;Tryptophan metabolism(ko00380);;2-Oxocarboxylic acid metabolism(ko01210);;Lysine biosynthesis(ko00300);;Metabolic pathways(ko01100)	4.61e-06	7.50333e-06	nosig
3-Methylhistamine	34569.4	-0.652751	0.481013	-1.35704	0.17477	0.519538	Organonitrogen compounds	C05127	Histidine metabolism(ko00340)	0.00010584	6.01e-05	nosig
L-dihydroorotate	312077	0.919405	0.684388	1.3434	0.179143	0.519538	Carboxylic acids and derivatives	C00337	Metabolic pathways(ko01100);;Pyrimidine metabolism(ko00240)	1.10733e-05	2.12e-05	nosig
Nname,cis-9,10-Epoxystearic acid	2.49172e+06	0.58986	0.442893	1.33184	0.182914	0.519538	--	--	--	0.000903769	0.00127301	nosig
Octacosanoic acid	107299	-0.801004	0.59851	-1.33833	0.180789	0.519538	--	--	--	2.22733e-05	1.16367e-05	nosig
Perseitol	120278	-0.71643	0.532049	-1.34655	0.178125	0.519538	--	--	--	0.000163349	9.57383e-05	nosig
Suberic acid	16712.9	-0.597849	0.445584	-1.34172	0.179687	0.519538	--	--	--	1.49567e-05	8.90667e-06	nosig
Apigenin 7-O-glucoside	1.0149e+06	0.621614	0.4769	1.30345	0.192422	0.541989	Flavonoids	C04608	Flavone and flavonol biosynthesis(ko00944)	0.000605256	0.000902674	nosig
1-Palmitoyl-2-linoleoyl-sn-glycero-3-phosphate	230374	0.956158	0.744835	1.28372	0.19924	0.553062	Glycerophospholipids	C00416	Metabolic pathways(ko01100);;Biosynthesis of secondary metabolites(ko01110);;Phosphatidylinositol signaling system(ko04070);;Glycerolipid metabolism(ko00561);;Glycerophospholipid metabolism(ko00564)	9.14033e-05	0.000174149	nosig
APIIN	194513	-0.565157	0.440627	-1.28262	0.199626	0.553062	Flavonoids	C04858	Flavone and flavonol biosynthesis(ko00944)	0.000504657	0.0003001	nosig
5(S),14(R)-Lipoxin B4	185564	-0.755968	0.608919	-1.24149	0.214424	0.58023	Fatty Acyls	C06315	Arachidonic acid metabolism(ko00590)	0.000157992	8.85823e-05	nosig
Adenosine	109552	0.548643	0.451291	1.21572	0.224092	0.58023	Purine nucleosides	C00212	Metabolic pathways(ko01100);;Purine metabolism(ko00230)	0.000161712	0.000201642	nosig
Alpha-N-Phenylacetyl-L-glutamine	18898.7	-0.892976	0.731107	-1.2214	0.221934	0.58023	Carboxylic acids and derivatives	C04148	Phenylalanine metabolism(ko00360)	2.47667e-05	1.25667e-05	nosig
Fluconazole	18870.1	-0.850179	0.680917	-1.24858	0.211819	0.58023	--	--	--	4.20533e-05	2.26e-05	nosig
Hypoxanthine	80694.7	0.399593	0.329962	1.21103	0.225886	0.58023	Imidazopyrimidines	C00262	Purine metabolism(ko00230);;Metabolic pathways(ko01100)	4.99333e-05	6.01333e-05	nosig
Maleamic acid	37469.1	-0.619798	0.501501	-1.23589	0.2165	0.58023	--	C01596	Nicotinate and nicotinamide metabolism(ko00760)	4.60667e-05	2.85667e-05	nosig
Myristoleic acid	311707	0.519219	0.424216	1.22395	0.220971	0.58023	fatty acids	C08322	--	5.65e-05	7.19183e-05	nosig
Nateglinide	20708.7	-0.351509	0.289696	-1.21337	0.224987	0.58023	--	--	--	8.55323e-05	6.07333e-05	nosig
Nimodipine	473406	-0.657976	0.544157	-1.20917	0.226599	0.58023	--	--	--	0.000456552	0.000266646	nosig
Nomilin	77992.1	-0.479064	0.395485	-1.21133	0.225768	0.58023	--	--	--	0.000159466	0.000106545	nosig
Uracil	188457	0.345621	0.286969	1.20439	0.22844	0.580548	Diazines	C00106	beta-Alanine metabolism(ko00410);;Pyrimidine metabolism(ko00240);;Pantothenate and CoA biosynthesis(ko00770);;Metabolic pathways(ko01100)	0.000186006	0.000220219	nosig
3-Dehydroshikimic acid	114124	0.541466	0.45441	1.19158	0.233426	0.588047	--	--	--	4.74e-05	6.9453e-05	nosig
L-Glutamine	460249	0.640046	0.538802	1.18791	0.234871	0.588047	Carboxylic acids and derivatives	C00064	Arginine biosynthesis(ko00220);;Pyrimidine metabolism(ko00240);;ABC transporters(ko02010);;Biosynthesis of amino acids(ko01230);;Glyoxylate and dicarboxylate metabolism(ko00630);;Alanine, aspartate and glutamate metabolism(ko00250);;Metabolic pathways(ko01100);;Nitrogen metabolism(ko00910);;Purine metabolism(ko00230);;Aminoacyl-tRNA biosynthesis(ko00970)	0.00063723	0.000894911	nosig
Alternariol	222901	-0.719145	0.618403	-1.16291	0.244867	0.608568	--	--	--	0.000196168	0.000102404	nosig
Vindoline	45570.5	0.597736	0.517743	1.1545	0.248294	0.61258	--	C01626	Indole alkaloid biosynthesis(ko00901)	5.74e-06	8.65667e-06	nosig
Dephosphocoenzyme A (Dephospho-CoA)	31136.2	0.445823	0.387977	1.1491	0.250517	0.613584	--	--	--	7.35e-05	9.5703e-05	nosig
IS	2.26056e+07	-0.255682	0.224507	-1.13886	0.25476	0.615945	--	--	--	0.0322281	0.0244661	nosig
Phosphocreatine	28464.2	0.479015	0.420931	1.13799	0.255125	0.615945	Carboxylic acids and derivatives	C02305	Metabolic pathways(ko01100);;Arginine and proline metabolism(ko00330)	2.90333e-05	3.76667e-05	nosig
O-Acetyl-L-serine	17735.7	-0.499532	0.448247	-1.11441	0.265103	0.635495	Carboxylic acids and derivatives	C00979	Zeatin biosynthesis(ko00908);;Carbon metabolism(ko01200);;Biosynthesis of amino acids(ko01230);;Biosynthesis of secondary metabolites(ko01110);;Sulfur relay system(ko04122);;Cysteine and methionine metabolism(ko00270);;Sulfur metabolism(ko00920);;Metabolic pathways(ko01100)	1.52333e-05	9.31333e-06	nosig
Docosatrienoic Acid	656844	1.26442	1.1494	1.10007	0.271301	0.645772	--	--	--	1.42667e-05	3.36e-05	nosig
Sinapic acid	46279.7	-0.676437	0.618671	-1.09337	0.27423	0.648181	Cinnamic acids and derivatives	C00482	Metabolic pathways(ko01100);;Phenylpropanoid biosynthesis(ko00940);;Biosynthesis of secondary metabolites(ko01110)	0.00014313	8.55747e-05	nosig
Prunasin	63470.1	-0.64816	0.59966	-1.08088	0.279751	0.656638	Organooxygen compounds	C00844	Biosynthesis of secondary metabolites(ko01110);;Cyanoamino acid metabolism(ko00460)	0.000157013	9.55537e-05	nosig
2'-Deoxy-D-ribose	235779	-0.349355	0.335784	-1.04042	0.298147	0.685836	Organooxygen compounds	C01801	Pentose phosphate pathway(ko00030)	0.000520359	0.000392108	nosig
cis-Aconitate	381339	0.651353	0.622601	1.04618	0.295478	0.685836	Carboxylic acids and derivatives	C00417	2-Oxocarboxylic acid metabolism(ko01210);;Glyoxylate and dicarboxylate metabolism(ko00630);;Metabolic pathways(ko01100);;Citrate cycle (TCA cycle)(ko00020);;Biosynthesis of secondary metabolites(ko01110);;C5-Branched dibasic acid metabolism(ko00660)	0.000169869	0.000264807	nosig
DL-lactate	772390	0.436463	0.420827	1.03716	0.299663	0.685836	--	--	--	0.000519557	0.000737331	nosig
Estriol 16.alpha.-(.beta.-D-glucuronide)	29678.9	-0.629231	0.610052	-1.03144	0.302336	0.685836	--	--	--	3.72633e-05	2.19667e-05	nosig
Traumatic Acid	23812.4	0.403866	0.391313	1.03208	0.302035	0.685836	Fatty Acyls	C16308	Biosynthesis of secondary metabolites(ko01110);;alpha-Linolenic acid metabolism(ko00592)	1.01633e-05	1.33633e-05	nosig
2-Dehydro-3-deoxy-D-gluconate	472907	-0.327575	0.333497	-0.982244	0.325979	0.718578	--	C00204	Carbon metabolism(ko01200);;Pentose and glucuronate interconversions(ko00040);;Metabolic pathways(ko01100);;Pentose phosphate pathway(ko00030)	0.000703508	0.000539112	nosig
2'-Deoxyuridine	94777.8	0.503308	0.513993	0.979211	0.327476	0.718578	Pyrimidine nucleosides	C00526	Pyrimidine metabolism(ko00240)	0.000174496	0.00022288	nosig
Allantoate/Allantoic acid	46632	-0.331009	0.341012	-0.970667	0.331714	0.718578	--	--	--	5.25e-05	4.04333e-05	nosig
Dantrolene	114131	-0.399144	0.412993	-0.966468	0.33381	0.718578	--	--	--	7.42667e-05	5.25e-05	nosig
Heneicosanoic acid	520044	0.550106	0.556104	0.989214	0.322559	0.718578	--	--	--	0.00035631	0.00050319	nosig
L-Cystine	25661.6	1.07602	1.08772	0.989241	0.322545	0.718578	Carboxylic acids and derivatives	C00491	Cysteine and methionine metabolism(ko00270);;ABC transporters(ko02010)	8.4e-06	1.89e-05	nosig
Muramic acid	79243	-0.436451	0.453391	-0.962637	0.33573	0.718578	--	--	--	2.33333e-05	1.57667e-05	nosig
N-Acetyl-D-glucosamine	60652.3	-0.263684	0.274017	-0.962291	0.335903	0.718578	Organooxygen compounds	C00140	Amino sugar and nucleotide sugar metabolism(ko00520);;Metabolic pathways(ko01100);;ABC transporters(ko02010)	8.2479e-05	6.36333e-05	nosig
Pantothenate	434714	-0.398404	0.4046	-0.984688	0.324777	0.718578	Alcohols and polyols	C00864	beta-Alanine metabolism(ko00410);;Pantothenate and CoA biosynthesis(ko00770);;Metabolic pathways(ko01100);;Biosynthesis of secondary metabolites(ko01110)	0.000475165	0.000343034	nosig
Adrenic Acid	106393	0.490711	0.51316	0.956253	0.338944	0.720432	Fatty Acyls	C16527	Biosynthesis of unsaturated fatty acids(ko01040)	3.41467e-05	4.66e-05	nosig
Norethindrone Acetate	490723	0.552291	0.580061	0.952126	0.341033	0.720432	--	--	--	0.000328912	0.000457915	nosig
Bentazon	611384	-0.456587	0.48623	-0.939035	0.347713	0.729981	--	--	--	0.000157527	0.000108226	nosig
alpha-ketoglutarate	155793	0.508722	0.552263	0.92116	0.356967	0.730922	Keto acids and derivatives	C00026	Histidine metabolism(ko00340);;Ascorbate and aldarate metabolism(ko00053);;Alanine, aspartate and glutamate metabolism(ko00250);;Glyoxylate and dicarboxylate metabolism(ko00630);;2-Oxocarboxylic acid metabolism(ko01210);;Carbon metabolism(ko01200);;Lysine biosynthesis(ko00300);;C5-Branched dibasic acid metabolism(ko00660);;Butanoate metabolism(ko00650);;Metabolic pathways(ko01100);;Citrate cycle …	0.000102388	0.000146095	nosig
Flutamide	19156.8	0.295167	0.319491	0.923868	0.355555	0.730922	--	--	--	2.07667e-05	2.51667e-05	nosig
Lariciresinol	472914	0.491447	0.53574	0.917323	0.358973	0.730922	--	--	--	0.000428535	0.000536306	nosig
Methylmalonic acid	68751.6	0.397575	0.428674	0.927452	0.353692	0.730922	Carboxylic acids and derivatives	C02170	Propanoate metabolism(ko00640);;Valine, leucine and isoleucine degradation(ko00280);;Pyrimidine metabolism(ko00240)	3.75333e-05	5.08667e-05	nosig
Uric acid	15081.7	-0.289943	0.315055	-0.920293	0.35742	0.730922	Imidazopyrimidines	C00366	Purine metabolism(ko00230);;Metabolic pathways(ko01100)	5.13333e-05	4.07667e-05	nosig
Nicotinamide ribotide	608239	0.325773	0.357138	0.912176	0.361676	0.732015	--	--	--	0.000534845	0.000645509	nosig
L-Iditol	35281.2	-0.313133	0.346347	-0.904104	0.36594	0.736237	--	--	--	8.81383e-05	6.5155e-05	nosig
4-Hydroxycinnamic acid	152340	-0.315911	0.355336	-0.889051	0.373976	0.747952	Cinnamic acids and derivatives	C00811	Ubiquinone and other terpenoid-quinone biosynthesis(ko00130);;Isoquinoline alkaloid biosynthesis(ko00950);;Phenylpropanoid biosynthesis(ko00940);;Metabolic pathways(ko01100);;Tyrosine metabolism(ko00350);;Biosynthesis of secondary metabolites(ko01110);;Phenylalanine metabolism(ko00360)	0.000477901	0.000332945	nosig
1,3-Dicaffeoylquinic acid	18177.2	-0.398698	0.466184	-0.855237	0.39242	0.764565	--	--	--	2.02333e-05	1.46267e-05	nosig
Acetosyringone	24215.2	-0.288162	0.335368	-0.859241	0.390207	0.764565	--	--	--	8.06333e-05	6.23e-05	nosig
Ammelide	62309.4	-0.530814	0.61247	-0.866679	0.386118	0.764565	--	--	--	2.261e-05	1.44e-05	nosig
Arachidonic Acid (peroxide free)	3.64103e+06	0.408038	0.474084	0.860687	0.38941	0.764565	--	--	--	0.000275085	0.000349275	nosig
Uridine diphosphate glucose(UDP-D-Glucose)	28160.6	-0.309026	0.36223	-0.85312	0.393593	0.764565	--	--	--	2.37667e-05	1.79667e-05	nosig
2-Deoxy-D-glucose 6-phosphate	166608	-0.629629	0.741726	-0.84887	0.395954	0.764757	--	--	--	0.000505383	0.000332	nosig
Pyrethrosin	25729.8	-0.316566	0.383442	-0.825589	0.409037	0.785537	--	--	--	4.83667e-05	3.56333e-05	nosig
4'-Hydroxychalcone	44986.3	-0.507299	0.629628	-0.805712	0.420409	0.794662	--	--	--	7.67333e-05	4.76333e-05	nosig
Diosmin	74937.6	-0.312854	0.386591	-0.809264	0.418364	0.794662	--	--	--	0.000243442	0.000168899	nosig
L-Isoleucine	253239	0.301344	0.374359	0.804962	0.420842	0.794662	Carboxylic acids and derivatives	C00407	Tropane, piperidine and pyridine alkaloid biosynthesis(ko00960);;Aminoacyl-tRNA biosynthesis(ko00970);;Valine, leucine and isoleucine biosynthesis(ko00290);;Glucosinolate biosynthesis(ko00966);;Metabolic pathways(ko01100);;Biosynthesis of amino acids(ko01230);;Cyanoamino acid metabolism(ko00460);;2-Oxocarboxylic acid metabolism(ko01210);;ABC transporters(ko02010);;Valine, leucine and isoleucine d…	0.000380035	0.000436742	nosig
S-Methyl-5'-thioadenosine	189679	-0.584899	0.730397	-0.800795	0.42325	0.79477	5'-deoxyribonucleosides	C00170	Zeatin biosynthesis(ko00908);;Cysteine and methionine metabolism(ko00270);;Metabolic pathways(ko01100)	0.000142595	8.75363e-05	nosig
Pravastatin	60928.2	-0.494183	0.624003	-0.791957	0.428386	0.799969	--	--	--	5.04667e-05	3.28667e-05	nosig
D-Glucosamine 6-phosphate	16105.2	-0.6478	0.824138	-0.786033	0.431848	0.802004	Organooxygen compounds	C00352	Alanine, aspartate and glutamate metabolism(ko00250);;Metabolic pathways(ko01100);;Amino sugar and nucleotide sugar metabolism(ko00520)	1.13667e-05	1.09767e-05	nosig
1-Deoxy-D-xylulose 5-phosphate	12784.5	0.247374	0.323306	0.765138	0.444189	0.817084	Organooxygen compounds	C11437	Metabolic pathways(ko01100);;Biosynthesis of secondary metabolites(ko01110);;Terpenoid backbone biosynthesis(ko00900);;Thiamine metabolism(ko00730)	1.53333e-05	1.72333e-05	nosig
Rosmarinic Acid	56590.6	0.362452	0.474347	0.764107	0.444803	0.817084	Cinnamic acids and derivatives	C01850	Tyrosine metabolism(ko00350)	4.89333e-05	6.4272e-05	nosig
Neohesperidin	98620.7	-0.30267	0.398999	-0.758574	0.448107	0.818704	Flavonoids	C09806	Flavonoid biosynthesis(ko00941)	7.09373e-05	5.52667e-05	nosig
Chlorogenic acid	188584	0.362047	0.481734	0.75155	0.452321	0.821961	Organooxygen compounds	C00852	Phenylpropanoid biosynthesis(ko00940);;Biosynthesis of secondary metabolites(ko01110);;Stilbenoid, diarylheptanoid and gingerol biosynthesis(ko00945);;Flavonoid biosynthesis(ko00941)	0.000103655	0.000132895	nosig
5'-Deoxyadenosine	85721	0.359963	0.488744	0.736506	0.461423	0.825046	--	--	--	0.000137922	0.000163002	nosig
Isoscopoletin	91360.7	-0.744504	1.01539	-0.73322	0.463424	0.825046	--	--	--	0.000288304	0.000188288	nosig
N-Acetylmannosamine	20807	0.243395	0.326973	0.744388	0.456642	0.825046	--	--	--	2.51e-05	2.94e-05	nosig
Sedoheptulose	40884.5	0.205458	0.280438	0.732631	0.463784	0.825046	Organooxygen compounds	C02076	Carbon fixation in photosynthetic organisms(ko00710)	4.38667e-05	4.9e-05	nosig
17alpha-Hydroxyprogesterone	235356	0.571585	0.799682	0.714765	0.474754	0.826908	Steroids and steroid derivatives	C01176	Metabolic pathways(ko01100)	0.000113014	0.000180536	nosig
5(S)-HETE	394430	0.331572	0.480862	0.689535	0.490487	0.826908	Fatty Acyls	C04805	Arachidonic acid metabolism(ko00590)	4.42333e-05	5.39667e-05	nosig
Aminohippuric acid	7955.11	0.249648	0.36264	0.688419	0.491189	0.826908	--	--	--	7.42e-06	8.53667e-06	nosig
cis-9-Palmitoleic acid	2.55683e+07	0.375936	0.549884	0.683663	0.494188	0.826908	Fatty Acyls	C08362	Fatty acid biosynthesis(ko00061)	0.00513706	0.00621777	nosig
D-Glucarate	42985.3	0.272881	0.396439	0.68833	0.491245	0.826908	Organooxygen compounds	C00818	Ascorbate and aldarate metabolism(ko00053);;Metabolic pathways(ko01100)	3.47e-05	4.20667e-05	nosig
Enterostatin human	8148.63	0.288032	0.40579	0.709805	0.477825	0.826908	--	--	--	4.48667e-06	5.28667e-06	nosig
Ethyl glucuronide	134601	-0.274698	0.400185	-0.686428	0.492443	0.826908	--	--	--	0.000270483	0.000213424	nosig
Ginkgetin	12633.7	0.272608	0.394663	0.690738	0.48973	0.826908	--	--	--	4.62e-05	5.33667e-05	nosig
L-Threonate	44913.7	0.31519	0.447062	0.705025	0.480794	0.826908	Organooxygen compounds	C01620	Ascorbate and aldarate metabolism(ko00053)	3.56667e-05	4.36667e-05	nosig
Mevalonic acid	55445.9	-0.439186	0.613997	-0.71529	0.47443	0.826908	Fatty Acyls	C00418	Biosynthesis of secondary metabolites(ko01110);;Metabolic pathways(ko01100);;Terpenoid backbone biosynthesis(ko00900)	3.96667e-05	2.75333e-05	nosig
N-Acetyl-L-glutamate	9473.13	-0.252685	0.354175	-0.713447	0.475569	0.826908	Carboxylic acids and derivatives	C00624	Arginine biosynthesis(ko00220);;Metabolic pathways(ko01100);;Biosynthesis of secondary metabolites(ko01110);;Biosynthesis of amino acids(ko01230);;2-Oxocarboxylic acid metabolism(ko01210)	1.111e-05	9.03333e-06	nosig
N-carbamoyl-L-aspartate	413581	-0.707888	0.985311	-0.718442	0.472485	0.826908	Carboxylic acids and derivatives	C00438	Metabolic pathways(ko01100);;Alanine, aspartate and glutamate metabolism(ko00250);;Pyrimidine metabolism(ko00240)	0.00122908	0.000806971	nosig
3-Methyluridine	123910	-0.297159	0.439432	-0.676234	0.498892	0.830668	--	--	--	0.000164381	0.000120578	nosig
2-Methyl-3-hydroxybutyric acid	10795.5	0.280484	0.425714	0.658856	0.509988	0.84498	--	--	--	3.68667e-05	4.05667e-05	nosig
3-Phenylpropanoic acid	188315	-0.492367	0.764397	-0.644124	0.519495	0.846774	Phenylpropanoic acids	C05629	Phenylalanine metabolism(ko00360)	0.000154202	0.000100074	nosig
Adenine	7017.7	0.299893	0.466813	0.642426	0.520597	0.846774	Imidazopyrimidines	C00147	Metabolic pathways(ko01100);;Zeatin biosynthesis(ko00908);;Purine metabolism(ko00230)	3.82667e-06	4.61667e-06	nosig
Oleanolic acid	1.17158e+06	0.454781	0.712012	0.638727	0.523001	0.846774	--	--	--	0.000212547	0.00032913	nosig
Phytosphingosine	34878.9	0.359213	0.565589	0.635113	0.525355	0.846774	Organonitrogen compounds	C12144	Metabolic pathways(ko01100);;Sphingolipid metabolism(ko00600)	4.253e-05	5.23333e-05	nosig
Tamsulosin	90735.3	-0.391664	0.617798	-0.633967	0.526102	0.846774	--	--	--	0.000215846	0.000155682	nosig
Tetracosanoic acid	731000	-0.445868	0.691607	-0.644684	0.519132	0.846774	Fatty Acyls	C08320	Biosynthesis of unsaturated fatty acids(ko01040)	0.00171068	0.00119062	nosig
Glutathione disulfide	23306.5	-0.22939	0.36618	-0.626439	0.531027	0.85065	Carboxylic acids and derivatives	C00127	Glutathione metabolism(ko00480)	9.7466e-05	7.73333e-05	nosig
(S)-2-Hydroxyglutarate	277328	-0.245004	0.407465	-0.601289	0.547648	0.854774	--	--	--	0.000808839	0.000644542	nosig
3-Hydroxyflavone	40834.9	-0.288805	0.47059	-0.613709	0.539408	0.854774	--	--	--	5e-05	3.84e-05	nosig
Acetylvalerenolic acid	235079	-0.247279	0.419245	-0.589821	0.555311	0.854774	--	--	--	0.000830035	0.000656217	nosig
Amentoflavone	13164.5	0.279334	0.474853	0.588255	0.556361	0.854774	--	--	--	1.67333e-05	1.85667e-05	nosig
Deoxyguanosine	63768.9	0.246317	0.417365	0.590171	0.555076	0.854774	Purine nucleosides	C00330	Metabolic pathways(ko01100);;Purine metabolism(ko00230)	8.69113e-05	9.48777e-05	nosig
hydrocortisone 21-acetate	7402.29	0.286205	0.482923	0.592652	0.553414	0.854774	--	--	--	6.34667e-06	7.14667e-06	nosig
Maltitol	55393.6	-0.42792	0.708706	-0.603804	0.545974	0.854774	--	--	--	0.000216748	0.000137681	nosig
p-Hydroxycinnamaldehyde	123634	-0.409299	0.695492	-0.588504	0.556194	0.854774	Cinnamaldehydes	C05608	Biosynthesis of secondary metabolites(ko01110);;Metabolic pathways(ko01100);;Phenylpropanoid biosynthesis(ko00940)	0.000134372	9.23327e-05	nosig
Rutin	206107	-0.387735	0.646309	-0.599922	0.548558	0.854774	Flavonoids	C05625	Biosynthesis of secondary metabolites(ko01110);;Metabolic pathways(ko01100);;Flavone and flavonol biosynthesis(ko00944)	0.00127047	0.000919277	nosig
1-Methylxanthine	17933.5	-0.243242	0.440822	-0.551791	0.581092	0.864297	--	C16358	Biosynthesis of secondary metabolites(ko01110);;Metabolic pathways(ko01100);;Caffeine metabolism(ko00232)	3.97333e-05	3.10667e-05	nosig
3-Methoxy-4-hydroxyphenylethyleneglycol	58565.1	-0.238009	0.42941	-0.554271	0.579394	0.864297	Phenols	C05594	Metabolic pathways(ko01100);;Tyrosine metabolism(ko00350)	9.76893e-05	7.56947e-05	nosig
Behenic acid	1.40677e+06	0.331636	0.608216	0.545261	0.585574	0.864297	Fatty Acyls	C08281	Biosynthesis of unsaturated fatty acids(ko01040);;Cutin, suberine and wax biosynthesis(ko00073)	0.00121845	0.00149693	nosig
Cytidine	48999.6	0.163802	0.299796	0.546376	0.584807	0.864297	Pyrimidine nucleosides	C00475	Pyrimidine metabolism(ko00240);;Metabolic pathways(ko01100)	6.47e-05	6.76667e-05	nosig
D-Arabinono-1,4-lactone	31289.5	-0.301658	0.540115	-0.558507	0.576498	0.864297	--	--	--	7.26e-05	5.288e-05	nosig
Guanosine	66076	0.185063	0.32562	0.56834	0.569804	0.864297	Purine nucleosides	C00387	Purine metabolism(ko00230);;Metabolic pathways(ko01100)	9.90653e-05	0.000100453	nosig
L-Aspartate	404974	-0.328689	0.600629	-0.547241	0.584213	0.864297	Carboxylic acids and derivatives	C00049	Biosynthesis of amino acids(ko01230);;Cyanoamino acid metabolism(ko00460);;Carbon fixation in photosynthetic organisms(ko00710);;Arginine biosynthesis(ko00220);;Biosynthesis of secondary metabolites(ko01110);;Aminoacyl-tRNA biosynthesis(ko00970);;Metabolic pathways(ko01100);;Nicotinate and nicotinamide metabolism(ko00760);;2-Oxocarboxylic acid metabolism(ko01210);;Monobactam biosynthesis(ko00261)…	0.000951138	0.000674911	nosig
Melezitose	809665	-0.277383	0.499737	-0.555059	0.578855	0.864297	--	--	--	0.000433194	0.000316553	nosig
Novobiocin	171203	-0.2519	0.451206	-0.558282	0.576652	0.864297	--	--	--	0.000160044	0.000123573	nosig
Allocystathionine	23940.8	-0.263408	0.500222	-0.526583	0.598483	0.87951	--	--	--	1.42333e-05	1.09933e-05	nosig
D-galacturonic acid	55015.8	-0.295246	0.572864	-0.515387	0.606283	0.883947	--	C00333	Metabolic pathways(ko01100);;ABC transporters(ko02010);;Ascorbate and aldarate metabolism(ko00053);;Amino sugar and nucleotide sugar metabolism(ko00520);;Pentose and glucuronate interconversions(ko00040)	7.0253e-05	5.30333e-05	nosig
D-Glucose 6-phosphate	48024.6	0.157027	0.30506	0.514743	0.606733	0.883947	Organooxygen compounds	C00092	Starch and sucrose metabolism(ko00500);;Metabolic pathways(ko01100);;Inositol phosphate metabolism(ko00562)	6.63667e-05	7.06333e-05	nosig
.beta.-Estradiol 3-sulfate	512918	-0.227048	0.46229	-0.491137	0.623329	0.884489	--	--	--	0.000518601	0.000432795	nosig
Azelaic acid	53628.6	0.102259	0.20825	0.49104	0.623399	0.884489	--	--	--	5.12e-05	5.13667e-05	nosig
Cyanuric acid	69748.4	0.310101	0.607638	0.510338	0.609815	0.884489	Triazines	C06554	Metabolic pathways(ko01100)	5.73433e-05	6.69857e-05	nosig
D-Ribose	34811.4	0.188988	0.37463	0.504464	0.613935	0.884489	Organooxygen compounds	C00121	Pentose phosphate pathway(ko00030);;ABC transporters(ko02010)	8.03333e-05	8.22127e-05	nosig
L-Ribulose	195170	-0.131335	0.262332	-0.500645	0.616621	0.884489	--	C00508	Metabolic pathways(ko01100);;Pentose and glucuronate interconversions(ko00040)	0.000217953	0.000198002	nosig
Malonic acid	109768	-0.150888	0.309083	-0.48818	0.625422	0.884489	Carboxylic acids and derivatives	C00383	Pyrimidine metabolism(ko00240);;beta-Alanine metabolism(ko00410)	0.000280261	0.000233259	nosig
Succinate	125123	0.132791	0.270216	0.491425	0.623126	0.884489	Carboxylic acids and derivatives	C00042	Pyruvate metabolism(ko00620);;Sulfur metabolism(ko00920);;Oxidative phosphorylation(ko00190);;Butanoate metabolism(ko00650);;Alanine, aspartate and glutamate metabolism(ko00250);;Tyrosine metabolism(ko00350);;Phenylalanine metabolism(ko00360);;Citrate cycle (TCA cycle)(ko00020);;Metabolic pathways(ko01100);;Glyoxylate and dicarboxylate metabolism(ko00630);;Nicotinate and nicotinamide metabolism(k…	0.000218693	0.000216874	nosig
Glycerol 3-phosphate	18341.7	0.274056	0.570314	0.480535	0.630847	0.888099	--	--	--	1.62333e-05	1.78633e-05	nosig
Scopoletin	164292	-0.211175	0.442542	-0.477185	0.63323	0.888099	Coumarins and derivatives	C01752	Phenylpropanoid biosynthesis(ko00940);;Biosynthesis of secondary metabolites(ko01110)	0.000241096	0.000188385	nosig
Pyridoxal 5'-phosphate	745936	-0.467964	1.00335	-0.466402	0.640928	0.89518	Pyridines and derivatives	C00018	Vitamin B6 metabolism(ko00750);;Metabolic pathways(ko01100);;Thiamine metabolism(ko00730)	0.000119944	8.4699e-05	nosig
20-hydroxy LTB4	199163	0.171141	0.381558	0.448531	0.65377	0.905284	Fatty Acyls	C04853	Arachidonic acid metabolism(ko00590)	0.000103559	0.000103402	nosig
3-Methyl-2-oxopentanoate	38849.1	-0.249591	0.557673	-0.447558	0.654472	0.905284	--	--	--	2.36667e-05	1.76667e-05	nosig
Umbelliferone	174004	0.246955	0.554743	0.44517	0.656197	0.905284	Coumarins and derivatives	C09315	Biosynthesis of secondary metabolites(ko01110)	0.000107466	0.000121943	nosig
D-Galactarate	136232	0.181111	0.414978	0.436436	0.66252	0.906607	Organooxygen compounds	C00818	Metabolic pathways(ko01100);;Ascorbate and aldarate metabolism(ko00053)	7.91667e-05	9.22257e-05	nosig
Homoveratric acid	73482.7	-0.199959	0.457194	-0.437361	0.66185	0.906607	--	--	--	0.000128736	0.000104788	nosig
Tacrolimus	45868.8	0.242252	0.572213	0.423359	0.672033	0.912238	--	--	--	6.13067e-06	6.78333e-06	nosig
Thymine	407906	0.210496	0.496165	0.424246	0.671387	0.912238	Diazines	C00178	Metabolic pathways(ko01100);;Pyrimidine metabolism(ko00240)	0.000558874	0.000603291	nosig
4-Hydroxycoumarin	82913.4	-0.404932	0.998485	-0.405547	0.685076	0.91524	Cinnamyl alcohols	C02646	Biosynthesis of secondary metabolites(ko01110);;Metabolic pathways(ko01100);;Phenylpropanoid biosynthesis(ko00940)	0.00015291	0.000126882	nosig
Glucosamine	112849	0.128332	0.312216	0.411037	0.681045	0.91524	Saccharides and Alcohols	C00329	ko00520,ko01100	0.000130578	0.000129769	nosig
Hesperetin	166864	0.215849	0.522069	0.413449	0.679277	0.91524	Flavonoids	C01709	Flavonoid biosynthesis(ko00941)	0.000115732	0.000126619	nosig
Penicillic Acid	202751	0.204768	0.501571	0.408252	0.683088	0.91524	--	--	--	0.000198119	0.000207896	nosig
D-Glucono-1,5-lactone	1.85692e+06	0.229652	0.57853	0.396958	0.691399	0.92005	Organooxygen compounds	C00198	Pentose phosphate pathway(ko00030);;Biosynthesis of secondary metabolites(ko01110);;Metabolic pathways(ko01100);;Carbon metabolism(ko01200)	0.00120488	0.00152651	nosig
3,4-Dihydroxybenzoate (Protocatechuic acid)	155015	-0.144672	0.389463	-0.371466	0.71029	0.930866	--	--	--	0.000159908	0.000134763	nosig
3-Indolepropionic acid	150953	-0.191508	0.562464	-0.340481	0.733494	0.930866	--	--	--	0.000112989	0.000103192	nosig
5(S)-HpETE	12008.2	-0.123457	0.352343	-0.350388	0.726048	0.930866	Fatty Acyls	C05356	Metabolic pathways(ko01100);;Arachidonic acid metabolism(ko00590)	1.78333e-05	1.50333e-05	nosig
5,2'-O-dimethyluridine	121822	0.289643	0.795127	0.364273	0.715654	0.930866	--	--	--	6.49723e-05	6.30333e-05	nosig
Benzoic acid	130477	-0.0871047	0.249933	-0.348512	0.727455	0.930866	Benzene and substituted derivatives	C00180	Metabolic pathways(ko01100);;Biosynthesis of secondary metabolites(ko01110);;Phenylalanine metabolism(ko00360)	0.00017628	0.0001515	nosig
Flavone	66876.7	-0.130597	0.38633	-0.338046	0.735329	0.930866	--	--	--	7.07087e-05	6.14333e-05	nosig
Maleic acid	67847.1	0.217846	0.59549	0.365826	0.714495	0.930866	Carboxylic acids and derivatives	C01384	Nicotinate and nicotinamide metabolism(ko00760);;Butanoate metabolism(ko00650);;Tyrosine metabolism(ko00350)	6.95343e-05	7.26333e-05	nosig
N-Acetyl-DL-methionine	6925.03	0.153002	0.435018	0.351715	0.725052	0.930866	--	--	--	1.32e-05	1.3e-05	nosig
Phenethicillin	333198	-0.189519	0.549653	-0.344798	0.730246	0.930866	--	--	--	0.000210105	0.000161243	nosig
Phenethyl Caffeiate	215019	-0.178266	0.499116	-0.357163	0.72097	0.930866	--	--	--	0.000176106	0.000144513	nosig
Propionic acid	1.21779e+06	-0.266343	0.73015	-0.364779	0.715277	0.930866	Carboxylic acids and derivatives	C00163	Metabolic pathways(ko01100);;Nicotinate and nicotinamide metabolism(ko00760);;Propanoate metabolism(ko00640)	0.00284006	0.00216876	nosig
Quadrone	132536	0.292084	0.793696	0.368005	0.712869	0.930866	--	--	--	0.00029141	0.000412663	nosig
Raffinose	1.12277e+06	-0.209484	0.588242	-0.356119	0.721751	0.930866	Organooxygen compounds	C00492	ABC transporters(ko02010);;Galactose metabolism(ko00052)	0.000763921	0.000643339	nosig
Myristic acid	5.29482e+06	0.157154	0.470052	0.334332	0.738129	0.930924	Fatty Acyls	C06424	Metabolic pathways(ko01100);;Fatty acid biosynthesis(ko00061)	0.00185919	0.00196019	nosig
Salidroside	45648.6	0.123135	0.37848	0.32534	0.744924	0.935642	--	C06046	Tyrosine metabolism(ko00350)	6.81e-05	6.39667e-05	nosig
Uridine	35887.7	0.0948068	0.294375	0.322061	0.747406	0.935642	Pyrimidine nucleosides	C00299	Metabolic pathways(ko01100);;Pyrimidine metabolism(ko00240)	4.95e-05	4.90333e-05	nosig
(-)-Usnic acid	305404	0.16608	0.529665	0.313557	0.753857	0.940235	--	--	--	0.000234407	0.000237908	nosig
(4Z,7Z,10Z,13Z,16Z,19Z)-4,7,10,13,1 6,19-Docosahexaenoic acid	134030	-0.143882	0.509227	-0.282549	0.777523	0.947079	--	--	--	7.95013e-05	6.9e-05	nosig
Camptothecin	188068	-0.101978	0.363329	-0.280677	0.778958	0.947079	--	C01897	Biosynthesis of secondary metabolites(ko01110)	0.0001892	0.000163097	nosig
Deoxycytidine	24344.2	0.128319	0.434296	0.295463	0.76764	0.947079	Pyrimidine nucleosides	C00881	Pyrimidine metabolism(ko00240)	3.77e-05	3.91e-05	nosig
Isopimaric acid	982606	0.191899	0.642239	0.298797	0.765095	0.947079	Prenol lipids	C09118	Diterpenoid biosynthesis(ko00904);;Biosynthesis of secondary metabolites(ko01110)	0.000203292	0.000211915	nosig
Salicylic acid	632408	-0.166787	0.583728	-0.285727	0.775087	0.947079	Benzene and substituted derivatives	C00805	Plant hormone signal transduction(ko04075);;Phenylalanine metabolism(ko00360);;Biosynthesis of secondary metabolites(ko01110);;Metabolic pathways(ko01100)	0.00219305	0.00173534	nosig
Tricosanoic acid	586862	-0.200181	0.69906	-0.286357	0.774605	0.947079	--	--	--	0.000998728	0.000823709	nosig
Zingerone	91551.6	0.12644	0.428959	0.29476	0.768177	0.947079	--	--	--	7.5721e-05	7.55667e-05	nosig
Pyrocatechol	25543.9	0.099356	0.360237	0.275808	0.782696	0.948212	Phenols	C00090	Metabolic pathways(ko01100)	2.63667e-05	2.66667e-05	nosig
Fludrocortisone acetate	125531	-0.138084	0.523858	-0.263592	0.792095	0.956171	Steroids and steroid derivatives	C00762	Metabolic pathways(ko01100)	0.00010291	8.32487e-05	nosig
3R-hydroxy-butanoic acid	14018.3	0.0784418	0.377555	0.207763	0.835414	0.95756	--	--	--	1.08733e-05	1.038e-05	nosig
Cytosine	215930	-0.100657	0.422497	-0.238242	0.811693	0.95756	Diazines	C00380	Metabolic pathways(ko01100);;Pyrimidine metabolism(ko00240)	0.000261931	0.000233151	nosig
D-Fructose	6.28205e+06	-0.082352	0.417797	-0.19711	0.843741	0.95756	--	C00095	Fructose and mannose metabolism(ko00051);;Metabolic pathways(ko01100);;ABC transporters(ko02010);;Galactose metabolism(ko00052);;Starch and sucrose metabolism(ko00500)	0.00408838	0.00371413	nosig
Dihydroxyacetone	154660	-0.0824881	0.419842	-0.196474	0.844239	0.95756	Organooxygen compounds	C00184	Metabolic pathways(ko01100);;Glycerolipid metabolism(ko00561);;Carbon metabolism(ko01200)	0.000122947	0.000114661	nosig
Diuron	4.59816e+06	0.209144	0.835616	0.250287	0.802365	0.95756	--	--	--	0.000146035	0.000143423	nosig
Echinacoside	23042.2	-0.0652316	0.296846	-0.219749	0.826067	0.95756	--	--	--	3.95667e-05	3.26e-05	nosig
Ethynodiol diacetate	49451	0.0760819	0.372974	0.203987	0.838364	0.95756	--	--	--	1.42333e-05	1.50267e-05	nosig
Floxuridine	42490.5	-0.082726	0.393856	-0.210041	0.833636	0.95756	--	--	--	5.45e-05	4.79333e-05	nosig
Gentisic acid	58942.8	-0.0914242	0.387716	-0.235802	0.813586	0.95756	Benzene and substituted derivatives	C00628	Metabolic pathways(ko01100);;Tyrosine metabolism(ko00350)	4.20333e-05	3.81e-05	nosig
Hexadecanedioic acid	242593	-0.118574	0.508245	-0.233301	0.815528	0.95756	--	--	--	5.01333e-05	4.23667e-05	nosig
Kynurenic acid	9287	-0.106452	0.503192	-0.211553	0.832455	0.95756	Quinolines and derivatives	C01717	Metabolic pathways(ko01100);;Tryptophan metabolism(ko00380)	9.07667e-06	8.13667e-06	nosig
L-Fucose	29082.4	0.109934	0.528261	0.208105	0.835147	0.95756	Organooxygen compounds	C01019	Metabolic pathways(ko01100);;Fructose and mannose metabolism(ko00051);;Amino sugar and nucleotide sugar metabolism(ko00520)	2.39333e-05	2.72333e-05	nosig
Matairesinol	111140	-0.113201	0.468843	-0.241448	0.809208	0.95756	Furanoid lignans	C10682	Biosynthesis of secondary metabolites(ko01110)	0.000160408	0.000135987	nosig
N-Acetyl-D-lactosamine	120592	-0.097412	0.473024	-0.205934	0.836842	0.95756	--	--	--	8.3113e-05	7.44333e-05	nosig
Primidone	227501	0.110736	0.486379	0.227674	0.819899	0.95756	--	--	--	0.000219348	0.000212304	nosig
Stearic acid	96285.4	0.15641	0.762105	0.205234	0.837389	0.95756	Fatty Acyls	C01530	Fatty acid biosynthesis(ko00061);;Biosynthesis of unsaturated fatty acids(ko01040)	6.21e-05	6.75667e-05	nosig
Taurine	82685.1	-0.0761143	0.380402	-0.200089	0.841411	0.95756	Organic sulfonic acids and derivatives	C00245	ABC transporters(ko02010);;Metabolic pathways(ko01100);;Taurine and hypotaurine metabolism(ko00430);;Sulfur metabolism(ko00920)	5.09667e-05	4.36667e-05	nosig
Thymidine	1.82913e+06	0.137126	0.595579	0.23024	0.817905	0.95756	Pyrimidine nucleosides	C00214	Metabolic pathways(ko01100);;Pyrimidine metabolism(ko00240)	0.00235333	0.00238998	nosig
3,4-Dihydroxyphenylacetic acid	148099	-0.100304	0.537347	-0.186665	0.851923	0.960573	Phenols	C01161	Tyrosine metabolism(ko00350);;Metabolic pathways(ko01100)	0.000238117	0.000192598	nosig
3-Isopropylmalate	31102.1	-0.0594163	0.319739	-0.185828	0.85258	0.960573	Fatty Acyls	C04411	Metabolic pathways(ko01100);;Valine, leucine and isoleucine biosynthesis(ko00290);;Biosynthesis of secondary metabolites(ko01110);;Biosynthesis of amino acids(ko01230);;2-Oxocarboxylic acid metabolism(ko01210)	4.03e-05	3.87e-05	nosig
2-Methylbenzoic acid	3.77878e+06	0.152052	0.896883	0.169534	0.865377	0.962249	Benzene and substituted derivatives	C07215	Metabolic pathways(ko01100)	0.00186921	0.00191463	nosig
3',5'-Cyclic guanosine monophosphate	54841.5	0.0824734	0.521973	0.158003	0.874454	0.962249	--	--	--	5.7865e-05	6.2743e-05	nosig
5-Hydroxymethyluracil	57866.4	-0.0713633	0.460443	-0.154988	0.87683	0.962249	--	--	--	4.62667e-05	4.36333e-05	nosig
D-Threitol	150628	0.128625	0.835076	0.154028	0.877588	0.962249	--	--	--	0.000208694	0.000214121	nosig
Gentisaldehyde	64141.5	0.0591355	0.382974	0.154411	0.877285	0.962249	Organooxygen compounds	C05585	Tyrosine metabolism(ko00350);;Metabolic pathways(ko01100)	0.000101514	9.82133e-05	nosig
L-Phenylalanine	149994	-0.0504893	0.333563	-0.151364	0.879689	0.962249	Carboxylic acids and derivatives	C00079	Phenylalanine, tyrosine and tryptophan biosynthesis(ko00400);;Glucosinolate biosynthesis(ko00966);;Phenylalanine metabolism(ko00360);;Metabolic pathways(ko01100);;Tropane, piperidine and pyridine alkaloid biosynthesis(ko00960);;Aminoacyl-tRNA biosynthesis(ko00970);;Biosynthesis of secondary metabolites(ko01110);;ABC transporters(ko02010);;Phenylpropanoid biosynthesis(ko00940);;Biosynthesis of ami…	0.000280563	0.000251747	nosig
Manumycin A	12959.6	-0.0822849	0.457086	-0.180021	0.857136	0.962249	--	--	--	1.30667e-05	1.18767e-05	nosig
S-Adenosyl-L-homocysteine	1.18969e+06	0.0871181	0.546945	0.159281	0.873447	0.962249	5'-deoxyribonucleosides	C00021	Cysteine and methionine metabolism(ko00270);;Metabolic pathways(ko01100);;Biosynthesis of amino acids(ko01230)	0.000794537	0.00077297	nosig
Sebacic acid	1.93536e+06	0.0842508	0.545949	0.15432	0.877357	0.962249	--	--	--	0.00132698	0.00134523	nosig
1-Stearoyl-2-oleoyl-sn-glycerol 3-phosphocholine (SOPC)	71420.1	0.0660777	0.528731	0.124974	0.900544	0.972669	--	--	--	2.815e-05	2.85e-05	nosig
3-Hydroxydodecanoic acid	223761	0.0746429	0.823037	0.090692	0.927737	0.972669	--	--	--	7.20333e-06	6.81e-06	nosig
5-Oxo-ETE	506611	-0.0538163	0.453255	-0.118733	0.905487	0.972669	--	--	--	4.04333e-05	3.57333e-05	nosig
Baccatin III	363120	-0.0768839	0.687385	-0.11185	0.910942	0.972669	--	C11900	Metabolic pathways(ko01100);;Biosynthesis of secondary metabolites(ko01110);;Diterpenoid biosynthesis(ko00904)	0.000296677	0.000252695	nosig
Cortisone acetate	124261	-0.0799277	0.661579	-0.120813	0.903839	0.972669	Steroids and steroid derivatives	C00762	Metabolic pathways(ko01100)	7.38333e-05	6.70333e-05	nosig
DL-Vanillylmandelic acid	200453	-0.0344932	0.37738	-0.0914018	0.927173	0.972669	Phenols	C05584	Metabolic pathways(ko01100);;Tyrosine metabolism(ko00350)	0.000126448	0.000113326	nosig
Erythritol	222979	0.0504467	0.454866	0.110904	0.911692	0.972669	Organooxygen compounds	C00503	ABC transporters(ko02010)	0.000138416	0.000140846	nosig
L-Galactono-1,4-lactone	14069.4	0.0521382	0.461087	0.113077	0.90997	0.972669	--	C01115	Ascorbate and aldarate metabolism(ko00053);;Metabolic pathways(ko01100);;Biosynthesis of secondary metabolites(ko01110)	1.08967e-05	1.102e-05	nosig
L-Glutamate	222555	0.0387475	0.373781	0.103664	0.917436	0.972669	Carboxylic acids and derivatives	C00025	Porphyrin and chlorophyll metabolism(ko00860);;Histidine metabolism(ko00340);;Alanine, aspartate and glutamate metabolism(ko00250);;2-Oxocarboxylic acid metabolism(ko01210);;Glutathione metabolism(ko00480);;Carbon metabolism(ko01200);;Glyoxylate and dicarboxylate metabolism(ko00630);;Carbapenem biosynthesis(ko00332);;ABC transporters(ko02010);;Aminoacyl-tRNA biosynthesis(ko00970);;Arginine and pr…	0.000192619	0.000194185	nosig
L-Malic acid	1.43575e+06	0.0544211	0.5105	0.106603	0.915104	0.972669	Hydroxy acids and derivatives	C00149	Biosynthesis of secondary metabolites(ko01110);;Citrate cycle (TCA cycle)(ko00020);;Metabolic pathways(ko01100);;Carbon metabolism(ko01200);;Carbon fixation in photosynthetic organisms(ko00710);;Pyruvate metabolism(ko00620);;Glyoxylate and dicarboxylate metabolism(ko00630)	0.00292702	0.00288785	nosig
Maslinic Acid	409848	-0.0606307	0.472213	-0.128397	0.897835	0.972669	--	--	--	0.000181284	0.000147163	nosig
Ribitol	83854.5	-0.0632634	0.64923	-0.0974438	0.922374	0.972669	Organooxygen compounds	C00474	Pentose and glucuronate interconversions(ko00040);;Metabolic pathways(ko01100);;Riboflavin metabolism(ko00740)	2.321e-05	1.97333e-05	nosig
Sinapyl alcohol	13782.1	0.0281575	0.318273	0.0884698	0.929503	0.972669	Phenols	C02325	Biosynthesis of secondary metabolites(ko01110);;Phenylpropanoid biosynthesis(ko00940);;Metabolic pathways(ko01100)	2.43333e-05	2.34667e-05	nosig
Sucrose	1.02149e+06	-0.0331906	0.341089	-0.0973076	0.922482	0.972669	Heteroaromatic compounds	C00089	ABC transporters(ko02010);;Metabolic pathways(ko01100);;Galactose metabolism(ko00052);;Starch and sucrose metabolism(ko00500)	0.0008545	0.000823583	nosig
Thiamine monophosphate	104367	0.0418349	0.545611	0.0766753	0.938882	0.979451	Diazines	C01081	Metabolic pathways(ko01100);;Thiamine metabolism(ko00730)	0.000124564	0.000121134	nosig
D-Alanyl-D-alanine (D-Ala-D-Ala)	18397.6	0.018678	0.296757	0.0629404	0.949814	0.981765	--	--	--	4.22e-05	4.03e-05	nosig
Estrone 3-glucuronide	7234.12	0.0279106	0.418756	0.0666513	0.946859	0.981765	--	--	--	1.136e-05	1.13667e-05	nosig
Pyruvaldehyde	58830.9	0.0250221	0.396532	0.0631024	0.949685	0.981765	Organooxygen compounds	C00546	Propanoate metabolism(ko00640);;Glycine, serine and threonine metabolism(ko00260);;Pyruvate metabolism(ko00620)	3.91667e-05	3.73333e-05	nosig
2-Hydroxyphenylacetic acid	273390	-0.0241099	0.6108	-0.0394727	0.968514	0.984835	Benzene and substituted derivatives	C05852	Phenylalanine metabolism(ko00360);;Metabolic pathways(ko01100)	0.000380612	0.000344094	nosig
D-glucosamine 6-phosphate	28058.6	0.0188901	0.353411	0.0534507	0.957373	0.984835	Organooxygen compounds	C00352	Alanine, aspartate and glutamate metabolism(ko00250);;Metabolic pathways(ko01100);;Amino sugar and nucleotide sugar metabolism(ko00520)	4.69e-05	3.22167e-05	nosig
D-Sorbitol	118159	0.0190457	0.41795	0.0455694	0.963653	0.984835	Organooxygen compounds	C00794	Galactose metabolism(ko00052);;Metabolic pathways(ko01100);;Fructose and mannose metabolism(ko00051);;ABC transporters(ko02010)	8.23667e-05	7.53e-05	nosig
Flavin mononucleotide (FMN)	1.39331e+06	0.0189227	0.470799	0.0401926	0.96794	0.984835	--	--	--	0.00136319	0.00125458	nosig
Pyridoxal (Vitamin B6)	197501	0.00906196	0.24312	0.0372735	0.970267	0.984835	--	--	--	0.000290044	0.000271209	nosig
trans-cinnamate	150091	-0.0277578	0.652769	-0.0425232	0.966082	0.984835	Cinnamic acids and derivatives	C00423	Ubiquinone and other terpenoid-quinone biosynthesis(ko00130);;Phenylpropanoid biosynthesis(ko00940);;Metabolic pathways(ko01100);;Phenylalanine metabolism(ko00360);;Biosynthesis of secondary metabolites(ko01110)	0.000524286	0.000410954	nosig
Silybin	91305.5	0.0100617	0.457576	0.0219892	0.982457	0.994223	--	--	--	7.25333e-05	6.79333e-05	nosig
4-Pyridoxic acid	545143	-0.0150696	0.905298	-0.016646	0.986719	0.995555	Pyridines and derivatives	C00847	Metabolic pathways(ko01100);;Vitamin B6 metabolism(ko00750)	0.00136274	0.0012208	nosig
2,4-Dinitrophenol	312111	0.000140611	0.46571	0.000301929	0.999759	0.999759	--	--	--	0.000258716	0.000243481	nosig
Embelin	4.10777e+06	0.00284978	0.416501	0.00684219	0.994541	0.999759	--	--	--	0.00391775	0.00354184	nosig
Vanillic acid	90588.5	-0.00111284	0.452848	-0.00245743	0.998039	0.999759	Phenolic acids	C06672	--	0.000231466	0.000189992	nosig
Immunomycin	260611	0.39027	0.798189	0.488944	NA	NA	--	--	--	6.78333e-06	8.77333e-06	nosig
Pimelic acid	2.55117e+06	-0.475454	0.983092	-0.483631	NA	NA	Fatty Acyls	C02656	Metabolic pathways(ko01100);;Biotin metabolism(ko00780)	0.00045712	0.000283954	nosig

## Sheet: Sheet4
id	baseMean	log2FoldChange	lfcSE	stat	pvalue	padj	HMDB_taxonomy	KEGG_annotation	KEGG_pathway_annotation	CKS	SiS	Metabolism Depleted or Enriched under Silicon treatment
D-Glucono-1,5-lactone	1.85692e+06	-2.50089	0.578529	-4.32284	1.54036e-05	0.00520642	Organooxygen compounds	C00198	Pentose phosphate pathway(ko00030);;Biosynthesis of secondary metabolites(ko01110);;Metabolic pathways(ko01100);;Carbon metabolism(ko01200)	0.00686971	0.00125721	Depleted
Rutin	206107	-2.63406	0.646337	-4.07537	4.59416e-05	0.00776413	Flavonoids	C05625	Biosynthesis of secondary metabolites(ko01110);;Metabolic pathways(ko01100);;Flavone and flavonol biosynthesis(ko00944)	0.000129105	2.16333e-05	Depleted
Vindoline	45570.5	-1.91015	0.517636	-3.69015	0.000224124	0.0252514	--	C01626	Indole alkaloid biosynthesis(ko00901)	3.37333e-05	9e-06	Depleted
3,4-Dihydroxybenzaldehyde	33057.6	-1.90784	0.598773	-3.18624	0.00144132	0.0541298	Benzene and substituted derivatives	C16700	Isoquinoline alkaloid biosynthesis(ko00950)	2.79333e-05	7.62e-06	Depleted
Gentisaldehyde	64141.5	-1.26243	0.382983	-3.29631	0.000979623	0.0541298	Organooxygen compounds	C05585	Tyrosine metabolism(ko00350);;Metabolic pathways(ko01100)	0.000116831	4.59e-05	Depleted
Glutathione disulfide	23306.5	-1.19061	0.366296	-3.2504	0.00115245	0.0541298	Carboxylic acids and derivatives	C00127	Glutathione metabolism(ko00480)	2.24333e-05	9.91333e-06	Depleted
L-Phenylalanine	149994	-1.07378	0.333566	-3.21909	0.00128598	0.0541298	Carboxylic acids and derivatives	C00079	Phenylalanine, tyrosine and tryptophan biosynthesis(ko00400);;Glucosinolate biosynthesis(ko00966);;Phenylalanine metabolism(ko00360);;Metabolic pathways(ko01100);;Tropane, piperidine and pyridine alkaloid biosynthesis(ko00960);;Aminoacyl-tRNA biosynthesis(ko00970);;Biosynthesis of secondary metabolites(ko01110);;ABC transporters(ko02010);;Phenylpropanoid biosynthesis(ko00940);;Biosynthesis of ami…	0.000293425	0.000139269	Depleted
Nomilin	77992.1	-1.29224	0.395489	-3.26744	0.00108526	0.0541298	--	--	--	0.000170534	6.77667e-05	Depleted
Nateglinide	20708.7	-0.913711	0.289936	-3.15143	0.00162475	0.0549165	--	--	--	1.26667e-05	6.65667e-06	Depleted
D-glucosamine 6-phosphate	28058.6	-1.09067	0.353329	-3.08684	0.00202294	0.0621594	Organooxygen compounds	C00352	Alanine, aspartate and glutamate metabolism(ko00250);;Metabolic pathways(ko01100);;Amino sugar and nucleotide sugar metabolism(ko00520)	3.18e-05	1.48667e-05	Depleted
Allantoin	526053	-1.33236	0.436321	-3.05362	0.00226095	0.0636833	--	--	--	0.00173673	0.000688609	Depleted
7-Methylxanthine	69980.2	-1.14006	0.392888	-2.90174	0.00371097	0.0964851	Imidazopyrimidines	C16353	Caffeine metabolism(ko00232);;Metabolic pathways(ko01100);;Biosynthesis of secondary metabolites(ko01110)	0.000105925	4.69667e-05	Depleted
2-keto-D-Gluconic acid	76495.2	-0.905169	0.319342	-2.83448	0.00458996	0.110815	--	C06473	Pentose phosphate pathway(ko00030);;Metabolic pathways(ko01100)	0.000156433	8.23707e-05	Depleted
Dihydroxyacetone	154660	-1.18051	0.419836	-2.81185	0.00492582	0.110995	Organooxygen compounds	C00184	Metabolic pathways(ko01100);;Glycerolipid metabolism(ko00561);;Carbon metabolism(ko01200)	0.00036059	0.000161904	Depleted
L-Alanine	36804.8	-1.43598	0.514645	-2.79023	0.00526701	0.111266	Carboxylic acids and derivatives	C00041	Biosynthesis of amino acids(ko01230);;Cyanoamino acid metabolism(ko00460);;Carbon fixation in photosynthetic organisms(ko00710);;Carbon metabolism(ko01200);;Sulfur relay system(ko04122);;Cysteine and methionine metabolism(ko00270);;Selenocompound metabolism(ko00450);;Taurine and hypotaurine metabolism(ko00430);;ABC transporters(ko02010);;Aminoacyl-tRNA biosynthesis(ko00970);;Vancomycin resistance…	0.000155333	5.61333e-05	Depleted
L-Isoleucine	253239	-1.02504	0.374359	-2.73812	0.00617908	0.116029	Carboxylic acids and derivatives	C00407	Tropane, piperidine and pyridine alkaloid biosynthesis(ko00960);;Aminoacyl-tRNA biosynthesis(ko00970);;Valine, leucine and isoleucine biosynthesis(ko00290);;Glucosinolate biosynthesis(ko00966);;Metabolic pathways(ko01100);;Biosynthesis of amino acids(ko01230);;Cyanoamino acid metabolism(ko00460);;2-Oxocarboxylic acid metabolism(ko01210);;ABC transporters(ko02010);;Valine, leucine and isoleucine d…	0.000638426	0.000281616	Depleted
3,3',4,5'-Tetrahydroxy-trans-stilbene	265442	-1.46257	0.545025	-2.68348	0.00728593	0.120454	--	--	--	0.000184093	6.81293e-05	Depleted
D-Ribose 5-phosphate	52937.2	-0.99839	0.373298	-2.67451	0.00748384	0.120454	Organooxygen compounds	C00117	Metabolic pathways(ko01100);;Biosynthesis of secondary metabolites(ko01110);;Pentose phosphate pathway(ko00030);;Carbon fixation in photosynthetic organisms(ko00710);;Carbon metabolism(ko01200);;Biosynthesis of amino acids(ko01230);;Purine metabolism(ko00230)	0.000128353	6.47333e-05	Depleted
Flavin mononucleotide (FMN)	1.39331e+06	-1.27361	0.4708	-2.7052	0.0068263	0.120454	--	--	--	0.00172227	0.000696666	Depleted
Manumycin A	12959.6	-1.12766	0.457112	-2.46693	0.0136277	0.184955	--	--	--	1.62967e-05	7.12333e-06	Depleted
2-Methyl-3-hydroxybutyric acid	10795.5	-0.910337	0.425859	-2.13765	0.0325451	0.324843	--	--	--	1.23367e-05	6.65e-06	Depleted
3,4,5-Trimethoxycinnamic acid	496230	-0.848519	0.391736	-2.16605	0.0303075	0.324843	--	--	--	0.000402349	0.000219775	Depleted
4'-Hydroxychalcone	44986.3	-1.33604	0.62969	-2.12174	0.0338599	0.324843	--	--	--	2.5e-05	9.74333e-06	Depleted
Acetylvalerenolic acid	235079	-0.919125	0.419273	-2.19219	0.0283661	0.324843	--	--	--	8.12667e-05	4.09333e-05	Depleted
Erythritol	222979	-0.967215	0.454859	-2.1264	0.0334696	0.324843	Organooxygen compounds	C00503	ABC transporters(ko02010)	0.000491538	0.00024752	Depleted
Inosine	84322.4	-0.876809	0.40721	-2.15321	0.0313021	0.324843	Purine nucleosides	C00294	Purine metabolism(ko00230);;Metabolic pathways(ko01100)	6.15e-05	3.33667e-05	Depleted
Glycerol 3-phosphate	18341.7	-1.16534	0.57029	-2.04341	0.041012	0.37465	--	--	--	4.14667e-05	1.82667e-05	Depleted
gamma-L-Glutamyl-L-valine	21615.5	-0.642191	0.321642	-1.99661	0.045868	0.387585	--	--	--	2.72e-05	1.72333e-05	Depleted
Naringenin-7-O-Glucoside	178785	-1.04176	0.51804	-2.01096	0.0443293	0.387585	--	--	--	7.8055e-05	3.78667e-05	Depleted
D-Fructose	6.28205e+06	-0.82106	0.417797	-1.96521	0.0493894	0.407161	--	C00095	Fructose and mannose metabolism(ko00051);;Metabolic pathways(ko01100);;ABC transporters(ko02010);;Galactose metabolism(ko00052);;Starch and sucrose metabolism(ko00500)	0.0136447	0.00764366	Depleted
3b-Hydroxy-5-cholenoic acid	1.38444e+06	3.76717	1.09125	3.45216	0.000556119	0.0469921	--	--	--	8.6235e-05	0.00122876	Enriched
Novobiocin	171203	1.241	0.451206	2.7504	0.00595218	0.116029	--	--	--	9.6583e-05	0.000211703	Enriched
Gentisic acid	58942.8	1.01096	0.387711	2.6075	0.00912063	0.140126	Benzene and substituted derivatives	C00628	Metabolic pathways(ko01100);;Tyrosine metabolism(ko00350)	3.38e-05	6.1276e-05	Enriched
Sulfaphenazole	1.09264e+06	1.99213	0.777308	2.56285	0.0103816	0.152565	--	--	--	0.000499139	0.00174885	Enriched
2-Deoxy-D-glucose 6-phosphate	166608	1.81833	0.74173	2.45147	0.0142273	0.184955	--	--	--	8.95e-05	0.00031808	Enriched
Apigenin	474205	1.41529	0.577102	2.4524	0.0141906	0.184955	Flavonoids	C01477	Flavonoid biosynthesis(ko00941);;Isoflavonoid biosynthesis(ko00943);;Flavone and flavonol biosynthesis(ko00944);;Biosynthesis of secondary metabolites(ko01110);;Metabolic pathways(ko01100)	0.00014544	0.000374994	Enriched
L-Gulonic gamma-lactone	220228	0.913715	0.393602	2.32142	0.0202645	0.253681	--	--	--	0.000537506	0.000994779	Enriched
(S)-Citramalic acid	72521.9	0.646999	0.301963	2.14264	0.0321416	0.324843	--	C02614	Metabolic pathways(ko01100);;C5-Branched dibasic acid metabolism(ko00660)	9.51793e-05	0.000145625	Enriched
2-Hydroxyphenylacetic acid	273390	1.29065	0.610805	2.11302	0.0345987	0.324843	Benzene and substituted derivatives	C05852	Phenylalanine metabolism(ko00360);;Metabolic pathways(ko01100)	8.92303e-05	0.000224238	Enriched
5-Oxo-ETE	506611	0.979715	0.453265	2.16146	0.0306599	0.324843	--	--	--	2.38733e-05	4.49e-05	Enriched
2-Furoylglycine	298445	0.67854	0.338736	2.00315	0.0451608	0.387585	--	--	--	0.000615485	0.000965174	Enriched
9-OxoODE	173731	-1.12377	0.610986	-1.83927	0.0658754	0.508979	Fatty Acyls	C14766	Linoleic acid metabolism(ko00591)	2.85333e-05	1.25333e-05	nosig
Acetomenaphthone	89918	-0.92052	0.501188	-1.83668	0.0662576	0.508979	--	--	--	3.63667e-05	1.93667e-05	nosig
DL-lactate	772390	-0.779242	0.420825	-1.8517	0.0640688	0.508979	--	--	--	0.00151856	0.000876183	nosig
Cytidine	48999.6	-0.542993	0.299805	-1.81116	0.0701168	0.526655	Pyrimidine nucleosides	C00475	Pyrimidine metabolism(ko00240);;Metabolic pathways(ko01100)	6.71333e-05	4.44667e-05	nosig
Dihydroxyfumarate	162034	1.27035	0.715126	1.77641	0.0756657	0.53049	Keto acids and derivatives	C00975	Glyoxylate and dicarboxylate metabolism(ko00630)	6.24977e-05	0.000130556	nosig
Mesaconic acid	3.57032e+06	1.11994	0.626559	1.78744	0.0738661	0.53049	Fatty Acyls	C02226	2-Oxocarboxylic acid metabolism(ko01210);;Carbon metabolism(ko01200);;Glyoxylate and dicarboxylate metabolism(ko00630);;Metabolic pathways(ko01100);;Valine, leucine and isoleucine biosynthesis(ko00290);;C5-Branched dibasic acid metabolism(ko00660)	0.00375006	0.00792086	nosig
Methylmalonic acid	68751.6	0.75826	0.428654	1.76893	0.0769053	0.53049	Carboxylic acids and derivatives	C02170	Propanoate metabolism(ko00640);;Valine, leucine and isoleucine degradation(ko00280);;Pyrimidine metabolism(ko00240)	7.20247e-05	0.000112318	nosig
Uridine	35887.7	-0.521954	0.294448	-1.77265	0.076286	0.53049	Pyrimidine nucleosides	C00299	Metabolic pathways(ko01100);;Pyrimidine metabolism(ko00240)	2.46e-05	1.64667e-05	nosig
Glucosamine	112849	-0.545464	0.312242	-1.74693	0.08065	0.545194	Saccharides and Alcohols	C00329	ko00520,ko01100	6.49667e-05	4.25333e-05	nosig
Baccatin III	363120	1.18758	0.687383	1.72769	0.0840439	0.556997	--	C11900	Metabolic pathways(ko01100);;Biosynthesis of secondary metabolites(ko01110);;Diterpenoid biosynthesis(ko00904)	0.000658588	0.0014661	nosig
Acetosyringone	24215.2	-0.562338	0.335429	-1.67648	0.0936451	0.608693	--	--	--	2.86667e-05	1.90333e-05	nosig
(-)-Usnic acid	305404	0.879526	0.529662	1.66054	0.0968056	0.617364	--	--	--	0.000416559	0.000741408	nosig
Arachidic acid	3.79708e+06	-0.919971	0.569178	-1.61632	0.106026	0.639944	Fatty Acyls	C06425	Biosynthesis of unsaturated fatty acids(ko01040)	0.00174358	0.000903324	nosig
Dopamine	8851.48	0.577254	0.356862	1.61758	0.105752	0.639944	Phenols	C03758	Metabolic pathways(ko01100);;Biosynthesis of secondary metabolites(ko01110);;Tyrosine metabolism(ko00350);;Betalain biosynthesis(ko00965);;Isoquinoline alkaloid biosynthesis(ko00950)	8.98333e-06	1.244e-05	nosig
Tamsulosin	90735.3	-1.00688	0.617822	-1.62973	0.10316	0.639944	--	--	--	5.64333e-05	2.73e-05	nosig
Sedoheptulose	40884.5	0.450343	0.280412	1.606	0.108273	0.642041	Organooxygen compounds	C02076	Carbon fixation in photosynthetic organisms(ko00710)	7.62333e-05	0.000101671	nosig
O-Acetyl-L-serine	17735.7	-0.71074	0.448255	-1.58557	0.112836	0.646517	Carboxylic acids and derivatives	C00979	Zeatin biosynthesis(ko00908);;Carbon metabolism(ko01200);;Biosynthesis of amino acids(ko01230);;Biosynthesis of secondary metabolites(ko01110);;Sulfur relay system(ko04122);;Cysteine and methionine metabolism(ko00270);;Sulfur metabolism(ko00920);;Metabolic pathways(ko01100)	1.48333e-05	9.07e-06	nosig
Sunitinib	261348	-0.655364	0.413349	-1.5855	0.112854	0.646517	--	--	--	0.000131586	8.03e-05	nosig
Phytosphingosine	34878.9	-0.891845	0.565631	-1.57673	0.114859	0.647037	Organonitrogen compounds	C12144	Metabolic pathways(ko01100);;Sphingolipid metabolism(ko00600)	2.50333e-05	1.36e-05	nosig
L-Iditol	35281.2	-0.52465	0.346351	-1.51479	0.129825	0.71936	--	--	--	8.14483e-05	5.33667e-05	nosig
3-Hydroxyisovaleric acid	83292.9	0.557564	0.372252	1.49781	0.134182	0.729775	--	--	--	0.00011716	0.000167432	nosig
Bentazon	611384	-0.723462	0.48622	-1.48793	0.136768	0.729775	--	--	--	0.00308807	0.001862	nosig
m-Chlorohippuric acid	290203	-0.683174	0.460797	-1.48259	0.138182	0.729775	--	--	--	0.000298413	0.000183878	nosig
Echinacoside	23042.2	-0.434567	0.29692	-1.46358	0.143308	0.73732	--	--	--	2.01e-05	1.44e-05	nosig
S-Adenosyl-L-homocysteine	1.18969e+06	0.799169	0.546944	1.46115	0.143974	0.73732	5'-deoxyribonucleosides	C00021	Cysteine and methionine metabolism(ko00270);;Metabolic pathways(ko01100);;Biosynthesis of amino acids(ko01230)	0.00174877	0.00295343	nosig
9(S)-HOTrE	9.97009e+06	-0.541599	0.37528	-1.44319	0.148968	0.74147	--	C16326	alpha-Linolenic acid metabolism(ko00592)	0.000494482	0.000321398	nosig
Maslinic Acid	409848	-0.681232	0.47227	-1.44246	0.149171	0.74147	--	--	--	2.91667e-05	1.80667e-05	nosig
2E-Eicosenoic acid	2.52362e+06	-0.889815	0.646835	-1.37564	0.168932	0.747331	--	--	--	0.000318962	0.000167435	nosig
5(S)-HETE	394430	-0.641394	0.480903	-1.33373	0.182293	0.747331	Fatty Acyls	C04805	Arachidonic acid metabolism(ko00590)	2.54333e-05	1.66e-05	nosig
5,2'-O-dimethyluridine	121822	1.0544	0.79512	1.32608	0.184812	0.747331	--	--	--	8.93837e-05	0.000189698	nosig
Camptothecin	188068	0.493815	0.363333	1.35913	0.174106	0.747331	--	C01897	Biosynthesis of secondary metabolites(ko01110)	0.000113269	0.00015082	nosig
D-Alanyl-D-alanine (D-Ala-D-Ala)	18397.6	-0.424023	0.296845	-1.42843	0.153167	0.747331	--	--	--	1.98333e-05	1.41867e-05	nosig
Ethynodiol diacetate	49451	-0.505014	0.372863	-1.35442	0.175601	0.747331	--	--	--	9.93453e-05	6.82667e-05	nosig
Lariciresinol	472914	0.737622	0.535747	1.37681	0.168571	0.747331	--	--	--	0.000110688	0.000171629	nosig
L-Threonate	44913.7	-0.62712	0.447045	-1.40281	0.160673	0.747331	Organooxygen compounds	C01620	Ascorbate and aldarate metabolism(ko00053)	8.82527e-05	5.12667e-05	nosig
N-Acetylmannosamine	20807	0.448843	0.327021	1.37252	0.169901	0.747331	--	--	--	1.50967e-05	1.91e-05	nosig
Phosphocreatine	28464.2	0.556985	0.420898	1.32333	0.185727	0.747331	Carboxylic acids and derivatives	C02305	Metabolic pathways(ko01100);;Arginine and proline metabolism(ko00330)	7.9104e-05	0.000110653	nosig
p-Hydroxycinnamaldehyde	123634	0.980751	0.69549	1.41016	0.158493	0.747331	Cinnamaldehydes	C05608	Biosynthesis of secondary metabolites(ko01110);;Metabolic pathways(ko01100);;Phenylpropanoid biosynthesis(ko00940)	9.87793e-05	0.000182923	nosig
Pyrethrosin	25729.8	-0.526797	0.383458	-1.37381	0.169502	0.747331	--	--	--	3.92667e-05	2.58e-05	nosig
Scopoletin	164292	-0.598681	0.442597	-1.35265	0.176166	0.747331	Coumarins and derivatives	C01752	Phenylpropanoid biosynthesis(ko00940);;Biosynthesis of secondary metabolites(ko01110)	3.26667e-05	2.06667e-05	nosig
Tetracosanoic acid	731000	-0.926894	0.691609	-1.3402	0.18018	0.747331	Fatty Acyls	C08320	Biosynthesis of unsaturated fatty acids(ko01040)	0.000523184	0.000273574	nosig
trans-cinnamate	150091	0.889424	0.652782	1.36251	0.173036	0.747331	Cinnamic acids and derivatives	C00423	Ubiquinone and other terpenoid-quinone biosynthesis(ko00130);;Phenylpropanoid biosynthesis(ko00940);;Metabolic pathways(ko01100);;Phenylalanine metabolism(ko00360);;Biosynthesis of secondary metabolites(ko01110)	5.3e-05	9.54513e-05	nosig
Uracil	188457	-0.38682	0.286977	-1.34791	0.177686	0.747331	Diazines	C00106	beta-Alanine metabolism(ko00410);;Pyrimidine metabolism(ko00240);;Pantothenate and CoA biosynthesis(ko00770);;Metabolic pathways(ko01100)	0.000141033	0.000104653	nosig
Salidroside	45648.6	0.495666	0.378467	1.30967	0.190309	0.756757	--	C06046	Tyrosine metabolism(ko00350)	0.000105425	0.00014044	nosig
.beta.-Estradiol 3-sulfate	512918	-0.596085	0.46229	-1.28942	0.197253	0.763518	--	--	--	0.000539042	0.000338035	nosig
2,4-Dinitrophenol	312111	0.598445	0.465709	1.28502	0.198786	0.763518	--	--	--	0.000256595	0.000370082	nosig
3-Dehydroshikimic acid	114124	0.586937	0.45439	1.2917	0.19646	0.763518	--	--	--	0.000152661	0.000231686	nosig
Thymidine	1.82913e+06	-0.758761	0.595585	-1.27398	0.202672	0.769697	Pyrimidine nucleosides	C00214	Metabolic pathways(ko01100);;Pyrimidine metabolism(ko00240)	0.000273568	0.000162221	nosig
Acetylcarnitine	217345	1.01576	0.822309	1.23526	0.216735	0.80653	--	--	--	0.000249267	0.000451358	nosig
Cortisol 21-acetate	14092.1	-0.740965	0.603499	-1.22778	0.219529	0.80653	--	--	--	8.72667e-06	5.18e-06	nosig
Dantrolene	114131	-0.509485	0.412969	-1.23371	0.217311	0.80653	--	--	--	0.000506918	0.000349128	nosig
3-Hydroxydodecanoic acid	223761	-1.00147	0.823227	-1.21652	0.223787	0.813333	--	--	--	4.23e-06	2.03667e-06	nosig
sn-Glycerol 3-phosphoethanolamine	12266.7	-0.403711	0.342554	-1.17853	0.238584	0.857886	--	--	--	1.63333e-05	1.22e-05	nosig
3-Indolepropionic acid	150953	-0.644112	0.562486	-1.14512	0.252161	0.881739	--	--	--	4.61667e-05	2.82333e-05	nosig
Allantoate/Allantoic acid	46632	-0.390881	0.340991	-1.14631	0.251667	0.881739	--	--	--	9.2527e-05	6.99e-05	nosig
Sucrose	1.02149e+06	0.389859	0.341088	1.14299	0.253043	0.881739	Heteroaromatic compounds	C00089	ABC transporters(ko02010);;Metabolic pathways(ko01100);;Galactose metabolism(ko00052);;Starch and sucrose metabolism(ko00500)	0.00174988	0.00217903	nosig
Maltitol	55393.6	0.802518	0.708712	1.13236	0.257482	0.888051	--	--	--	7.67217e-05	0.000118044	nosig
Oleanolic acid	1.17158e+06	-0.798016	0.712038	-1.12075	0.262395	0.895853	--	--	--	4.51667e-05	2.64333e-05	nosig
(S)-2-Hydroxyglutarate	277328	0.362805	0.407466	0.890395	0.373254	0.905906	--	--	--	0.000477644	0.000591825	nosig
11(Z),14(Z)-Eicosadienoic Acid	615217	-0.511847	0.51165	-1.00039	0.317123	0.905906	--	--	--	6.06667e-05	4.14667e-05	nosig
17alpha-Hydroxyprogesterone	235356	-0.784074	0.799694	-0.980468	0.326855	0.905906	Steroids and steroid derivatives	C01176	Metabolic pathways(ko01100)	6.46663e-05	3.90667e-05	nosig
3,4-Dihydroxybenzoate (Protocatechuic acid)	155015	-0.413735	0.389459	-1.06233	0.288084	0.905906	--	--	--	0.000260731	0.000193728	nosig
3,4-Dihydroxyphenylacetic acid	148099	-0.5206	0.53736	-0.96881	0.33264	0.905906	Phenols	C01161	Tyrosine metabolism(ko00350);;Metabolic pathways(ko01100)	8.23667e-05	5.59333e-05	nosig
3-Methoxy-4-hydroxyphenylethyleneglycol	58565.1	0.394219	0.429406	0.918056	0.358589	0.905906	Phenols	C05594	Metabolic pathways(ko01100);;Tyrosine metabolism(ko00350)	9.7463e-05	0.000118927	nosig
3-Methylhistamine	34569.4	-0.484158	0.481014	-1.00654	0.314157	0.905906	Organonitrogen compounds	C05127	Histidine metabolism(ko00340)	8.57367e-05	5.90667e-05	nosig
4-Hydroxycoumarin	82913.4	0.949112	0.998487	0.95055	0.341833	0.905906	Cinnamyl alcohols	C02646	Biosynthesis of secondary metabolites(ko01110);;Metabolic pathways(ko01100);;Phenylpropanoid biosynthesis(ko00940)	9.1898e-05	0.000149165	nosig
5(S)-HpETE	12008.2	-0.305946	0.352397	-0.868187	0.385292	0.905906	Fatty Acyls	C05356	Metabolic pathways(ko01100);;Arachidonic acid metabolism(ko00590)	1.29667e-05	1.01133e-05	nosig
all cis-(6,9,12)-Linolenic acid	1.34109e+07	-0.435695	0.437278	-0.996379	0.319066	0.905906	--	--	--	0.0012062	0.000871955	nosig
alpha-ketoglutarate	155793	0.509896	0.552258	0.923294	0.355854	0.905906	Keto acids and derivatives	C00026	Histidine metabolism(ko00340);;Ascorbate and aldarate metabolism(ko00053);;Alanine, aspartate and glutamate metabolism(ko00250);;Glyoxylate and dicarboxylate metabolism(ko00630);;2-Oxocarboxylic acid metabolism(ko01210);;Carbon metabolism(ko01200);;Lysine biosynthesis(ko00300);;C5-Branched dibasic acid metabolism(ko00660);;Butanoate metabolism(ko00650);;Metabolic pathways(ko01100);;Citrate cycle …	0.000209795	0.00027446	nosig
Behenic acid	1.40677e+06	-0.56249	0.608217	-0.924818	0.35506	0.905906	Fatty Acyls	C08281	Biosynthesis of unsaturated fatty acids(ko01040);;Cutin, suberine and wax biosynthesis(ko00073)	0.000667078	0.000441029	nosig
Berberine	31100.6	-0.39272	0.372503	-1.05428	0.291757	0.905906	Protoberberine alkaloids and derivatives	C00757	Isoquinoline alkaloid biosynthesis(ko00950);;Biosynthesis of secondary metabolites(ko01110)	4.13e-05	3.02e-05	nosig
Chlorogenic acid	188584	0.499832	0.481724	1.03759	0.299461	0.905906	Organooxygen compounds	C00852	Phenylpropanoid biosynthesis(ko00940);;Biosynthesis of secondary metabolites(ko01110);;Stilbenoid, diarylheptanoid and gingerol biosynthesis(ko00945);;Flavonoid biosynthesis(ko00941)	0.000376983	0.000512505	nosig
Diosmin	74937.6	0.407754	0.386599	1.05472	0.291554	0.905906	--	--	--	9.5691e-05	0.000119309	nosig
DL-Vanillylmandelic acid	200453	0.342568	0.377368	0.907783	0.363993	0.905906	Phenols	C05584	Metabolic pathways(ko01100);;Tyrosine metabolism(ko00350)	0.000593895	0.000715279	nosig
Estrone 3-glucuronide	7234.12	-0.380511	0.41925	-0.907599	0.36409	0.905906	--	--	--	2.98333e-06	2.22e-06	nosig
Ethyl glucuronide	134601	0.430049	0.400185	1.07462	0.282543	0.905906	--	--	--	0.000197394	0.000255642	nosig
Fluconazole	18870.1	-0.658005	0.680904	-0.966369	0.333859	0.905906	--	--	--	6.15333e-05	3.87667e-05	nosig
Guanosine	66076	-0.347725	0.325638	-1.06783	0.285598	0.905906	Purine nucleosides	C00387	Purine metabolism(ko00230);;Metabolic pathways(ko01100)	6.3e-05	4.91e-05	nosig
Hesperetin	166864	0.542477	0.522072	1.03908	0.298766	0.905906	Flavonoids	C01709	Flavonoid biosynthesis(ko00941)	7.79963e-05	0.000109589	nosig
Hydroxyhydroquinone	30913	-0.431835	0.420264	-1.02753	0.30417	0.905906	--	C02814	Metabolic pathways(ko01100)	4.73e-05	3.49667e-05	nosig
Jasmonic acid	130119	-0.563682	0.647173	-0.87099	0.383759	0.905906	Fatty Acyls	C08491	alpha-Linolenic acid metabolism(ko00592);;Plant hormone signal transduction(ko04075);;Biosynthesis of secondary metabolites(ko01110);;Metabolic pathways(ko01100)	6.91e-05	4.43333e-05	nosig
L-Asparagine	2.55282e+06	-0.556706	0.634999	-0.876704	0.380648	0.905906	Carboxylic acids and derivatives	C00152	Biosynthesis of amino acids(ko01230);;Aminoacyl-tRNA biosynthesis(ko00970);;Cyanoamino acid metabolism(ko00460);;Alanine, aspartate and glutamate metabolism(ko00250);;Metabolic pathways(ko01100);;Biosynthesis of secondary metabolites(ko01110)	0.00912732	0.00610778	nosig
L-Aspartate	404974	-0.539243	0.600628	-0.897799	0.369293	0.905906	Carboxylic acids and derivatives	C00049	Biosynthesis of amino acids(ko01230);;Cyanoamino acid metabolism(ko00460);;Carbon fixation in photosynthetic organisms(ko00710);;Arginine biosynthesis(ko00220);;Biosynthesis of secondary metabolites(ko01110);;Aminoacyl-tRNA biosynthesis(ko00970);;Metabolic pathways(ko01100);;Nicotinate and nicotinamide metabolism(ko00760);;2-Oxocarboxylic acid metabolism(ko01210);;Monobactam biosynthesis(ko00261)…	0.00155605	0.00103433	nosig
L-Tryptophan	156411	-0.566463	0.554001	-1.0225	0.306546	0.905906	Indoles and derivatives	C00078	Metabolic pathways(ko01100);;Glucosinolate biosynthesis(ko00966);;Indole alkaloid biosynthesis(ko00901);;Phenylalanine, tyrosine and tryptophan biosynthesis(ko00400);;Aminoacyl-tRNA biosynthesis(ko00970);;Glycine, serine and threonine metabolism(ko00260);;Biosynthesis of secondary metabolites(ko01110);;2-Oxocarboxylic acid metabolism(ko01210);;Tryptophan metabolism(ko00380);;Biosynthesis of amino…	0.000590813	0.000402613	nosig
Malonic acid	109768	-0.288543	0.309088	-0.933531	0.350546	0.905906	Carboxylic acids and derivatives	C00383	Pyrimidine metabolism(ko00240);;beta-Alanine metabolism(ko00410)	0.000184342	0.000147432	nosig
N-Acetyl-D-lactosamine	120592	0.487341	0.473011	1.0303	0.302871	0.905906	--	--	--	0.00024987	0.000344286	nosig
N-Acetyl-DL-methionine	6925.03	-0.381579	0.435311	-0.876567	0.380722	0.905906	--	--	--	4.59667e-06	3.37333e-06	nosig
Nimodipine	473406	0.476757	0.544154	0.876142	0.380953	0.905906	--	--	--	0.000851797	0.0010761	nosig
Octacosanoic acid	107299	0.568462	0.598448	0.949893	0.342166	0.905906	--	--	--	7.5e-05	0.000111948	nosig
Oleic acid	173452	-0.448767	0.487831	-0.919924	0.357612	0.905906	Fatty Acyls	C00712	Cutin, suberine and wax biosynthesis(ko00073);;Fatty acid biosynthesis(ko00061);;Biosynthesis of unsaturated fatty acids(ko01040)	2.26667e-05	1.61333e-05	nosig
Palmitic acid	1.70217e+08	0.510995	0.464887	1.09918	0.271689	0.905906	Fatty Acyls	C00249	Fatty acid metabolism(ko01212);;Metabolic pathways(ko01100);;Fatty acid biosynthesis(ko00061);;Fatty acid elongation(ko00062);;Cutin, suberine and wax biosynthesis(ko00073);;Biosynthesis of unsaturated fatty acids(ko01040);;Fatty acid degradation(ko00071)	0.0554874	0.0783705	nosig
Phenethicillin	333198	0.532195	0.549647	0.968249	0.33292	0.905906	--	--	--	0.000900547	0.00124757	nosig
Phenethyl Caffeiate	215019	0.476941	0.499114	0.955576	0.339287	0.905906	--	--	--	0.000179828	0.000238382	nosig
p-Hydroxyphenylbutazone	19017	-0.57601	0.528013	-1.0909	0.275316	0.905906	--	--	--	2.16333e-05	1.42e-05	nosig
Primidone	227501	0.421683	0.486377	0.866989	0.385948	0.905906	--	--	--	0.000266651	0.000337922	nosig
Pyrocatechol	25543.9	0.340537	0.360235	0.945319	0.344496	0.905906	Phenols	C00090	Metabolic pathways(ko01100)	2.31333e-05	2.96333e-05	nosig
Pyruvaldehyde	58830.9	-0.400881	0.396508	-1.01103	0.312003	0.905906	Organooxygen compounds	C00546	Propanoate metabolism(ko00640);;Glycine, serine and threonine metabolism(ko00260);;Pyruvate metabolism(ko00620)	9.04917e-05	6.72333e-05	nosig
Rosmarinic Acid	56590.6	0.439395	0.474338	0.926333	0.354273	0.905906	Cinnamic acids and derivatives	C01850	Tyrosine metabolism(ko00350)	7.46697e-05	9.5365e-05	nosig
Scytalone	147846	-0.460668	0.510171	-0.902966	0.366544	0.905906	--	--	--	5.01333e-05	3.61667e-05	nosig
Sinapic acid	46279.7	-0.636861	0.618702	-1.02935	0.303316	0.905906	Cinnamic acids and derivatives	C00482	Metabolic pathways(ko01100);;Phenylpropanoid biosynthesis(ko00940);;Biosynthesis of secondary metabolites(ko01110)	3.52667e-05	2.10333e-05	nosig
Sinapyl alcohol	13782.1	-0.348886	0.318291	-1.09613	0.273024	0.905906	Phenols	C02325	Biosynthesis of secondary metabolites(ko01110);;Phenylpropanoid biosynthesis(ko00940);;Metabolic pathways(ko01100)	2.37e-05	1.71333e-05	nosig
Stachyose	44317.1	-0.426606	0.483123	-0.883018	0.377226	0.905906	Organooxygen compounds	C01613	Galactose metabolism(ko00052)	2.25667e-05	1.71667e-05	nosig
Umbelliferone	174004	-0.48212	0.554787	-0.869017	0.384838	0.905906	Coumarins and derivatives	C09315	Biosynthesis of secondary metabolites(ko01110)	2.74e-05	1.91e-05	nosig
Traumatic Acid	23812.4	0.335356	0.391293	0.857045	0.39142	0.912413	Fatty Acyls	C16308	Biosynthesis of secondary metabolites(ko01110);;alpha-Linolenic acid metabolism(ko00592)	1.23333e-05	1.50267e-05	nosig
Homoveratric acid	73482.7	0.387229	0.457192	0.846973	0.39701	0.918135	--	--	--	0.000129859	0.000157796	nosig
hydrocortisone 21-acetate	7402.29	-0.40729	0.483225	-0.842859	0.399307	0.918135	--	--	--	3.44333e-06	2.41667e-06	nosig
D-Mannitol 1-phosphate	416387	-0.48167	0.58432	-0.824325	0.409755	0.923314	Organooxygen compounds	C00644	Fructose and mannose metabolism(ko00051)	8.29667e-06	5.90667e-06	nosig
D-Sorbitol	118159	-0.344581	0.417971	-0.824414	0.409704	0.923314	Organooxygen compounds	C00794	Galactose metabolism(ko00052);;Metabolic pathways(ko01100);;Fructose and mannose metabolism(ko00051);;ABC transporters(ko02010)	4.43667e-05	3.5e-05	nosig
Salicylamide	57271.5	0.440497	0.533412	0.82581	0.408912	0.923314	--	--	--	6.386e-05	7.97017e-05	nosig
1-Palmitoyl-2-hydroxy-sn-glycero-3-phosphoethanolamine	50904.9	-0.389379	0.475931	-0.818142	0.413276	0.924226	--	--	--	5.34333e-05	3.95e-05	nosig
4-Pyridoxic acid	545143	-0.736944	0.905305	-0.814029	0.415628	0.924226	Pyridines and derivatives	C00847	Metabolic pathways(ko01100);;Vitamin B6 metabolism(ko00750)	0.000146541	8.51e-05	nosig
Pentadecanoic Acid	1.31436e+07	0.382629	0.484176	0.790268	0.429371	0.948546	--	--	--	0.000902541	0.00113474	nosig
2'-Deoxyuridine	94777.8	-0.399164	0.514017	-0.776558	0.43742	0.951714	Pyrimidine nucleosides	C00526	Pyrimidine metabolism(ko00240)	5.37667e-05	3.75667e-05	nosig
3',5'-Cyclic guanosine monophosphate	54841.5	0.405277	0.521986	0.776413	0.437505	0.951714	--	--	--	3.53333e-05	4.27e-05	nosig
Dihomo-gamma-Linolenic Acid	1.1047e+06	-0.405751	0.527838	-0.768705	0.442069	0.951714	Fatty Acyls	C03242	Metabolic pathways(ko01100);;Biosynthesis of unsaturated fatty acids(ko01040);;Linoleic acid metabolism(ko00591)	5.42e-05	3.96333e-05	nosig
Sebacic acid	1.93536e+06	0.419798	0.545956	0.768922	0.441939	0.951714	--	--	--	0.00012743	0.000166784	nosig
4-Nitroquinoline-1-oxide	37047.4	-0.515293	0.684597	-0.752695	0.451633	0.954075	--	--	--	2.35e-05	1.60667e-05	nosig
Ginkgetin	12633.7	0.297639	0.394806	0.753886	0.450918	0.954075	--	--	--	9.12e-06	1.06967e-05	nosig
Nitrofurantoin	61113.2	-0.524002	0.691911	-0.757327	0.448854	0.954075	Heteroaromatic compounds	C00089	Starch and sucrose metabolism(ko00500);;Galactose metabolism(ko00052);;Metabolic pathways(ko01100);;ABC transporters(ko02010)	4.64333e-05	3.08e-05	nosig
Phenol	61843	0.259355	0.355806	0.728922	0.466049	0.978414	Phenols	C00146	Tyrosine metabolism(ko00350)	0.000110105	0.000128606	nosig
4-Methoxycinnamic acid	1.64981e+06	-0.465632	0.643806	-0.723249	0.469527	0.979631	--	--	--	0.000415126	0.000287432	nosig
D-Ribose	34811.4	-0.264124	0.374637	-0.705013	0.480802	0.984916	Organooxygen compounds	C00121	Pentose phosphate pathway(ko00030);;ABC transporters(ko02010)	6.88667e-05	5.61333e-05	nosig
Galactinol	132994	0.33112	0.467225	0.708695	0.478514	0.984916	Organooxygen compounds	C01235	Galactose metabolism(ko00052)	0.000211712	0.000253061	nosig
Pantothenate	434714	-0.286462	0.404598	-0.708015	0.478936	0.984916	Alcohols and polyols	C00864	beta-Alanine metabolism(ko00410);;Pantothenate and CoA biosynthesis(ko00770);;Metabolic pathways(ko01100);;Biosynthesis of secondary metabolites(ko01110)	0.000672015	0.000542221	nosig
(4Z,7Z,10Z,13Z,16Z,19Z)-4,7,10,13,1 6,19-Docosahexaenoic acid	134030	0.22921	0.509284	0.450064	0.652665	0.992578	--	--	--	1.69667e-05	1.92333e-05	nosig
(R)-mevalonic acid 5-Phosphate	289309	0.242716	0.632064	0.384005	0.700975	0.992578	Organic phosphoric acids and derivatives	C01107	Metabolic pathways(ko01100);;Biosynthesis of secondary metabolites(ko01110);;Terpenoid backbone biosynthesis(ko00900)	2.03e-05	2.4e-05	nosig
(S)-Equol	64261.6	-0.186729	0.397303	-0.469992	0.638361	0.992578	--	--	--	5.88e-05	5.07667e-05	nosig
1,3-Dicaffeoylquinic acid	18177.2	0.187054	0.466118	0.401302	0.688198	0.992578	--	--	--	5.70333e-05	6.49667e-05	nosig
12-Oxo-2,3-dinor-10,15-phytodienoic acid	202414	0.17811	0.690622	0.257897	0.796486	0.992578	--	--	--	1.85333e-05	1.98333e-05	nosig
1-Deoxy-D-xylulose 5-phosphate	12784.5	-0.0281008	0.32332	-0.0869131	0.930741	0.992578	Organooxygen compounds	C11437	Metabolic pathways(ko01100);;Biosynthesis of secondary metabolites(ko01110);;Terpenoid backbone biosynthesis(ko00900);;Thiamine metabolism(ko00730)	1.558e-05	1.40667e-05	nosig
1-Methylxanthine	17933.5	0.105561	0.440845	0.239452	0.810755	0.992578	--	C16358	Biosynthesis of secondary metabolites(ko01110);;Metabolic pathways(ko01100);;Caffeine metabolism(ko00232)	2.35333e-05	2.44333e-05	nosig
1-Naphthol	147162	0.189549	0.825376	0.229651	0.818363	0.992578	--	--	--	0.000276557	0.000310133	nosig
1-Oleoyl-L-.alpha.-lysophosphatidic acid	48561.8	0.103061	0.409652	0.251581	0.801365	0.992578	--	--	--	0.000109428	0.000113416	nosig
1-Palmitoyl Lysophosphatidic Acid	44136.9	-0.130074	0.469841	-0.276847	0.781897	0.992578	--	--	--	7.45667e-05	6.65e-05	nosig
1-Palmitoyl-2-linoleoyl-sn-glycero-3-phosphate	230374	0.448707	0.744829	0.60243	0.546888	0.992578	Glycerophospholipids	C00416	Metabolic pathways(ko01100);;Biosynthesis of secondary metabolites(ko01110);;Phosphatidylinositol signaling system(ko04070);;Glycerolipid metabolism(ko00561);;Glycerophospholipid metabolism(ko00564)	0.000644569	0.000859985	nosig
1-Stearoyl-2-oleoyl-sn-glycerol 3-phosphocholine (SOPC)	71420.1	-0.0526245	0.528725	-0.0995309	0.920717	0.992578	--	--	--	3.34e-05	3.16333e-05	nosig
20-hydroxy LTB4	199163	-0.0478485	0.381652	-0.125372	0.900229	0.992578	Fatty Acyls	C04853	Arachidonic acid metabolism(ko00590)	1.67667e-05	1.60333e-05	nosig
2-Dehydro-3-deoxy-D-gluconate	472907	0.138707	0.333495	0.415921	0.677468	0.992578	--	C00204	Carbon metabolism(ko01200);;Pentose and glucuronate interconversions(ko00040);;Metabolic pathways(ko01100);;Pentose phosphate pathway(ko00030)	0.00114073	0.00121872	nosig
2'-Deoxy-D-ribose	235779	0.115386	0.335784	0.343632	0.731123	0.992578	Organooxygen compounds	C01801	Pentose phosphate pathway(ko00030)	0.000457265	0.000476301	nosig
2-Hydroxyadenine	11004.6	-0.115786	0.462994	-0.25008	0.802525	0.992578	--	--	--	9.81667e-06	8.72667e-06	nosig
2-Methylbenzoic acid	3.77878e+06	0.338695	0.896883	0.377636	0.705701	0.992578	Benzene and substituted derivatives	C07215	Metabolic pathways(ko01100)	0.000788327	0.00094379	nosig
2-Oxoadipic acid	5925.29	-0.0387565	0.512927	-0.0755594	0.93977	0.992578	Keto acids and derivatives	C00322	Lysine degradation(ko00310);;Biosynthesis of amino acids(ko01230);;Tryptophan metabolism(ko00380);;2-Oxocarboxylic acid metabolism(ko01210);;Lysine biosynthesis(ko00300);;Metabolic pathways(ko01100)	4.58e-06	4.37e-06	nosig
3-Acetyl-11-keto-.beta.-boswellic acid	174585	-0.284245	0.687251	-0.413596	0.67917	0.992578	--	--	--	1.55333e-05	1.22767e-05	nosig
3-Hydroxycapric acid	402856	0.0842292	0.497974	0.169144	0.865684	0.992578	--	--	--	4.82e-05	4.72e-05	nosig
3-Hydroxyflavone	40834.9	-0.278155	0.470638	-0.591017	0.554509	0.992578	--	--	--	2.08333e-05	1.64e-05	nosig
3-Isopropylmalate	31102.1	0.14015	0.319768	0.438286	0.661179	0.992578	Fatty Acyls	C04411	Metabolic pathways(ko01100);;Valine, leucine and isoleucine biosynthesis(ko00290);;Biosynthesis of secondary metabolites(ko01110);;Biosynthesis of amino acids(ko01230);;2-Oxocarboxylic acid metabolism(ko01210)	2.41e-05	2.60667e-05	nosig
3-Methyl-2-oxopentanoate	38849.1	0.0268759	0.557621	0.0481973	0.961559	0.992578	--	--	--	0.000142738	0.000147915	nosig
3-Methyluridine	123910	-0.0224114	0.439474	-0.050996	0.959329	0.992578	--	--	--	2.97333e-05	2.87333e-05	nosig
3-Phenylpropanoic acid	188315	0.247266	0.764396	0.323479	0.746332	0.992578	Phenylpropanoic acids	C05629	Phenylalanine metabolism(ko00360)	0.000143676	0.000163255	nosig
3R-hydroxy-butanoic acid	14018.3	0.223916	0.377583	0.593025	0.553164	0.992578	--	--	--	8.63e-06	9.85667e-06	nosig
4-Hydroxy-3-methoxycinnamaldehyde	24321.9	0.394606	0.61044	0.646429	0.518002	0.992578	--	C02666	Phenylpropanoid biosynthesis(ko00940);;Metabolic pathways(ko01100);;Biosynthesis of secondary metabolites(ko01110)	1.52333e-05	1.97333e-05	nosig
4-Hydroxycinnamic acid	152340	0.0479091	0.355342	0.134825	0.89275	0.992578	Cinnamic acids and derivatives	C00811	Ubiquinone and other terpenoid-quinone biosynthesis(ko00130);;Isoquinoline alkaloid biosynthesis(ko00950);;Phenylpropanoid biosynthesis(ko00940);;Metabolic pathways(ko01100);;Tyrosine metabolism(ko00350);;Biosynthesis of secondary metabolites(ko01110);;Phenylalanine metabolism(ko00360)	0.000167048	0.000167307	nosig
4-Nitrophenol	984912	0.152774	0.435439	0.350851	0.7257	0.992578	--	--	--	0.000731762	0.000794842	nosig
5(S),14(R)-Lipoxin B4	185564	-0.0986181	0.608936	-0.161951	0.871344	0.992578	Fatty Acyls	C06315	Arachidonic acid metabolism(ko00590)	4.31e-05	4.01333e-05	nosig
5'-Deoxyadenosine	85721	-0.316545	0.488783	-0.64762	0.517231	0.992578	--	--	--	3.38333e-05	2.69e-05	nosig
5-Hydroxymethyluracil	57866.4	-0.177178	0.460422	-0.384815	0.700374	0.992578	--	--	--	0.000110742	9.79577e-05	nosig
5'-O-methylthymidine	20018.8	-0.293424	0.50495	-0.581096	0.561176	0.992578	--	--	--	2.19767e-05	1.62267e-05	nosig
9(S)-HODE	952091	-0.13121	0.371034	-0.353632	0.723614	0.992578	Fatty Acyls	C14767	Linoleic acid metabolism(ko00591)	0.000102716	9.05667e-05	nosig
Adenine	7017.7	0.0688068	0.466799	0.147401	0.882815	0.992578	Imidazopyrimidines	C00147	Metabolic pathways(ko01100);;Zeatin biosynthesis(ko00908);;Purine metabolism(ko00230)	4.49e-06	4.35667e-06	nosig
Adenosine	109552	-0.0183325	0.451292	-0.0406223	0.967597	0.992578	Purine nucleosides	C00212	Metabolic pathways(ko01100);;Purine metabolism(ko00230)	0.000167062	0.000157765	nosig
Adenosine 3',5'-cyclic phosphate (cAMP)	64111.8	0.0884226	0.686949	0.128718	0.897581	0.992578	--	--	--	3.15067e-05	3.00333e-05	nosig
Adrenic Acid	106393	0.229341	0.513175	0.446907	0.654942	0.992578	Fatty Acyls	C16527	Biosynthesis of unsaturated fatty acids(ko01040)	2.67333e-05	3.10667e-05	nosig
Allocystathionine	23940.8	-0.283726	0.500214	-0.56721	0.570572	0.992578	--	--	--	1.45667e-05	1.15167e-05	nosig
Alpha-N-Phenylacetyl-L-glutamine	18898.7	0.0847128	0.73109	0.115872	0.907754	0.992578	Carboxylic acids and derivatives	C04148	Phenylalanine metabolism(ko00360)	2.32633e-05	2.40333e-05	nosig
Alternariol	222901	-0.210033	0.618433	-0.339621	0.734142	0.992578	--	--	--	3.242e-05	2.67667e-05	nosig
Aminohippuric acid	7955.11	0.042019	0.362668	0.115861	0.907763	0.992578	--	--	--	7e-06	6.90667e-06	nosig
Ammelide	62309.4	0.396795	0.612493	0.647835	0.517091	0.992578	--	--	--	1.14e-05	1.48667e-05	nosig
Ammeline	932842	0.243006	0.585212	0.415245	0.677962	0.992578	--	--	--	0.000715308	0.000751834	nosig
Apigenin 7-O-glucoside	1.0149e+06	0.314695	0.4769	0.659877	0.509333	0.992578	Flavonoids	C04608	Flavone and flavonol biosynthesis(ko00944)	0.00099632	0.00110711	nosig
APIIN	194513	0.292669	0.440627	0.66421	0.506556	0.992578	Flavonoids	C04858	Flavone and flavonol biosynthesis(ko00944)	0.000405606	0.000471057	nosig
Arachidonic Acid (peroxide free)	3.64103e+06	-0.121737	0.474109	-0.256769	0.797357	0.992578	--	--	--	5.21e-05	4.65e-05	nosig
Arbutin	762227	-0.0856979	0.419055	-0.204503	0.837961	0.992578	Organooxygen compounds	C06186	Glycolysis / Gluconeogenesis(ko00010)	0.00214705	0.00194513	nosig
Azelaic acid	53628.6	-0.102988	0.208242	-0.494561	0.62091	0.992578	--	--	--	6.09333e-05	5.54667e-05	nosig
Barbituric acid	112389	0.512561	0.810836	0.632139	0.527296	0.992578	Diazines	C00813	Pyrimidine metabolism(ko00240)	5.20333e-05	7.4872e-05	nosig
Benzoic acid	130477	-0.0408487	0.249932	-0.163439	0.870173	0.992578	Benzene and substituted derivatives	C00180	Metabolic pathways(ko01100);;Biosynthesis of secondary metabolites(ko01110);;Phenylalanine metabolism(ko00360)	0.000178145	0.000170436	nosig
Chloroquine	79051.6	-0.290259	0.578027	-0.502155	0.615558	0.992578	--	--	--	3.12333e-05	2.58e-05	nosig
cis-9-Palmitoleic acid	2.55683e+07	-0.298229	0.549886	-0.542347	0.587579	0.992578	Fatty Acyls	C08362	Fatty acid biosynthesis(ko00061)	0.000746992	0.000592249	nosig
cis-Aconitate	381339	0.222635	0.622597	0.357591	0.72065	0.992578	Carboxylic acids and derivatives	C00417	2-Oxocarboxylic acid metabolism(ko01210);;Glyoxylate and dicarboxylate metabolism(ko00630);;Metabolic pathways(ko01100);;Citrate cycle (TCA cycle)(ko00020);;Biosynthesis of secondary metabolites(ko01110);;C5-Branched dibasic acid metabolism(ko00660)	0.000595547	0.000693302	nosig
Cortisone acetate	124261	0.273825	0.661586	0.413892	0.678953	0.992578	Steroids and steroid derivatives	C00762	Metabolic pathways(ko01100)	4.43667e-05	5.24e-05	nosig
Coumestrol	395378	-0.131071	1.00734	-0.130116	0.896474	0.992578	Isoflavonoids	C10205	Isoflavonoid biosynthesis(ko00943);;Biosynthesis of secondary metabolites(ko01110)	5.87333e-05	5e-05	nosig
Cyanuric acid	69748.4	-0.138319	0.607631	-0.227637	0.819929	0.992578	Triazines	C06554	Metabolic pathways(ko01100)	0.000119606	0.000107018	nosig
Cytidine 2',3'-cyclic phosphate	23532.1	0.0974753	0.506745	0.192356	0.847463	0.992578	--	--	--	1.91267e-05	1.861e-05	nosig
Cytosine	215930	0.0908688	0.422495	0.215076	0.829708	0.992578	Diazines	C00380	Metabolic pathways(ko01100);;Pyrimidine metabolism(ko00240)	0.000311189	0.000320854	nosig
D(-)-beta-hydroxy butyric acid	88454.1	-0.0588291	0.551932	-0.106588	0.915116	0.992578	--	--	--	7.15667e-05	6.69333e-05	nosig
D-Arabinono-1,4-lactone	31289.5	-0.1093	0.540128	-0.202358	0.839637	0.992578	--	--	--	3.97e-05	3.62333e-05	nosig
D-Biotin	2.91816e+06	0.0369993	0.988502	0.0374296	0.970142	0.992578	Biotin and derivatives	C00120	Biotin metabolism(ko00780);;ABC transporters(ko02010);;Metabolic pathways(ko01100)	4.45e-05	4.48e-05	nosig
Deoxycytidine	24344.2	0.249549	0.434413	0.574452	0.565662	0.992578	Pyrimidine nucleosides	C00881	Pyrimidine metabolism(ko00240)	9.43e-06	1.10567e-05	nosig
Deoxyguanosine	63768.9	-0.18872	0.417397	-0.452137	0.65117	0.992578	Purine nucleosides	C00330	Metabolic pathways(ko01100);;Purine metabolism(ko00230)	3.59667e-05	3.13667e-05	nosig
Dephosphocoenzyme A (Dephospho-CoA)	31136.2	0.12642	0.388014	0.325814	0.744565	0.992578	--	--	--	3.05333e-05	3.2e-05	nosig
D-Galactarate	136232	-0.164592	0.41497	-0.396637	0.691635	0.992578	Organooxygen compounds	C00818	Metabolic pathways(ko01100);;Ascorbate and aldarate metabolism(ko00053)	0.000155112	0.000128042	nosig
D-galacturonic acid	55015.8	0.194104	0.572858	0.338834	0.734734	0.992578	--	C00333	Metabolic pathways(ko01100);;ABC transporters(ko02010);;Ascorbate and aldarate metabolism(ko00053);;Amino sugar and nucleotide sugar metabolism(ko00520);;Pentose and glucuronate interconversions(ko00040)	7.42747e-05	8.4473e-05	nosig
D-Glucarate	42985.3	0.224429	0.396422	0.566137	0.571301	0.992578	Organooxygen compounds	C00818	Ascorbate and aldarate metabolism(ko00053);;Metabolic pathways(ko01100)	5.89477e-05	6.34333e-05	nosig
D-Glucosamine 6-phosphate	16105.2	-0.228431	0.824235	-0.277143	0.781671	0.992578	Organooxygen compounds	C00352	Alanine, aspartate and glutamate metabolism(ko00250);;Metabolic pathways(ko01100);;Amino sugar and nucleotide sugar metabolism(ko00520)	7.57e-06	6.37333e-06	nosig
D-Glucose 6-phosphate	48024.6	-0.199793	0.305066	-0.654917	0.512521	0.992578	Organooxygen compounds	C00092	Starch and sucrose metabolism(ko00500);;Metabolic pathways(ko01100);;Inositol phosphate metabolism(ko00562)	6.37e-05	5.26667e-05	nosig
Diuron	4.59816e+06	-0.0438623	0.835627	-0.0524903	0.958138	0.992578	--	--	--	5.05e-05	4.79e-05	nosig
D-Lyxose	47297.3	-0.230919	0.356436	-0.647854	0.517079	0.992578	--	C00476	Pentose and glucuronate interconversions(ko00040)	0.000101418	8.533e-05	nosig
Docosatrienoic Acid	656844	-0.0694597	1.14937	-0.0604326	0.951811	0.992578	--	--	--	0.000104601	0.000101483	nosig
D-Quinovose	46717.4	-0.0973468	0.526067	-0.185047	0.853193	0.992578	--	--	--	4.61333e-05	3.90667e-05	nosig
D-Ribulose 1,5-bisphosphate	9021.13	-0.129761	0.439064	-0.295541	0.767581	0.992578	--	C01182	Carbon fixation in photosynthetic organisms(ko00710);;Carbon metabolism(ko01200);;Glyoxylate and dicarboxylate metabolism(ko00630);;Metabolic pathways(ko01100);;Biosynthesis of secondary metabolites(ko01110)	1.67667e-05	1.44667e-05	nosig
D-Threitol	150628	0.189461	0.835075	0.226879	0.820518	0.992578	--	--	--	0.000265096	0.000294899	nosig
Embelin	4.10777e+06	0.159915	0.416501	0.383949	0.701017	0.992578	--	--	--	0.00532895	0.00584497	nosig
Enterostatin human	8148.63	0.24961	0.405768	0.615154	0.538453	0.992578	--	--	--	4.76333e-06	5.48e-06	nosig
Estriol 16.alpha.-(.beta.-D-glucuronide)	29678.9	0.236277	0.610024	0.387323	0.698517	0.992578	--	--	--	7.24667e-05	8.20853e-05	nosig
Eupatoriochromene	31127.3	-0.0654708	0.493362	-0.132703	0.894428	0.992578	--	--	--	2.18667e-05	2.01333e-05	nosig
Flavone	66876.7	0.13957	0.386326	0.361275	0.717894	0.992578	--	--	--	7.40887e-05	7.59e-05	nosig
Floxuridine	42490.5	0.119584	0.39384	0.303637	0.761405	0.992578	--	--	--	9.62667e-05	0.000102598	nosig
Fludrocortisone acetate	125531	-0.0186327	0.523846	-0.035569	0.971626	0.992578	Steroids and steroid derivatives	C00762	Metabolic pathways(ko01100)	0.000479143	0.000451946	nosig
Flutamide	19156.8	0.0328843	0.319507	0.102922	0.918025	0.992578	--	--	--	1.98e-05	1.93e-05	nosig
Fraxetin	43573.7	-0.16784	0.429735	-0.390566	0.696118	0.992578	--	--	--	4.75667e-05	4.15333e-05	nosig
Galactonic acid	533985	0.190119	0.420768	0.451838	0.651386	0.992578	--	--	--	0.000998046	0.00107553	nosig
Glucotropaeolin	246342	-0.0106297	0.383635	-0.0277079	0.977895	0.992578	Organooxygen compounds	C02153	2-Oxocarboxylic acid metabolism(ko01210);;Glucosinolate biosynthesis(ko00966);;Biosynthesis of secondary metabolites(ko01110)	0.000680394	0.000647254	nosig
Glyceric acid	114809	0.142036	0.495441	0.286686	0.774353	0.992578	Organooxygen compounds	C00258	Carbon metabolism(ko01200);;Glycine, serine and threonine metabolism(ko00260);;Glyoxylate and dicarboxylate metabolism(ko00630);;Metabolic pathways(ko01100);;Biosynthesis of secondary metabolites(ko01110);;Pentose phosphate pathway(ko00030);;Glycerolipid metabolism(ko00561)	0.000152524	0.000153656	nosig
Heneicosanoic acid	520044	-0.278064	0.556114	-0.500012	0.617067	0.992578	--	--	--	0.000107811	8.55007e-05	nosig
Heptadecanoic acid	1.22144e+07	0.0914999	0.505927	0.180856	0.856481	0.992578	--	--	--	0.000684505	0.000725319	nosig
Hexadecanedioic acid	242593	0.170857	0.508251	0.336167	0.736745	0.992578	--	--	--	3.67e-05	4.01667e-05	nosig
Hypoxanthine	80694.7	0.185481	0.32995	0.562149	0.574014	0.992578	Imidazopyrimidines	C00262	Purine metabolism(ko00230);;Metabolic pathways(ko01100)	7.5776e-05	8.08e-05	nosig
IS	2.26056e+07	-0.0740338	0.224507	-0.329762	0.74158	0.992578	--	--	--	0.0340341	0.0316307	nosig
Isopimaric acid	982606	0.333472	0.642258	0.519218	0.603609	0.992578	Prenol lipids	C09118	Diterpenoid biosynthesis(ko00904);;Biosynthesis of secondary metabolites(ko01110)	3.96e-05	5.02333e-05	nosig
Isoscopoletin	91360.7	-0.0456644	1.01542	-0.044971	0.96413	0.992578	--	--	--	2.46667e-05	2.23e-05	nosig
Kojic Acid	42372.6	-0.0338511	0.396073	-0.0854667	0.93189	0.992578	--	--	--	4.26667e-05	4.11667e-05	nosig
Kynurenic acid	9287	-0.314083	0.503192	-0.624182	0.532508	0.992578	Quinolines and derivatives	C01717	Metabolic pathways(ko01100);;Tryptophan metabolism(ko00380)	9.46333e-06	7.32667e-06	nosig
L-Cystine	25661.6	0.720745	1.08772	0.662618	0.507575	0.992578	Carboxylic acids and derivatives	C00491	Cysteine and methionine metabolism(ko00270);;ABC transporters(ko02010)	9.09333e-06	1.46967e-05	nosig
L-dihydroorotate	312077	-0.0401175	0.684563	-0.0586031	0.953268	0.992578	Carboxylic acids and derivatives	C00337	Metabolic pathways(ko01100);;Pyrimidine metabolism(ko00240)	4.25667e-06	4.04e-06	nosig
L-Fucose	29082.4	0.0797918	0.528245	0.151051	0.879936	0.992578	Organooxygen compounds	C01019	Metabolic pathways(ko01100);;Fructose and mannose metabolism(ko00051);;Amino sugar and nucleotide sugar metabolism(ko00520)	3.59667e-05	3.47333e-05	nosig
L-Galactono-1,4-lactone	14069.4	-0.159457	0.46106	-0.345848	0.729457	0.992578	--	C01115	Ascorbate and aldarate metabolism(ko00053);;Metabolic pathways(ko01100);;Biosynthesis of secondary metabolites(ko01110)	1.45667e-05	1.242e-05	nosig
L-Glutamate	222555	0.0727178	0.373774	0.19455	0.845745	0.992578	Carboxylic acids and derivatives	C00025	Porphyrin and chlorophyll metabolism(ko00860);;Histidine metabolism(ko00340);;Alanine, aspartate and glutamate metabolism(ko00250);;2-Oxocarboxylic acid metabolism(ko01210);;Glutathione metabolism(ko00480);;Carbon metabolism(ko01200);;Glyoxylate and dicarboxylate metabolism(ko00630);;Carbapenem biosynthesis(ko00332);;ABC transporters(ko02010);;Aminoacyl-tRNA biosynthesis(ko00970);;Arginine and pr…	0.000715702	0.000718259	nosig
L-Glutamine	460249	-0.102817	0.538801	-0.190826	0.848662	0.992578	Carboxylic acids and derivatives	C00064	Arginine biosynthesis(ko00220);;Pyrimidine metabolism(ko00240);;ABC transporters(ko02010);;Biosynthesis of amino acids(ko01230);;Glyoxylate and dicarboxylate metabolism(ko00630);;Alanine, aspartate and glutamate metabolism(ko00250);;Metabolic pathways(ko01100);;Nitrogen metabolism(ko00910);;Purine metabolism(ko00230);;Aminoacyl-tRNA biosynthesis(ko00970)	0.00137003	0.0012463	nosig
Linoleic acid	5.15613e+07	-0.101552	0.417536	-0.243218	0.807837	0.992578	Fatty Acyls	C01595	Biosynthesis of unsaturated fatty acids(ko01040);;Linoleic acid metabolism(ko00591);;Metabolic pathways(ko01100)	0.00348759	0.00317979	nosig
Linustatin	115645	0.232391	0.547087	0.424779	0.670998	0.992578	--	--	--	7.37667e-05	8.62443e-05	nosig
L-Malic acid	1.43575e+06	-0.227618	0.5105	-0.445872	0.65569	0.992578	Hydroxy acids and derivatives	C00149	Biosynthesis of secondary metabolites(ko01110);;Citrate cycle (TCA cycle)(ko00020);;Metabolic pathways(ko01100);;Carbon metabolism(ko01200);;Carbon fixation in photosynthetic organisms(ko00710);;Pyruvate metabolism(ko00620);;Glyoxylate and dicarboxylate metabolism(ko00630)	0.00299804	0.00254115	nosig
L-Methionine	19389.5	-0.0448321	0.403699	-0.111053	0.911574	0.992578	Carboxylic acids and derivatives	C00073	Aminoacyl-tRNA biosynthesis(ko00970);;2-Oxocarboxylic acid metabolism(ko01210);;Biosynthesis of amino acids(ko01230);;Metabolic pathways(ko01100);;Biosynthesis of secondary metabolites(ko01110);;Glucosinolate biosynthesis(ko00966);;Cysteine and methionine metabolism(ko00270)	6.14e-05	5.66e-05	nosig
L-Pipecolic acid	212094	0.0737692	0.657124	0.112261	0.910617	0.992578	Carboxylic acids and derivatives	C00408	Lysine degradation(ko00310);;Tropane, piperidine and pyridine alkaloid biosynthesis(ko00960);;Metabolic pathways(ko01100);;Biosynthesis of secondary metabolites(ko01110)	0.000267195	0.000252316	nosig
L-Pyroglutamic acid	28327.1	-0.144667	0.51973	-0.27835	0.780744	0.992578	Carboxylic acids and derivatives	C01879	Glutathione metabolism(ko00480)	6.95e-05	6.20333e-05	nosig
L-Ribulose	195170	-0.0521751	0.262327	-0.198894	0.842346	0.992578	--	C00508	Metabolic pathways(ko01100);;Pentose and glucuronate interconversions(ko00040)	0.000351324	0.000329761	nosig
Maleamic acid	37469.1	0.256744	0.501478	0.511975	0.608669	0.992578	--	C01596	Nicotinate and nicotinamide metabolism(ko00760)	7.35333e-05	8.63527e-05	nosig
Maleic acid	67847.1	-0.35588	0.595488	-0.597627	0.550089	0.992578	Carboxylic acids and derivatives	C01384	Nicotinate and nicotinamide metabolism(ko00760);;Butanoate metabolism(ko00650);;Tyrosine metabolism(ko00350)	9.3459e-05	7.44547e-05	nosig
Matairesinol	111140	-0.297439	0.468847	-0.634406	0.525816	0.992578	Furanoid lignans	C10682	Biosynthesis of secondary metabolites(ko01110)	0.000120722	9.41493e-05	nosig
Melezitose	809665	-0.245339	0.499737	-0.490937	0.623471	0.992578	--	--	--	0.00039446	0.000325056	nosig
Metaxalone	75352.9	-0.0169712	0.50972	-0.0332951	0.973439	0.992578	--	--	--	1.58e-05	1.52667e-05	nosig
Mevalonic acid	55445.9	-0.192378	0.614005	-0.313317	0.75404	0.992578	Fatty Acyls	C00418	Biosynthesis of secondary metabolites(ko01110);;Metabolic pathways(ko01100);;Terpenoid backbone biosynthesis(ko00900)	2.77667e-05	2.37667e-05	nosig
Monomethyl glutaric acid	159353	0.317841	0.620625	0.51213	0.60856	0.992578	--	--	--	0.000123931	0.000143199	nosig
Muramic acid	79243	0.185415	0.453404	0.40894	0.682584	0.992578	--	--	--	1.568e-05	1.66333e-05	nosig
Myristic acid	5.29482e+06	-0.173871	0.470052	-0.369897	0.711459	0.992578	Fatty Acyls	C06424	Metabolic pathways(ko01100);;Fatty acid biosynthesis(ko00061)	0.00195355	0.00169934	nosig
Myristoleic acid	311707	-0.156541	0.424233	-0.368997	0.71213	0.992578	fatty acids	C08322	--	4.08333e-05	3.63667e-05	nosig
N-Acetyl-D-glucosamine	60652.3	0.00780049	0.274024	0.0284664	0.97729	0.992578	Organooxygen compounds	C00140	Amino sugar and nucleotide sugar metabolism(ko00520);;Metabolic pathways(ko01100);;ABC transporters(ko02010)	5.90667e-05	5.86e-05	nosig
N-Acetyl-L-glutamate	9473.13	0.130544	0.354148	0.368613	0.712416	0.992578	Carboxylic acids and derivatives	C00624	Arginine biosynthesis(ko00220);;Metabolic pathways(ko01100);;Biosynthesis of secondary metabolites(ko01110);;Biosynthesis of amino acids(ko01230);;2-Oxocarboxylic acid metabolism(ko01210)	1.091e-05	1.149e-05	nosig
Naringin	35111.4	0.131371	0.478682	0.274443	0.783744	0.992578	Flavonoids	C09789	Flavonoid biosynthesis(ko00941)	4.65e-05	4.75333e-05	nosig
N-carbamoyl-L-aspartate	413581	0.447321	0.985333	0.453979	0.649844	0.992578	Carboxylic acids and derivatives	C00438	Metabolic pathways(ko01100);;Alanine, aspartate and glutamate metabolism(ko00250);;Pyrimidine metabolism(ko00240)	2.56333e-05	3.51333e-05	nosig
Neohesperidin	98620.7	0.25165	0.398975	0.63074	0.528211	0.992578	Flavonoids	C09806	Flavonoid biosynthesis(ko00941)	0.000252807	0.000288744	nosig
Nicotinamide ribotide	608239	-0.0529198	0.357136	-0.148178	0.882202	0.992578	--	--	--	0.00158685	0.00149535	nosig
Niflumic Acid	47644	0.0732327	0.280782	0.260817	0.794234	0.992578	--	--	--	7.12e-05	7.35e-05	nosig
Nitrofurazone	16993.2	0.11376	0.624709	0.182101	0.855504	0.992578	--	--	--	7.34333e-06	7.84e-06	nosig
Nname,cis-9,10-Epoxystearic acid	2.49172e+06	0.087356	0.442897	0.197238	0.843641	0.992578	--	--	--	0.000280498	0.000292733	nosig
Norethindrone Acetate	490723	-0.162631	0.580059	-0.28037	0.779194	0.992578	--	--	--	0.000882646	0.000785788	nosig
Palmitaldehyde	442620	-0.0994049	0.486537	-0.204311	0.83811	0.992578	Fatty Acyls	C00517	Fatty acid degradation(ko00071)	0.000141911	0.00013059	nosig
Penicillic Acid	202751	0.133994	0.50157	0.26715	0.789354	0.992578	--	--	--	0.00021341	0.000231274	nosig
Perseitol	120278	-0.124408	0.532046	-0.233829	0.815118	0.992578	--	--	--	0.000157316	0.00013703	nosig
Phenylbutazone	409645	0.209603	0.325336	0.644265	0.519404	0.992578	--	--	--	0.000418166	0.000475221	nosig
Pravastatin	60928.2	-0.111833	0.623998	-0.17922	0.857765	0.992578	--	--	--	4.99667e-05	4.41667e-05	nosig
Propanil	30931.3	0.269704	0.694748	0.388204	0.697865	0.992578	--	--	--	1.22067e-05	1.443e-05	nosig
Propionic acid	1.21779e+06	0.443295	0.73015	0.607129	0.543765	0.992578	Carboxylic acids and derivatives	C00163	Metabolic pathways(ko01100);;Nicotinate and nicotinamide metabolism(ko00760);;Propanoate metabolism(ko00640)	0.00205173	0.00294254	nosig
Propylene glycol	11705.7	-0.0422047	0.566968	-0.0744393	0.940661	0.992578	Organooxygen compounds	C00583	Propanoate metabolism(ko00640)	3.64667e-06	3.46e-06	nosig
Prunasin	63470.1	0.0393053	0.599669	0.0655449	0.94774	0.992578	Organooxygen compounds	C00844	Biosynthesis of secondary metabolites(ko01110);;Cyanoamino acid metabolism(ko00460)	6.47723e-05	6.0422e-05	nosig
Pyridoxal (Vitamin B6)	197501	0.0685927	0.243122	0.282133	0.777842	0.992578	--	--	--	0.000237803	0.00024319	nosig
Pyridoxal 5'-phosphate	745936	0.121455	1.00334	0.121051	0.903651	0.992578	Pyridines and derivatives	C00018	Vitamin B6 metabolism(ko00750);;Metabolic pathways(ko01100);;Thiamine metabolism(ko00730)	0.00195983	0.00209043	nosig
Quadrone	132536	0.074859	0.793744	0.0943113	0.924862	0.992578	--	--	--	1.70333e-05	1.78e-05	nosig
Quinate	195084	0.0921773	0.410789	0.224391	0.822453	0.992578	--	C00296	Phenylalanine, tyrosine and tryptophan biosynthesis(ko00400)	0.00040371	0.000433275	nosig
Raffinose	1.12277e+06	0.369579	0.588241	0.628278	0.529822	0.992578	Organooxygen compounds	C00492	ABC transporters(ko02010);;Galactose metabolism(ko00052)	0.00139146	0.00172193	nosig
Ribitol	83854.5	-0.344605	0.649249	-0.530775	0.595574	0.992578	Organooxygen compounds	C00474	Pentose and glucuronate interconversions(ko00040);;Metabolic pathways(ko01100);;Riboflavin metabolism(ko00740)	1.75733e-05	1.407e-05	nosig
Riluzole	2.86488e+06	-0.0576561	0.854002	-0.0675129	0.946173	0.992578	--	--	--	4.87333e-05	4.56e-05	nosig
Saccharin	72566.6	0.121549	0.520595	0.233481	0.815388	0.992578	--	--	--	9.16667e-05	9.68313e-05	nosig
Shikimate	168871	0.171622	0.484519	0.354211	0.723181	0.992578	Organooxygen compounds	C00493	Biosynthesis of secondary metabolites(ko01110);;Metabolic pathways(ko01100);;Phenylalanine, tyrosine and tryptophan biosynthesis(ko00400);;Biosynthesis of amino acids(ko01230)	0.000301385	0.000335675	nosig
Silybin	91305.5	0.233316	0.457567	0.509906	0.610117	0.992578	--	--	--	0.000107351	0.000123966	nosig
Sinapyl aldehyde	308157	0.136674	0.354815	0.385198	0.700091	0.992578	--	--	--	0.000347014	0.000360078	nosig
S-Methyl-5'-thioadenosine	189679	0.264611	0.730491	0.362237	0.717175	0.992578	5'-deoxyribonucleosides	C00170	Zeatin biosynthesis(ko00908);;Cysteine and methionine metabolism(ko00270);;Metabolic pathways(ko01100)	8.52667e-06	1.002e-05	nosig
Stearic acid	96285.4	-0.198057	0.762252	-0.259832	0.794994	0.992578	Fatty Acyls	C01530	Fatty acid biosynthesis(ko00061);;Biosynthesis of unsaturated fatty acids(ko01040)	6.12333e-06	5.13333e-06	nosig
Stearidonic Acid	3.76481e+06	-0.352865	0.537981	-0.655906	0.511885	0.992578	Fatty Acyls	C16300	alpha-Linolenic acid metabolism(ko00592);;Biosynthesis of secondary metabolites(ko01110)	9.26517e-05	6.76667e-05	nosig
Suberic acid	16712.9	0.201459	0.445593	0.452114	0.651187	0.992578	--	--	--	9.74667e-06	1.10967e-05	nosig
Succinate	125123	-0.183642	0.270221	-0.679601	0.496757	0.992578	Carboxylic acids and derivatives	C00042	Pyruvate metabolism(ko00620);;Sulfur metabolism(ko00920);;Oxidative phosphorylation(ko00190);;Butanoate metabolism(ko00650);;Alanine, aspartate and glutamate metabolism(ko00250);;Tyrosine metabolism(ko00350);;Phenylalanine metabolism(ko00360);;Citrate cycle (TCA cycle)(ko00020);;Metabolic pathways(ko01100);;Glyoxylate and dicarboxylate metabolism(ko00630);;Nicotinate and nicotinamide metabolism(k…	0.000167685	0.00014355	nosig
Tacrolimus	45868.8	0.195933	0.572383	0.342311	0.732117	0.992578	--	--	--	3.23e-06	3.67333e-06	nosig
Taurine	82685.1	-0.199045	0.380396	-0.523258	0.600795	0.992578	Organic sulfonic acids and derivatives	C00245	ABC transporters(ko02010);;Metabolic pathways(ko01100);;Taurine and hypotaurine metabolism(ko00430);;Sulfur metabolism(ko00920)	6.06667e-05	5.22667e-05	nosig
Thiamine monophosphate	104367	-0.0485668	0.545626	-0.0890111	0.929073	0.992578	Diazines	C01081	Metabolic pathways(ko01100);;Thiamine metabolism(ko00730)	5.2e-05	4.81333e-05	nosig
Thymine	407906	-0.225256	0.496181	-0.453979	0.649844	0.992578	Diazines	C00178	Metabolic pathways(ko01100);;Pyrimidine metabolism(ko00240)	8.37333e-05	7.07117e-05	nosig
trans-2-Hydroxycinnamic acid	624299	0.345899	0.616648	0.560934	0.574842	0.992578	Cinnamic acids and derivatives	C01772	Phenylalanine metabolism(ko00360);;Biosynthesis of secondary metabolites(ko01110);;Phenylpropanoid biosynthesis(ko00940)	0.00172593	0.0021397	nosig
Uric acid	15081.7	-0.150133	0.315155	-0.47638	0.633804	0.992578	Imidazopyrimidines	C00366	Purine metabolism(ko00230);;Metabolic pathways(ko01100)	1.57667e-05	1.40333e-05	nosig
Uridine 5'-monophosphate (UMP)	107451	0.0402982	0.60569	0.0665327	0.946954	0.992578	--	--	--	1.28833e-05	1.28e-05	nosig
Uridine diphosphate glucose(UDP-D-Glucose)	28160.6	0.119585	0.362159	0.3302	0.741249	0.992578	--	--	--	8.40333e-05	8.68507e-05	nosig
Vanillic acid	90588.5	0.0556678	0.452859	0.122925	0.902166	0.992578	Phenolic acids	C06672	--	8.55e-05	8.64333e-05	nosig
Xanthine	52864.9	0.0812799	0.422086	0.192567	0.847298	0.992578	Imidazopyrimidines	C00385	Caffeine metabolism(ko00232);;Purine metabolism(ko00230);;Biosynthesis of secondary metabolites(ko01110);;Metabolic pathways(ko01100)	3.38e-05	3.49667e-05	nosig
Xylitol	45781.2	-0.176155	0.699189	-0.251942	0.801086	0.992578	Organooxygen compounds	C00379	Pentose and glucuronate interconversions(ko00040);;Metabolic pathways(ko01100);;ABC transporters(ko02010)	1.45667e-05	1.255e-05	nosig
Zingerone	91551.6	0.0732343	0.428969	0.170721	0.864443	0.992578	--	--	--	5.03e-05	5.08333e-05	nosig
Amentoflavone	13164.5	-0.00283453	0.474885	-0.00596888	0.995238	0.996247	--	--	--	1.30667e-05	1.23667e-05	nosig
L-Cysteic acid	28544.3	0.00265395	0.564299	0.0047031	0.996247	0.996247	Carboxylic acids and derivatives	C00506	Metabolic pathways(ko01100);;Taurine and hypotaurine metabolism(ko00430);;Cysteine and methionine metabolism(ko00270)	1.1e-05	1.05933e-05	nosig
Phenolphthalein	137201	0.00934084	0.54837	0.0170338	0.98641	0.996247	--	--	--	3.43667e-05	3.35333e-05	nosig
Salicylic acid	632408	-0.00711131	0.583732	-0.0121825	0.99028	0.996247	Benzene and substituted derivatives	C00805	Plant hormone signal transduction(ko04075);;Phenylalanine metabolism(ko00360);;Biosynthesis of secondary metabolites(ko01110);;Metabolic pathways(ko01100)	0.000247817	0.000253976	nosig
Tricosanoic acid	586862	-0.00428411	0.699064	-0.00612835	0.99511	0.996247	--	--	--	0.000169748	0.000165454	nosig
Immunomycin	260611	-0.428031	0.798254	-0.53621	NA	NA	--	--	--	5.71667e-06	4.26333e-06	nosig
Pimelic acid	2.55117e+06	0.452951	0.983091	0.460742	NA	NA	Fatty Acyls	C02656	Metabolic pathways(ko01100);;Biotin metabolism(ko00780)	0.000578312	0.000762622	nosig

## Sheet: Sheet5
id	baseMean	log2FoldChange	lfcSE	stat	pvalue	padj	HMDB_taxonomy	KEGG_annotation	KEGG_pathway_annotation	CKL	SiL	Metabolism Depleted or Enriched under Silicon treatment
(R)-mevalonic acid 5-Phosphate	289309	-3.02332	0.632057	-4.7833	1.72437e-06	0.000582838	Organic phosphoric acids and derivatives	C01107	Metabolic pathways(ko01100);;Biosynthesis of secondary metabolites(ko01110);;Terpenoid backbone biosynthesis(ko00900)	0.000125408	1.48367e-05	Depleted
Coumestrol	395378	-2.89647	1.00733	-2.87539	0.00403524	0.194844	Isoflavonoids	C10205	Isoflavonoid biosynthesis(ko00943);;Biosynthesis of secondary metabolites(ko01110)	0.00126155	0.000160554	Depleted
Allantoin	526053	-1.06901	0.436348	-2.44989	0.01429	0.483001	--	--	--	8.8565e-05	3.99333e-05	Depleted
Mevalonic acid	55445.9	-1.38256	0.613982	-2.25179	0.0243357	0.60188	Fatty Acyls	C00418	Biosynthesis of secondary metabolites(ko01110);;Metabolic pathways(ko01100);;Terpenoid backbone biosynthesis(ko00900)	0.000100463	3.75e-05	Depleted
Phytosphingosine	34878.9	-1.21833	0.565742	-2.15351	0.0312789	0.643399	Organonitrogen compounds	C12144	Metabolic pathways(ko01100);;Sphingolipid metabolism(ko00600)	1.16733e-05	4.89667e-06	Depleted
Ammelide	62309.4	-1.31089	0.612584	-2.13993	0.0323603	0.643399	--	--	--	1.13267e-05	4.37e-06	Depleted
N-carbamoyl-L-aspartate	413581	-1.98134	0.98534	-2.01082	0.0443446	0.832692	Carboxylic acids and derivatives	C00438	Metabolic pathways(ko01100);;Alanine, aspartate and glutamate metabolism(ko00250);;Pyrimidine metabolism(ko00240)	5.89583e-05	1.45e-05	Depleted
S-Methyl-5'-thioadenosine	189679	3.05876	0.73048	4.18733	2.82251e-05	0.00477004	5'-deoxyribonucleosides	C00170	Zeatin biosynthesis(ko00908);;Cysteine and methionine metabolism(ko00270);;Metabolic pathways(ko01100)	5.80667e-06	4.56583e-05	Enriched
2-Hydroxyadenine	11004.6	1.45791	0.462915	3.14942	0.00163596	0.184318	--	--	--	1.196e-05	3.23e-05	Enriched
Isopimaric acid	982606	1.88957	0.642268	2.94203	0.0032607	0.194844	Prenol lipids	C09118	Diterpenoid biosynthesis(ko00904);;Biosynthesis of secondary metabolites(ko01110)	2.02e-05	6.93957e-05	Enriched
Pyridoxal 5'-phosphate	745936	2.9455	1.00335	2.93566	0.00332843	0.194844	Pyridines and derivatives	C00018	Vitamin B6 metabolism(ko00750);;Metabolic pathways(ko01100);;Thiamine metabolism(ko00730)	3.77667e-05	0.000299479	Enriched
3-Hydroxyflavone	40834.9	1.36815	0.470647	2.90696	0.00364963	0.194844	--	--	--	1.13967e-05	2.81667e-05	Enriched
Amentoflavone	13164.5	1.32839	0.47484	2.79755	0.00514915	0.217552	--	--	--	1.44467e-05	3.492e-05	Enriched
D-Quinovose	46717.4	1.41094	0.526048	2.68215	0.00731517	0.274725	--	--	--	6.61e-05	0.000170955	Enriched
4'-Hydroxychalcone	44986.3	1.44442	0.629646	2.29402	0.0217895	0.60188	--	--	--	2.18667e-05	5.772e-05	Enriched
3,4,5-Trimethoxycinnamic acid	496230	0.884936	0.391732	2.25904	0.0238811	0.60188	--	--	--	0.000828636	0.00148148	Enriched
Maltitol	55393.6	1.58943	0.708778	2.24249	0.02493	0.60188	--	--	--	8.50333e-06	2.54567e-05	Enriched
Fraxetin	43573.7	0.921172	0.429792	2.1433	0.0320892	0.643399	--	--	--	1.35e-05	2.46e-05	Enriched
2-Deoxy-D-glucose 6-phosphate	166608	-1.42364	0.741738	-1.91933	0.0549423	0.977395	--	--	--	0.000116861	4.16667e-05	nosig
9(S)-HOTrE	9.97009e+06	0.703218	0.375275	1.87387	0.0609481	0.991916	--	C16326	alpha-Linolenic acid metabolism(ko00592)	0.0114096	0.0175226	nosig
Flavone	66876.7	0.692714	0.386324	1.79309	0.0729582	0.991916	--	--	--	6.63333e-05	0.000103068	nosig
L-Ribulose	195170	0.466024	0.262327	1.7765	0.07565	0.991916	--	C00508	Metabolic pathways(ko01100);;Pentose and glucuronate interconversions(ko00040)	0.0002983	0.00039591	nosig
Eupatoriochromene	31127.3	0.876534	0.49349	1.77619	0.0757009	0.991916	--	--	--	5.64e-06	9.98667e-06	nosig
m-Chlorohippuric acid	290203	-0.814173	0.460799	-1.76687	0.0772496	0.991916	--	--	--	0.000234269	0.000131362	nosig
Palmitaldehyde	442620	-0.855429	0.486538	-1.7582	0.0787138	0.991916	Fatty Acyls	C00517	Fatty acid degradation(ko00071)	0.000183139	9.6241e-05	nosig
Scytalone	147846	-0.896689	0.510154	-1.75768	0.0788014	0.991916	--	--	--	0.000134337	6.98427e-05	nosig
4-Hydroxycoumarin	82913.4	-1.73146	0.998501	-1.73406	0.0829067	0.991916	Cinnamyl alcohols	C02646	Biosynthesis of secondary metabolites(ko01110);;Metabolic pathways(ko01100);;Phenylpropanoid biosynthesis(ko00940)	7.555e-05	2.251e-05	nosig
Tamsulosin	90735.3	1.06557	0.617805	1.72477	0.0845694	0.991916	--	--	--	6.36083e-05	0.000129525	nosig
Acetylvalerenolic acid	235079	-0.701034	0.419258	-1.67208	0.0945076	0.991916	--	--	--	0.00015086	8.683e-05	nosig
3,3',4,5'-Tetrahydroxy-trans-stilbene	265442	0.898948	0.545045	1.64931	0.0990843	0.991916	--	--	--	3.06333e-05	5.38333e-05	nosig
3-Hydroxydodecanoic acid	223761	1.34998	0.823235	1.63985	0.101037	0.991916	--	--	--	1.86667e-06	4.507e-06	nosig
Kynurenic acid	9287	0.823216	0.503119	1.63622	0.101793	0.991916	Quinolines and derivatives	C01717	Metabolic pathways(ko01100);;Tryptophan metabolism(ko00380)	1.13033e-05	1.917e-05	nosig
Apigenin 7-O-glucoside	1.0149e+06	0.771752	0.476899	1.61827	0.105604	0.991916	Flavonoids	C04608	Flavone and flavonol biosynthesis(ko00944)	0.0021594	0.0034515	nosig
Saccharin	72566.6	0.840946	0.520635	1.61523	0.106261	0.991916	--	--	--	1.93667e-05	3.30667e-05	nosig
3-Indolepropionic acid	150953	-0.893701	0.562486	-1.58884	0.112096	0.991916	--	--	--	5.17333e-05	2.64667e-05	nosig
2-keto-D-Gluconic acid	76495.2	-0.5067	0.319376	-1.58653	0.112618	0.991916	--	C06473	Pentose phosphate pathway(ko00030);;Metabolic pathways(ko01100)	4.97e-05	3.35667e-05	nosig
(S)-Citramalic acid	72521.9	0.464691	0.301965	1.53889	0.123831	0.991916	--	C02614	Metabolic pathways(ko01100);;C5-Branched dibasic acid metabolism(ko00660)	9.05003e-05	0.000118792	nosig
L-Fucose	29082.4	0.805228	0.528232	1.52438	0.127413	0.991916	Organooxygen compounds	C01019	Metabolic pathways(ko01100);;Fructose and mannose metabolism(ko00051);;Amino sugar and nucleotide sugar metabolism(ko00520)	3.93667e-05	6.71587e-05	nosig
3-Methylhistamine	34569.4	-0.732199	0.481075	-1.522	0.128008	0.991916	Organonitrogen compounds	C05127	Histidine metabolism(ko00340)	2.41e-05	1.44233e-05	nosig
DL-lactate	772390	-0.628697	0.420827	-1.49396	0.135187	0.991916	--	--	--	0.00060586	0.000377593	nosig
Neohesperidin	98620.7	0.587805	0.398986	1.47325	0.140684	0.991916	Flavonoids	C09806	Flavonoid biosynthesis(ko00941)	8.64333e-05	0.000124631	nosig
Zingerone	91551.6	0.62699	0.428947	1.46169	0.143825	0.991916	--	--	--	0.000136601	0.000200599	nosig
Prunasin	63470.1	0.865833	0.59966	1.44387	0.148775	0.991916	Organooxygen compounds	C00844	Biosynthesis of secondary metabolites(ko01110);;Cyanoamino acid metabolism(ko00460)	8.92323e-05	0.000155407	nosig
Sebacic acid	1.93536e+06	-0.768817	0.545961	-1.40819	0.159075	0.991916	--	--	--	0.000136336	7.74667e-05	nosig
D-Glucosamine 6-phosphate	16105.2	-1.13719	0.824246	-1.37967	0.167687	0.991916	Organooxygen compounds	C00352	Alanine, aspartate and glutamate metabolism(ko00250);;Metabolic pathways(ko01100);;Amino sugar and nucleotide sugar metabolism(ko00520)	1.031e-05	4.61333e-06	nosig
Dantrolene	114131	0.560014	0.412992	1.35599	0.175102	0.991916	--	--	--	5.34667e-05	7.57237e-05	nosig
Xylitol	45781.2	0.945724	0.699205	1.35257	0.176193	0.991916	Organooxygen compounds	C00379	Pentose and glucuronate interconversions(ko00040);;Metabolic pathways(ko01100);;ABC transporters(ko02010)	8.29333e-06	1.51e-05	nosig
Ribitol	83854.5	0.87337	0.649231	1.34524	0.178548	0.991916	Organooxygen compounds	C00474	Pentose and glucuronate interconversions(ko00040);;Metabolic pathways(ko01100);;Riboflavin metabolism(ko00740)	1.65e-05	2.89667e-05	nosig
L-Alanine	36804.8	-0.683611	0.51473	-1.3281	0.184146	0.991916	Carboxylic acids and derivatives	C00041	Biosynthesis of amino acids(ko01230);;Cyanoamino acid metabolism(ko00460);;Carbon fixation in photosynthetic organisms(ko00710);;Carbon metabolism(ko01200);;Sulfur relay system(ko04122);;Cysteine and methionine metabolism(ko00270);;Selenocompound metabolism(ko00450);;Taurine and hypotaurine metabolism(ko00430);;ABC transporters(ko02010);;Aminoacyl-tRNA biosynthesis(ko00970);;Vancomycin resistance…	1.79333e-05	1.064e-05	nosig
Aminohippuric acid	7955.11	0.48039	0.362536	1.32508	0.185145	0.991916	--	--	--	1.156e-05	1.55867e-05	nosig
Acetylcarnitine	217345	-1.07474	0.822315	-1.30697	0.191223	0.991916	--	--	--	0.00015095	7.0748e-05	nosig
N-Acetyl-L-glutamate	9473.13	-0.459826	0.35411	-1.29854	0.194102	0.991916	Carboxylic acids and derivatives	C00624	Arginine biosynthesis(ko00220);;Metabolic pathways(ko01100);;Biosynthesis of secondary metabolites(ko01110);;Biosynthesis of amino acids(ko01230);;2-Oxocarboxylic acid metabolism(ko01210)	1.70333e-05	1.18033e-05	nosig
Rosmarinic Acid	56590.6	0.615374	0.474346	1.29731	0.194525	0.991916	Cinnamic acids and derivatives	C01850	Tyrosine metabolism(ko00350)	4.77e-05	6.8634e-05	nosig
2-Oxoadipic acid	5925.29	-0.651318	0.513101	-1.26937	0.204308	0.991916	Keto acids and derivatives	C00322	Lysine degradation(ko00310);;Biosynthesis of amino acids(ko01230);;Tryptophan metabolism(ko00380);;2-Oxocarboxylic acid metabolism(ko01210);;Lysine biosynthesis(ko00300);;Metabolic pathways(ko01100)	3.70667e-06	2.33667e-06	nosig
Xanthine	52864.9	-0.535703	0.422071	-1.26922	0.204361	0.991916	Imidazopyrimidines	C00385	Caffeine metabolism(ko00232);;Purine metabolism(ko00230);;Biosynthesis of secondary metabolites(ko01110);;Metabolic pathways(ko01100)	6.06667e-05	4.04667e-05	nosig
L-Pipecolic acid	212094	0.8313	0.657122	1.26506	0.205849	0.991916	Carboxylic acids and derivatives	C00408	Lysine degradation(ko00310);;Tropane, piperidine and pyridine alkaloid biosynthesis(ko00960);;Metabolic pathways(ko01100);;Biosynthesis of secondary metabolites(ko01110)	0.000393064	0.00067205	nosig
Phenylbutazone	409645	0.410189	0.325341	1.2608	0.207381	0.991916	--	--	--	0.000202533	0.000257491	nosig
4-Hydroxy-3-methoxycinnamaldehyde	24321.9	-0.768932	0.610451	-1.25961	0.207809	0.991916	--	C02666	Phenylpropanoid biosynthesis(ko00940);;Metabolic pathways(ko01100);;Biosynthesis of secondary metabolites(ko01110)	2.00067e-05	1.158e-05	nosig
Vindoline	45570.5	0.641336	0.517551	1.23917	0.215281	0.991916	--	C01626	Indole alkaloid biosynthesis(ko00901)	0.000129715	0.000193676	nosig
Stearic acid	96285.4	-0.944003	0.762209	-1.23851	0.215527	0.991916	Fatty Acyls	C01530	Fatty acid biosynthesis(ko00061);;Biosynthesis of unsaturated fatty acids(ko01040)	1.16567e-05	5.73333e-06	nosig
L-Gulonic gamma-lactone	220228	-0.483804	0.393634	-1.22907	0.219045	0.991916	--	--	--	6.41e-05	4.4e-05	nosig
2'-Deoxy-D-ribose	235779	0.412256	0.335787	1.22773	0.219548	0.991916	Organooxygen compounds	C01801	Pentose phosphate pathway(ko00030)	0.000240998	0.000309072	nosig
Umbelliferone	174004	0.680777	0.554735	1.22721	0.219744	0.991916	Coumarins and derivatives	C09315	Biosynthesis of secondary metabolites(ko01110)	0.000267544	0.000405072	nosig
Scopoletin	164292	0.53638	0.442555	1.21201	0.225509	0.991916	Coumarins and derivatives	C01752	Phenylpropanoid biosynthesis(ko00940);;Biosynthesis of secondary metabolites(ko01110)	6.70333e-05	9.2439e-05	nosig
hydrocortisone 21-acetate	7402.29	0.572283	0.482778	1.1854	0.235861	0.991916	--	--	--	1.66667e-05	2.40367e-05	nosig
Diosmin	74937.6	0.457132	0.386604	1.18243	0.237035	0.991916	--	--	--	7.46667e-05	9.794e-05	nosig
D-Glucono-1,5-lactone	1.85692e+06	-0.680967	0.57853	-1.17707	0.23917	0.991916	Organooxygen compounds	C00198	Pentose phosphate pathway(ko00030);;Biosynthesis of secondary metabolites(ko01110);;Metabolic pathways(ko01100);;Carbon metabolism(ko01200)	0.0011612	0.000682125	nosig
Estriol 16.alpha.-(.beta.-D-glucuronide)	29678.9	0.717031	0.610138	1.17519	0.239917	0.991916	--	--	--	7.36e-06	1.091e-05	nosig
Propionic acid	1.21779e+06	0.856408	0.730152	1.17292	0.240829	0.991916	Carboxylic acids and derivatives	C00163	Metabolic pathways(ko01100);;Nicotinate and nicotinamide metabolism(ko00760);;Propanoate metabolism(ko00640)	0.000260836	0.000441742	nosig
Echinacoside	23042.2	-0.346826	0.296837	-1.1684	0.242644	0.991916	--	--	--	4.79333e-05	3.63e-05	nosig
D-Fructose	6.28205e+06	-0.485287	0.417797	-1.16154	0.245424	0.991916	--	C00095	Fructose and mannose metabolism(ko00051);;Metabolic pathways(ko01100);;ABC transporters(ko02010);;Galactose metabolism(ko00052);;Starch and sucrose metabolism(ko00500)	0.00454651	0.00314602	nosig
Nimodipine	473406	0.626484	0.544155	1.1513	0.249609	0.991916	--	--	--	0.000583436	0.000871361	nosig
Estrone 3-glucuronide	7234.12	-0.480918	0.419287	-1.14699	0.251386	0.991916	--	--	--	2.95e-06	2.04e-06	nosig
Deoxycytidine	24344.2	-0.488942	0.434309	-1.12579	0.260253	0.991916	Pyrimidine nucleosides	C00881	Pyrimidine metabolism(ko00240)	3.56333e-05	2.43333e-05	nosig
Chlorogenic acid	188584	0.542253	0.481727	1.12564	0.260316	0.991916	Organooxygen compounds	C00852	Phenylpropanoid biosynthesis(ko00940);;Biosynthesis of secondary metabolites(ko01110);;Stilbenoid, diarylheptanoid and gingerol biosynthesis(ko00945);;Flavonoid biosynthesis(ko00941)	0.000216609	0.000294824	nosig
Propanil	30931.3	0.781409	0.694742	1.12475	0.260696	0.991916	--	--	--	1.16333e-05	1.94333e-05	nosig
Thiamine monophosphate	104367	0.612789	0.545615	1.12312	0.261389	0.991916	Diazines	C01081	Metabolic pathways(ko01100);;Thiamine metabolism(ko00730)	7.43463e-05	0.000108881	nosig
Oleanolic acid	1.17158e+06	0.797431	0.712013	1.11997	0.262728	0.991916	--	--	--	0.000164923	0.000276677	nosig
Pyrethrosin	25729.8	0.42817	0.383455	1.11661	0.264161	0.991916	--	--	--	2.83333e-05	3.64e-05	nosig
Primidone	227501	0.542046	0.486379	1.11445	0.265086	0.991916	--	--	--	0.000175974	0.000245549	nosig
.beta.-Estradiol 3-sulfate	512918	0.510381	0.462287	1.10403	0.269578	0.991916	--	--	--	0.00116215	0.00159071	nosig
L-Aspartate	404974	-0.656441	0.600643	-1.0929	0.274439	0.991916	Carboxylic acids and derivatives	C00049	Biosynthesis of amino acids(ko01230);;Cyanoamino acid metabolism(ko00460);;Carbon fixation in photosynthetic organisms(ko00710);;Arginine biosynthesis(ko00220);;Biosynthesis of secondary metabolites(ko01110);;Aminoacyl-tRNA biosynthesis(ko00970);;Metabolic pathways(ko01100);;Nicotinate and nicotinamide metabolism(ko00760);;2-Oxocarboxylic acid metabolism(ko01210);;Monobactam biosynthesis(ko00261)…	0.000101234	5.95667e-05	nosig
Barbituric acid	112389	-0.884326	0.810841	-1.09063	0.275436	0.991916	Diazines	C00813	Pyrimidine metabolism(ko00240)	6.7306e-05	3.69333e-05	nosig
Myristic acid	5.29482e+06	0.507773	0.470052	1.08025	0.280032	0.991916	Fatty Acyls	C06424	Metabolic pathways(ko01100);;Fatty acid biosynthesis(ko00061)	0.00148237	0.00204332	nosig
Alternariol	222901	-0.656507	0.618438	-1.06156	0.288437	0.991916	--	--	--	3.40667e-05	2.12033e-05	nosig
Nitrofurazone	16993.2	-0.656468	0.624696	-1.05086	0.293323	0.991916	--	--	--	1.079e-05	6.87667e-06	nosig
p-Hydroxyphenylbutazone	19017	0.539681	0.527971	1.02218	0.306696	0.991916	--	--	--	3.23667e-05	4.523e-05	nosig
Stearidonic Acid	3.76481e+06	0.549075	0.537965	1.02065	0.307419	0.991916	Fatty Acyls	C16300	alpha-Linolenic acid metabolism(ko00592);;Biosynthesis of secondary metabolites(ko01110)	0.00254818	0.0035336	nosig
Dopamine	8851.48	0.359389	0.356771	1.00734	0.313772	0.991916	Phenols	C03758	Metabolic pathways(ko01100);;Biosynthesis of secondary metabolites(ko01110);;Tyrosine metabolism(ko00350);;Betalain biosynthesis(ko00965);;Isoquinoline alkaloid biosynthesis(ko00950)	1.69e-05	2.09333e-05	nosig
3-Methyluridine	123910	-0.438739	0.439438	-0.998409	0.318081	0.991916	--	--	--	0.000107291	7.56333e-05	nosig
Cortisone acetate	124261	-0.653103	0.66161	-0.987142	0.323573	0.991916	Steroids and steroid derivatives	C00762	Metabolic pathways(ko01100)	3.01667e-05	1.81233e-05	nosig
9(S)-HODE	952091	0.361825	0.371017	0.975226	0.329448	0.991916	Fatty Acyls	C14767	Linoleic acid metabolism(ko00591)	0.0008084	0.000982112	nosig
3-Hydroxyisovaleric acid	83292.9	-0.356214	0.372283	-0.956836	0.33865	0.991916	--	--	--	4.87667e-05	3.65333e-05	nosig
DL-Vanillylmandelic acid	200453	0.358283	0.377395	0.949359	0.342438	0.991916	Phenols	C05584	Metabolic pathways(ko01100);;Tyrosine metabolism(ko00350)	5.57e-05	6.84e-05	nosig
Fluconazole	18870.1	-0.64495	0.681064	-0.946975	0.343651	0.991916	--	--	--	7.55667e-06	4.46667e-06	nosig
5,2'-O-dimethyluridine	121822	-0.752519	0.795167	-0.946365	0.343962	0.991916	--	--	--	2.209e-05	1.26667e-05	nosig
Nitrofurantoin	61113.2	0.645761	0.691932	0.933272	0.350679	0.991916	Heteroaromatic compounds	C00089	Starch and sucrose metabolism(ko00500);;Galactose metabolism(ko00052);;Metabolic pathways(ko01100);;ABC transporters(ko02010)	1.69e-05	2.65e-05	nosig
Berberine	31100.6	0.346805	0.372522	0.930966	0.351871	0.991916	Protoberberine alkaloids and derivatives	C00757	Isoquinoline alkaloid biosynthesis(ko00950);;Biosynthesis of secondary metabolites(ko01110)	2.32667e-05	2.82333e-05	nosig
Cytosine	215930	0.391392	0.422504	0.926362	0.354258	0.991916	Diazines	C00380	Metabolic pathways(ko01100);;Pyrimidine metabolism(ko00240)	0.000105744	0.000133097	nosig
3-Isopropylmalate	31102.1	0.29524	0.319868	0.923006	0.356004	0.991916	Fatty Acyls	C04411	Metabolic pathways(ko01100);;Valine, leucine and isoleucine biosynthesis(ko00290);;Biosynthesis of secondary metabolites(ko01110);;Biosynthesis of amino acids(ko01230);;2-Oxocarboxylic acid metabolism(ko01210)	1.07167e-05	1.27033e-05	nosig
L-Asparagine	2.55282e+06	-0.581992	0.635001	-0.916521	0.359393	0.991916	Carboxylic acids and derivatives	C00152	Biosynthesis of amino acids(ko01230);;Aminoacyl-tRNA biosynthesis(ko00970);;Cyanoamino acid metabolism(ko00460);;Alanine, aspartate and glutamate metabolism(ko00250);;Metabolic pathways(ko01100);;Biosynthesis of secondary metabolites(ko01110)	0.000803566	0.000492084	nosig
5(S),14(R)-Lipoxin B4	185564	-0.547674	0.608931	-0.899402	0.368439	0.991916	Fatty Acyls	C06315	Arachidonic acid metabolism(ko00590)	6.42e-05	4.04267e-05	nosig
Cytidine	48999.6	-0.268335	0.299794	-0.895065	0.370753	0.991916	Pyrimidine nucleosides	C00475	Pyrimidine metabolism(ko00240);;Metabolic pathways(ko01100)	7.92e-05	6.24e-05	nosig
Ethynodiol diacetate	49451	-0.33102	0.372855	-0.887798	0.374649	0.991916	--	--	--	0.000145201	0.000110282	nosig
Deoxyguanosine	63768.9	-0.370416	0.41737	-0.887502	0.374809	0.991916	Purine nucleosides	C00330	Metabolic pathways(ko01100);;Purine metabolism(ko00230)	8.4595e-05	6.27e-05	nosig
Arachidonic Acid (peroxide free)	3.64103e+06	-0.420094	0.474113	-0.886062	0.375584	0.991916	--	--	--	5.07333e-05	3.66667e-05	nosig
3,4-Dihydroxyphenylacetic acid	148099	0.47081	0.537353	0.876165	0.380941	0.991916	Phenols	C01161	Tyrosine metabolism(ko00350);;Metabolic pathways(ko01100)	9.16887e-05	0.000123192	nosig
Arachidic acid	3.79708e+06	0.498456	0.569179	0.875746	0.381168	0.991916	Fatty Acyls	C06425	Biosynthesis of unsaturated fatty acids(ko01040)	0.000626748	0.000850908	nosig
Kojic Acid	42372.6	-0.341372	0.396102	-0.861826	0.388783	0.991916	--	--	--	2.87e-05	2.18333e-05	nosig
3R-hydroxy-butanoic acid	14018.3	-0.324778	0.377762	-0.859741	0.389932	0.991916	--	--	--	5.59667e-06	4.29e-06	nosig
L-dihydroorotate	312077	-0.585258	0.684592	-0.8549	0.392607	0.991916	Carboxylic acids and derivatives	C00337	Metabolic pathways(ko01100);;Pyrimidine metabolism(ko00240)	4.59667e-06	2.95e-06	nosig
Alpha-N-Phenylacetyl-L-glutamine	18898.7	0.617439	0.731131	0.844498	0.398391	0.991916	Carboxylic acids and derivatives	C04148	Phenylalanine metabolism(ko00360)	9.66667e-06	1.392e-05	nosig
Perseitol	120278	0.447431	0.532042	0.840968	0.400366	0.991916	--	--	--	0.000215	0.000279889	nosig
Suberic acid	16712.9	0.374505	0.445707	0.840251	0.400768	0.991916	--	--	--	5.3e-06	6.59e-06	nosig
17alpha-Hydroxyprogesterone	235356	0.663337	0.799686	0.829496	0.406824	0.991916	Steroids and steroid derivatives	C01176	Metabolic pathways(ko01100)	6.87957e-05	0.000102757	nosig
Azelaic acid	53628.6	-0.172349	0.208255	-0.827584	0.407906	0.991916	--	--	--	5.10333e-05	4.35e-05	nosig
cis-9-Palmitoleic acid	2.55683e+07	0.452939	0.549884	0.823699	0.410111	0.991916	Fatty Acyls	C08362	Fatty acid biosynthesis(ko00061)	0.00294054	0.00386186	nosig
Adenosine	109552	0.370713	0.451315	0.821407	0.411414	0.991916	Purine nucleosides	C00212	Metabolic pathways(ko01100);;Purine metabolism(ko00230)	4.29333e-05	5.22e-05	nosig
Gentisic acid	58942.8	0.315473	0.38768	0.813746	0.41579	0.991916	Benzene and substituted derivatives	C00628	Metabolic pathways(ko01100);;Tyrosine metabolism(ko00350)	0.000155472	0.000186357	nosig
Adrenic Acid	106393	0.417289	0.513257	0.813022	0.416206	0.991916	Fatty Acyls	C16527	Biosynthesis of unsaturated fatty acids(ko01040)	9.26e-06	1.19e-05	nosig
20-hydroxy LTB4	199163	0.309952	0.381584	0.812277	0.416633	0.991916	Fatty Acyls	C04853	Arachidonic acid metabolism(ko00590)	3.9e-05	4.61333e-05	nosig
L-Malic acid	1.43575e+06	-0.414598	0.510501	-0.81214	0.416711	0.991916	Hydroxy acids and derivatives	C00149	Biosynthesis of secondary metabolites(ko01110);;Citrate cycle (TCA cycle)(ko00020);;Metabolic pathways(ko01100);;Carbon metabolism(ko01200);;Carbon fixation in photosynthetic organisms(ko00710);;Pyruvate metabolism(ko00620);;Glyoxylate and dicarboxylate metabolism(ko00630)	0.00165786	0.00118326	nosig
(S)-2-Hydroxyglutarate	277328	-0.329785	0.407472	-0.809343	0.418318	0.991916	--	--	--	0.00020146	0.000152953	nosig
3-Methyl-2-oxopentanoate	38849.1	0.442482	0.557747	0.793339	0.427581	0.991916	--	--	--	8.2e-06	1.06633e-05	nosig
N-Acetyl-D-lactosamine	120592	-0.374244	0.473062	-0.791109	0.42888	0.991916	--	--	--	3.04e-05	2.22667e-05	nosig
Cortisol 21-acetate	14092.1	-0.472886	0.603814	-0.783165	0.43353	0.991916	--	--	--	2.87667e-06	1.99e-06	nosig
Riluzole	2.86488e+06	-0.661922	0.854002	-0.775083	0.438291	0.991916	--	--	--	6.2844e-05	3.74867e-05	nosig
4-Nitrophenol	984912	0.336069	0.435439	0.771794	0.440236	0.991916	--	--	--	0.000734559	0.000888512	nosig
1-Deoxy-D-xylulose 5-phosphate	12784.5	0.2475	0.323265	0.765626	0.443899	0.991916	Organooxygen compounds	C11437	Metabolic pathways(ko01100);;Biosynthesis of secondary metabolites(ko01110);;Terpenoid backbone biosynthesis(ko00900);;Thiamine metabolism(ko00730)	2.13667e-05	2.43667e-05	nosig
D-glucosamine 6-phosphate	28058.6	-0.266723	0.353622	-0.754261	0.450693	0.991916	Organooxygen compounds	C00352	Alanine, aspartate and glutamate metabolism(ko00250);;Metabolic pathways(ko01100);;Amino sugar and nucleotide sugar metabolism(ko00520)	5.67e-06	4.56667e-06	nosig
N-Acetyl-D-glucosamine	60652.3	-0.206478	0.274048	-0.753437	0.451187	0.991916	Organooxygen compounds	C00140	Amino sugar and nucleotide sugar metabolism(ko00520);;Metabolic pathways(ko01100);;ABC transporters(ko02010)	4.14e-05	3.46e-05	nosig
Uridine 5'-monophosphate (UMP)	107451	0.448362	0.605643	0.740307	0.459114	0.991916	--	--	--	2.39333e-05	3.09333e-05	nosig
4-Methoxycinnamic acid	1.64981e+06	-0.471489	0.643808	-0.732344	0.463959	0.991916	--	--	--	0.000289988	0.000203089	nosig
Manumycin A	12959.6	0.333967	0.457011	0.730763	0.464924	0.991916	--	--	--	2.68333e-05	3.25367e-05	nosig
D-Mannitol 1-phosphate	416387	-0.42585	0.584299	-0.728823	0.46611	0.991916	Organooxygen compounds	C00644	Fructose and mannose metabolism(ko00051)	9.48e-06	6.67333e-06	nosig
3-Phenylpropanoic acid	188315	0.555469	0.764396	0.726677	0.467424	0.991916	Phenylpropanoic acids	C05629	Phenylalanine metabolism(ko00360)	0.000140448	0.00019254	nosig
Phenethicillin	333198	-0.399226	0.549656	-0.726321	0.467642	0.991916	--	--	--	0.000147094	0.00010636	nosig
L-Isoleucine	253239	0.271512	0.374361	0.725266	0.468289	0.991916	Carboxylic acids and derivatives	C00407	Tropane, piperidine and pyridine alkaloid biosynthesis(ko00960);;Aminoacyl-tRNA biosynthesis(ko00970);;Valine, leucine and isoleucine biosynthesis(ko00290);;Glucosinolate biosynthesis(ko00966);;Metabolic pathways(ko01100);;Biosynthesis of amino acids(ko01230);;Cyanoamino acid metabolism(ko00460);;2-Oxocarboxylic acid metabolism(ko01210);;ABC transporters(ko02010);;Valine, leucine and isoleucine d…	0.000243464	0.000278985	nosig
2'-Deoxyuridine	94777.8	-0.368777	0.514016	-0.717442	0.473101	0.991916	Pyrimidine nucleosides	C00526	Pyrimidine metabolism(ko00240)	5.28667e-05	3.92e-05	nosig
Pyruvaldehyde	58830.9	0.28106	0.396504	0.708846	0.47842	0.991916	Organooxygen compounds	C00546	Propanoate metabolism(ko00640);;Glycine, serine and threonine metabolism(ko00260);;Pyruvate metabolism(ko00620)	8.57773e-05	9.94113e-05	nosig
Glucotropaeolin	246342	0.270653	0.38365	0.705469	0.480518	0.991916	Organooxygen compounds	C02153	2-Oxocarboxylic acid metabolism(ko01210);;Glucosinolate biosynthesis(ko00966);;Biosynthesis of secondary metabolites(ko01110)	9.37353e-05	0.000108279	nosig
Melezitose	809665	0.351043	0.499738	0.702455	0.482396	0.991916	--	--	--	0.000249863	0.000307855	nosig
5'-Deoxyadenosine	85721	-0.34292	0.488745	-0.701634	0.482907	0.991916	--	--	--	0.00016411	0.000124668	nosig
Baccatin III	363120	-0.482179	0.687386	-0.701468	0.483011	0.991916	--	C11900	Metabolic pathways(ko01100);;Biosynthesis of secondary metabolites(ko01110);;Diterpenoid biosynthesis(ko00904)	0.000293637	0.000197075	nosig
Thymine	407906	-0.345928	0.496167	-0.697202	0.485676	0.991916	Diazines	C00178	Metabolic pathways(ko01100);;Pyrimidine metabolism(ko00240)	0.000430141	0.000324024	nosig
5-Hydroxymethyluracil	57866.4	0.317752	0.460442	0.690102	0.49013	0.991916	--	--	--	4.04e-05	4.72667e-05	nosig
Behenic acid	1.40677e+06	0.416962	0.608217	0.685548	0.492998	0.991916	Fatty Acyls	C08281	Biosynthesis of unsaturated fatty acids(ko01040);;Cutin, suberine and wax biosynthesis(ko00073)	0.000532393	0.000676623	nosig
Phenethyl Caffeiate	215019	-0.339515	0.499121	-0.680227	0.496361	0.991916	--	--	--	0.000118968	8.90583e-05	nosig
D-Glucarate	42985.3	0.268513	0.396415	0.677355	0.498181	0.991916	Organooxygen compounds	C00818	Ascorbate and aldarate metabolism(ko00053);;Metabolic pathways(ko01100)	7.2e-05	8.27e-05	nosig
Monomethyl glutaric acid	159353	0.4193	0.620619	0.675616	0.499285	0.991916	--	--	--	0.000363228	0.000439982	nosig
Hypoxanthine	80694.7	-0.220523	0.329938	-0.668376	0.503893	0.991916	Imidazopyrimidines	C00262	Purine metabolism(ko00230);;Metabolic pathways(ko01100)	0.000153785	0.00012575	nosig
Linustatin	115645	0.365109	0.547118	0.667332	0.50456	0.991916	--	--	--	2.49667e-05	3.11e-05	nosig
(-)-Usnic acid	305404	-0.351466	0.529663	-0.663566	0.506968	0.991916	--	--	--	0.000501322	0.00037331	nosig
Taurine	82685.1	-0.252295	0.380425	-0.663194	0.507206	0.991916	Organic sulfonic acids and derivatives	C00245	ABC transporters(ko02010);;Metabolic pathways(ko01100);;Taurine and hypotaurine metabolism(ko00430);;Sulfur metabolism(ko00920)	3.30667e-05	2.7e-05	nosig
L-Phenylalanine	149994	0.219951	0.333568	0.659391	0.509645	0.991916	Carboxylic acids and derivatives	C00079	Phenylalanine, tyrosine and tryptophan biosynthesis(ko00400);;Glucosinolate biosynthesis(ko00966);;Phenylalanine metabolism(ko00360);;Metabolic pathways(ko01100);;Tropane, piperidine and pyridine alkaloid biosynthesis(ko00960);;Aminoacyl-tRNA biosynthesis(ko00970);;Biosynthesis of secondary metabolites(ko01110);;ABC transporters(ko02010);;Phenylpropanoid biosynthesis(ko00940);;Biosynthesis of ami…	0.00016001	0.000177708	nosig
7-Methylxanthine	69980.2	0.258636	0.392873	0.658319	0.510333	0.991916	Imidazopyrimidines	C16353	Caffeine metabolism(ko00232);;Metabolic pathways(ko01100);;Biosynthesis of secondary metabolites(ko01110)	0.000138303	0.000156935	nosig
Nateglinide	20708.7	-0.188752	0.289765	-0.651396	0.514791	0.991916	--	--	--	2.54e-05	2.13e-05	nosig
Acetosyringone	24215.2	-0.214481	0.335461	-0.639363	0.522587	0.991916	--	--	--	1.86e-05	1.54333e-05	nosig
Thymidine	1.82913e+06	-0.380136	0.59558	-0.638262	0.523303	0.991916	Pyrimidine nucleosides	C00214	Metabolic pathways(ko01100);;Pyrimidine metabolism(ko00240)	0.00221756	0.00163444	nosig
L-Cystine	25661.6	0.680775	1.08768	0.625899	0.531381	0.991916	Carboxylic acids and derivatives	C00491	Cysteine and methionine metabolism(ko00270);;ABC transporters(ko02010)	5.02667e-05	7.71667e-05	nosig
Allocystathionine	23940.8	0.312795	0.500135	0.62542	0.531696	0.991916	--	--	--	4.41333e-05	5.25e-05	nosig
D-Alanyl-D-alanine (D-Ala-D-Ala)	18397.6	0.183111	0.296792	0.616969	0.537255	0.991916	--	--	--	2.45e-05	2.65333e-05	nosig
1-Palmitoyl Lysophosphatidic Acid	44136.9	-0.286839	0.46984	-0.610503	0.541528	0.991916	--	--	--	8.5186e-05	6.67333e-05	nosig
Naringin	35111.4	0.291896	0.478671	0.609805	0.541991	0.991916	Flavonoids	C09789	Flavonoid biosynthesis(ko00941)	6.53e-05	7.61e-05	nosig
Niflumic Acid	47644	-0.169583	0.28085	-0.603821	0.545963	0.991916	--	--	--	2.65333e-05	2.25667e-05	nosig
Nname,cis-9,10-Epoxystearic acid	2.49172e+06	0.266611	0.442897	0.601971	0.547194	0.991916	--	--	--	0.000274367	0.000313368	nosig
Inosine	84322.4	0.244798	0.407197	0.601177	0.547722	0.991916	Purine nucleosides	C00294	Purine metabolism(ko00230);;Metabolic pathways(ko01100)	5.96667e-05	6.64e-05	nosig
Apigenin	474205	-0.345432	0.577101	-0.598565	0.549463	0.991916	Flavonoids	C01477	Flavonoid biosynthesis(ko00941);;Isoflavonoid biosynthesis(ko00943);;Flavone and flavonol biosynthesis(ko00944);;Biosynthesis of secondary metabolites(ko01110);;Metabolic pathways(ko01100)	0.000290642	0.000215231	nosig
Naringenin-7-O-Glucoside	178785	0.308823	0.518059	0.596117	0.551097	0.991916	--	--	--	2.77e-05	3.29e-05	nosig
Allantoate/Allantoic acid	46632	-0.202897	0.341001	-0.595005	0.55184	0.991916	--	--	--	6.40667e-05	5.39667e-05	nosig
L-Pyroglutamic acid	28327.1	-0.305385	0.519824	-0.587477	0.556883	0.991916	Carboxylic acids and derivatives	C01879	Glutathione metabolism(ko00480)	1.35033e-05	1.02067e-05	nosig
2-Methyl-3-hydroxybutyric acid	10795.5	0.24836	0.426005	0.582997	0.559895	0.991916	--	--	--	4.64333e-06	5.25e-06	nosig
Ginkgetin	12633.7	0.228792	0.394952	0.57929	0.562393	0.991916	--	--	--	5.12667e-06	5.69667e-06	nosig
5(S)-HETE	394430	-0.276177	0.480877	-0.574319	0.565752	0.991916	Fatty Acyls	C04805	Arachidonic acid metabolism(ko00590)	3.63e-05	2.87667e-05	nosig
L-Galactono-1,4-lactone	14069.4	-0.258575	0.461017	-0.560879	0.57488	0.991916	--	C01115	Ascorbate and aldarate metabolism(ko00053);;Metabolic pathways(ko01100);;Biosynthesis of secondary metabolites(ko01110)	2.41e-05	1.92e-05	nosig
3-Dehydroshikimic acid	114124	0.254302	0.454389	0.559656	0.575714	0.991916	--	--	--	0.000213696	0.000244902	nosig
2,4-Dinitrophenol	312111	-0.257722	0.465711	-0.553395	0.579993	0.991916	--	--	--	0.000242891	0.000194835	nosig
Hydroxyhydroquinone	30913	-0.230042	0.420333	-0.547286	0.584182	0.991916	--	C02814	Metabolic pathways(ko01100)	1.67333e-05	1.36667e-05	nosig
D-Ribose 5-phosphate	52937.2	-0.204294	0.373356	-0.547184	0.584252	0.991916	Organooxygen compounds	C00117	Metabolic pathways(ko01100);;Biosynthesis of secondary metabolites(ko01110);;Pentose phosphate pathway(ko00030);;Carbon fixation in photosynthetic organisms(ko00710);;Carbon metabolism(ko01200);;Biosynthesis of amino acids(ko01230);;Purine metabolism(ko00230)	2.58667e-05	2.21667e-05	nosig
Pyrocatechol	25543.9	0.196394	0.3602	0.545236	0.585591	0.991916	Phenols	C00090	Metabolic pathways(ko01100)	4.87333e-05	5.36e-05	nosig
Glycerol 3-phosphate	18341.7	-0.309918	0.570314	-0.543416	0.586844	0.991916	--	--	--	1.94333e-05	1.50833e-05	nosig
Muramic acid	79243	0.242784	0.453311	0.535579	0.59225	0.991916	--	--	--	0.000274493	0.000312843	nosig
Myristoleic acid	311707	0.226549	0.42423	0.534024	0.593325	0.991916	fatty acids	C08322	--	3.96333e-05	4.40667e-05	nosig
D-Galactarate	136232	0.220702	0.414963	0.531859	0.594823	0.991916	Organooxygen compounds	C00818	Metabolic pathways(ko01100);;Ascorbate and aldarate metabolism(ko00053)	0.000261665	0.000292452	nosig
5(S)-HpETE	12008.2	0.186337	0.352309	0.528902	0.596874	0.991916	Fatty Acyls	C05356	Metabolic pathways(ko01100);;Arachidonic acid metabolism(ko00590)	2.14333e-05	2.34667e-05	nosig
Sedoheptulose	40884.5	0.148115	0.280442	0.528149	0.597396	0.991916	Organooxygen compounds	C02076	Carbon fixation in photosynthetic organisms(ko00710)	4.12667e-05	4.38e-05	nosig
Oleic acid	173452	-0.256943	0.487805	-0.526734	0.598379	0.991916	Fatty Acyls	C00712	Cutin, suberine and wax biosynthesis(ko00073);;Fatty acid biosynthesis(ko00061);;Biosynthesis of unsaturated fatty acids(ko01040)	3.11333e-05	2.47767e-05	nosig
3b-Hydroxy-5-cholenoic acid	1.38444e+06	0.568453	1.09125	0.520921	0.602422	0.991916	--	--	--	0.00230406	0.00324667	nosig
Glutathione disulfide	23306.5	-0.19078	0.366349	-0.52076	0.602534	0.991916	Carboxylic acids and derivatives	C00127	Glutathione metabolism(ko00480)	1.09e-05	9.16e-06	nosig
1-Naphthol	147162	0.429793	0.825382	0.520719	0.602562	0.991916	--	--	--	8.15823e-05	0.000103826	nosig
Nomilin	77992.1	-0.20576	0.395492	-0.520263	0.602881	0.991916	--	--	--	9.23333e-05	7.71333e-05	nosig
N-Acetyl-DL-methionine	6925.03	0.223541	0.435071	0.513803	0.60739	0.991916	--	--	--	8.68667e-06	9.68667e-06	nosig
Phosphocreatine	28464.2	-0.208445	0.421012	-0.495104	0.620526	0.991916	Carboxylic acids and derivatives	C02305	Metabolic pathways(ko01100);;Arginine and proline metabolism(ko00330)	1.38333e-05	1.13633e-05	nosig
Hexadecanedioic acid	242593	-0.2484	0.508281	-0.488706	0.62505	0.991916	--	--	--	2.32e-05	1.86e-05	nosig
Salicylamide	57271.5	0.259958	0.533403	0.487357	0.626005	0.991916	--	--	--	0.000120213	0.00013817	nosig
2-Dehydro-3-deoxy-D-gluconate	472907	0.162011	0.333497	0.485794	0.627113	0.991916	--	C00204	Carbon metabolism(ko01200);;Pentose and glucuronate interconversions(ko00040);;Metabolic pathways(ko01100);;Pentose phosphate pathway(ko00030)	0.00050709	0.000543813	nosig
D-Lyxose	47297.3	0.172435	0.356473	0.483724	0.628582	0.991916	--	C00476	Pentose and glucuronate interconversions(ko00040)	3.21e-05	3.45333e-05	nosig
all cis-(6,9,12)-Linolenic acid	1.34109e+07	-0.210948	0.437277	-0.482412	0.629513	0.991916	--	--	--	0.0321232	0.0264817	nosig
Tetracosanoic acid	731000	0.329238	0.691608	0.476047	0.634041	0.991916	Fatty Acyls	C08320	Biosynthesis of unsaturated fatty acids(ko01040)	0.000375844	0.000447101	nosig
Shikimate	168871	0.229575	0.48452	0.47382	0.635628	0.991916	Organooxygen compounds	C00493	Biosynthesis of secondary metabolites(ko01110);;Metabolic pathways(ko01100);;Phenylalanine, tyrosine and tryptophan biosynthesis(ko00400);;Biosynthesis of amino acids(ko01230)	0.000267344	0.000299985	nosig
Diuron	4.59816e+06	-0.392912	0.835623	-0.470202	0.63821	0.991916	--	--	--	7.9505e-05	5.79863e-05	nosig
Pyridoxal (Vitamin B6)	197501	0.113641	0.243123	0.467422	0.640198	0.991916	--	--	--	0.000222151	0.000229462	nosig
1-Palmitoyl-2-hydroxy-sn-glycero-3-phosphoethanolamine	50904.9	-0.220035	0.475941	-0.462316	0.643855	0.991916	--	--	--	3.84667e-05	3.15667e-05	nosig
Glyceric acid	114809	0.227909	0.495437	0.460017	0.645504	0.991916	Organooxygen compounds	C00258	Carbon metabolism(ko01200);;Glycine, serine and threonine metabolism(ko00260);;Glyoxylate and dicarboxylate metabolism(ko00630);;Metabolic pathways(ko01100);;Biosynthesis of secondary metabolites(ko01110);;Pentose phosphate pathway(ko00030);;Glycerolipid metabolism(ko00561)	0.000258517	0.000288821	nosig
D-Ribose	34811.4	0.171872	0.374716	0.458673	0.646469	0.991916	Organooxygen compounds	C00121	Pentose phosphate pathway(ko00030);;ABC transporters(ko02010)	1.64667e-05	1.77667e-05	nosig
L-Iditol	35281.2	0.156529	0.346456	0.451801	0.651412	0.991916	--	--	--	1.43e-05	1.52667e-05	nosig
L-Glutamine	460249	-0.243029	0.538811	-0.451047	0.651956	0.991916	Carboxylic acids and derivatives	C00064	Arginine biosynthesis(ko00220);;Pyrimidine metabolism(ko00240);;ABC transporters(ko02010);;Biosynthesis of amino acids(ko01230);;Glyoxylate and dicarboxylate metabolism(ko00630);;Alanine, aspartate and glutamate metabolism(ko00250);;Metabolic pathways(ko01100);;Nitrogen metabolism(ko00910);;Purine metabolism(ko00230);;Aminoacyl-tRNA biosynthesis(ko00970)	0.000140132	0.000111037	nosig
D-galacturonic acid	55015.8	-0.256074	0.572886	-0.446989	0.654883	0.991916	--	C00333	Metabolic pathways(ko01100);;ABC transporters(ko02010);;Ascorbate and aldarate metabolism(ko00053);;Amino sugar and nucleotide sugar metabolism(ko00520);;Pentose and glucuronate interconversions(ko00040)	3.16e-05	2.53667e-05	nosig
Phenolphthalein	137201	0.240217	0.548478	0.43797	0.661408	0.991916	--	--	--	8.26e-06	9.14e-06	nosig
9-OxoODE	173731	0.266273	0.610924	0.435852	0.662944	0.991916	Fatty Acyls	C14766	Linoleic acid metabolism(ko00591)	0.000268723	0.000304269	nosig
Lariciresinol	472914	-0.227781	0.535739	-0.425171	0.670712	0.991916	--	--	--	0.0012543	0.00102158	nosig
Arbutin	762227	-0.17585	0.419057	-0.419632	0.674754	0.991916	Organooxygen compounds	C06186	Glycolysis / Gluconeogenesis(ko00010)	0.000527399	0.000448083	nosig
Maslinic Acid	409848	0.197739	0.472215	0.418748	0.6754	0.991916	--	--	--	0.000137403	0.000152538	nosig
D-Sorbitol	118159	0.174878	0.417968	0.418402	0.675654	0.991916	Organooxygen compounds	C00794	Galactose metabolism(ko00052);;Metabolic pathways(ko01100);;Fructose and mannose metabolism(ko00051);;ABC transporters(ko02010)	4.06667e-05	4.43333e-05	nosig
Bentazon	611384	-0.199482	0.486222	-0.41027	0.681608	0.991916	--	--	--	0.000514559	0.000426375	nosig
Acetomenaphthone	89918	-0.205176	0.501211	-0.40936	0.682275	0.991916	--	--	--	1.97e-05	1.62333e-05	nosig
3,4-Dihydroxybenzaldehyde	33057.6	-0.242821	0.598855	-0.405476	0.685127	0.991916	Benzene and substituted derivatives	C16700	Isoquinoline alkaloid biosynthesis(ko00950)	7.28667e-06	5.92333e-06	nosig
1-Stearoyl-2-oleoyl-sn-glycerol 3-phosphocholine (SOPC)	71420.1	-0.211696	0.528732	-0.400385	0.688873	0.991916	--	--	--	3.13e-05	2.58667e-05	nosig
sn-Glycerol 3-phosphoethanolamine	12266.7	0.134553	0.34267	0.39266	0.694571	0.991916	--	--	--	7.58e-06	8.01333e-06	nosig
4-Hydroxycinnamic acid	152340	0.137267	0.355346	0.386292	0.69928	0.991916	Cinnamic acids and derivatives	C00811	Ubiquinone and other terpenoid-quinone biosynthesis(ko00130);;Isoquinoline alkaloid biosynthesis(ko00950);;Phenylpropanoid biosynthesis(ko00940);;Metabolic pathways(ko01100);;Tyrosine metabolism(ko00350);;Biosynthesis of secondary metabolites(ko01110);;Phenylalanine metabolism(ko00360)	0.000124012	0.000130332	nosig
4-Nitroquinoline-1-oxide	37047.4	-0.262413	0.684616	-0.383299	0.701498	0.991916	--	--	--	1.57767e-05	1.26333e-05	nosig
Propylene glycol	11705.7	0.214929	0.566679	0.379278	0.704481	0.991916	Organooxygen compounds	C00583	Propanoate metabolism(ko00640)	1.95667e-05	2.185e-05	nosig
Uridine	35887.7	-0.111541	0.294378	-0.378905	0.704758	0.991916	Pyrimidine nucleosides	C00299	Metabolic pathways(ko01100);;Pyrimidine metabolism(ko00240)	4.95667e-05	4.39667e-05	nosig
Fludrocortisone acetate	125531	-0.197597	0.523864	-0.377193	0.70603	0.991916	Steroids and steroid derivatives	C00762	Metabolic pathways(ko01100)	7.19333e-05	6.03667e-05	nosig
(S)-Equol	64261.6	0.147712	0.397285	0.371802	0.71004	0.991916	--	--	--	0.000117754	0.000125431	nosig
Enterostatin human	8148.63	0.148788	0.40603	0.366446	0.714032	0.991916	--	--	--	2.76333e-06	2.94333e-06	nosig
Guanosine	66076	-0.119184	0.325647	-0.365991	0.714372	0.991916	Purine nucleosides	C00387	Purine metabolism(ko00230);;Metabolic pathways(ko01100)	4.67333e-05	4.13667e-05	nosig
Silybin	91305.5	0.166823	0.457597	0.364562	0.715438	0.991916	--	--	--	3.43e-05	3.72e-05	nosig
D-Ribulose 1,5-bisphosphate	9021.13	0.160038	0.43907	0.364494	0.715489	0.991916	--	C01182	Carbon fixation in photosynthetic organisms(ko00710);;Carbon metabolism(ko01200);;Glyoxylate and dicarboxylate metabolism(ko00630);;Metabolic pathways(ko01100);;Biosynthesis of secondary metabolites(ko01110)	1.4e-05	1.51333e-05	nosig
11(Z),14(Z)-Eicosadienoic Acid	615217	0.18511	0.511627	0.361806	0.717497	0.991916	--	--	--	0.000237913	0.000258324	nosig
Phenol	61843	-0.127179	0.35583	-0.357416	0.72078	0.991916	Phenols	C00146	Tyrosine metabolism(ko00350)	5.18e-05	4.54667e-05	nosig
Docosatrienoic Acid	656844	-0.40759	1.14941	-0.354608	0.722883	0.991916	--	--	--	1.702e-05	1.23667e-05	nosig
Traumatic Acid	23812.4	-0.13481	0.39119	-0.344616	0.730383	0.991916	Fatty Acyls	C16308	Biosynthesis of secondary metabolites(ko01110);;alpha-Linolenic acid metabolism(ko00592)	6.21333e-05	5.46667e-05	nosig
Galactonic acid	533985	-0.144688	0.420769	-0.343865	0.730947	0.991916	--	--	--	0.000673141	0.000574996	nosig
Raffinose	1.12277e+06	-0.199172	0.588243	-0.338588	0.73492	0.991916	Organooxygen compounds	C00492	ABC transporters(ko02010);;Galactose metabolism(ko00052)	0.000533333	0.000449812	nosig
Salicylic acid	632408	0.19103	0.583729	0.327259	0.743472	0.991916	Benzene and substituted derivatives	C00805	Plant hormone signal transduction(ko04075);;Phenylalanine metabolism(ko00360);;Biosynthesis of secondary metabolites(ko01110);;Metabolic pathways(ko01100)	0.000702566	0.000754786	nosig
Adenine	7017.7	0.150388	0.466525	0.322358	0.747181	0.991916	Imidazopyrimidines	C00147	Metabolic pathways(ko01100);;Zeatin biosynthesis(ko00908);;Purine metabolism(ko00230)	1.97e-05	2.1e-05	nosig
3-Hydroxycapric acid	402856	0.159705	0.497945	0.320729	0.748416	0.991916	--	--	--	0.00131849	0.00141883	nosig
12-Oxo-2,3-dinor-10,15-phytodienoic acid	202414	-0.221198	0.690599	-0.320299	0.748742	0.991916	--	--	--	3.778e-05	3.27333e-05	nosig
Sinapic acid	46279.7	0.191758	0.618675	0.309949	0.7566	0.991916	Cinnamic acids and derivatives	C00482	Metabolic pathways(ko01100);;Phenylpropanoid biosynthesis(ko00940);;Biosynthesis of secondary metabolites(ko01110)	6.7712e-05	7.59087e-05	nosig
cis-Aconitate	381339	0.186279	0.622597	0.299197	0.76479	0.991916	Carboxylic acids and derivatives	C00417	2-Oxocarboxylic acid metabolism(ko01210);;Glyoxylate and dicarboxylate metabolism(ko00630);;Metabolic pathways(ko01100);;Citrate cycle (TCA cycle)(ko00020);;Biosynthesis of secondary metabolites(ko01110);;C5-Branched dibasic acid metabolism(ko00660)	0.000656161	0.000709998	nosig
1,3-Dicaffeoylquinic acid	18177.2	-0.138753	0.466209	-0.297619	0.765994	0.991916	--	--	--	1.38533e-05	1.20333e-05	nosig
3',5'-Cyclic guanosine monophosphate	54841.5	0.154138	0.521959	0.295306	0.76776	0.991916	--	--	--	0.000137281	0.00014622	nosig
Sinapyl aldehyde	308157	0.100848	0.354818	0.284223	0.776239	0.991916	--	--	--	0.000231402	0.000235455	nosig
2E-Eicosenoic acid	2.52362e+06	0.18222	0.646834	0.281711	0.778165	0.991916	--	--	--	0.000301124	0.000324655	nosig
Novobiocin	171203	0.124601	0.451197	0.276156	0.782428	0.991916	--	--	--	0.000480138	0.000502416	nosig
Dihydroxyacetone	154660	0.115507	0.419849	0.275115	0.783228	0.991916	Organooxygen compounds	C00184	Metabolic pathways(ko01100);;Glycerolipid metabolism(ko00561);;Carbon metabolism(ko01200)	7.68e-05	7.91333e-05	nosig
Penicillic Acid	202751	-0.137594	0.501573	-0.274324	0.783835	0.991916	--	--	--	0.000169536	0.000148258	nosig
Uracil	188457	-0.0783198	0.286968	-0.272921	0.784914	0.991916	Diazines	C00106	beta-Alanine metabolism(ko00410);;Pyrimidine metabolism(ko00240);;Pantothenate and CoA biosynthesis(ko00770);;Metabolic pathways(ko01100)	0.000230134	0.000207987	nosig
Jasmonic acid	130119	0.176293	0.647163	0.272409	0.785307	0.991916	Fatty Acyls	C08491	alpha-Linolenic acid metabolism(ko00592);;Plant hormone signal transduction(ko04075);;Biosynthesis of secondary metabolites(ko01110);;Metabolic pathways(ko01100)	0.000115753	0.00012336	nosig
Camptothecin	188068	-0.0987026	0.363332	-0.271659	0.785884	0.991916	--	C01897	Biosynthesis of secondary metabolites(ko01110)	0.000137638	0.000123097	nosig
Sulfaphenazole	1.09264e+06	-0.21075	0.777308	-0.271129	0.786292	0.991916	--	--	--	0.00155168	0.00127252	nosig
O-Acetyl-L-serine	17735.7	-0.120642	0.448339	-0.269087	0.787863	0.991916	Carboxylic acids and derivatives	C00979	Zeatin biosynthesis(ko00908);;Carbon metabolism(ko01200);;Biosynthesis of amino acids(ko01230);;Biosynthesis of secondary metabolites(ko01110);;Sulfur relay system(ko04122);;Cysteine and methionine metabolism(ko00270);;Sulfur metabolism(ko00920);;Metabolic pathways(ko01100)	7.41e-06	6.56333e-06	nosig
Adenosine 3',5'-cyclic phosphate (cAMP)	64111.8	0.183035	0.686918	0.266459	0.789886	0.991916	--	--	--	0.000209952	0.000228438	nosig
Succinate	125123	-0.0716143	0.270224	-0.265018	0.790996	0.991916	Carboxylic acids and derivatives	C00042	Pyruvate metabolism(ko00620);;Sulfur metabolism(ko00920);;Oxidative phosphorylation(ko00190);;Butanoate metabolism(ko00650);;Alanine, aspartate and glutamate metabolism(ko00250);;Tyrosine metabolism(ko00350);;Phenylalanine metabolism(ko00360);;Citrate cycle (TCA cycle)(ko00020);;Metabolic pathways(ko01100);;Glyoxylate and dicarboxylate metabolism(ko00630);;Nicotinate and nicotinamide metabolism(k…	0.000133782	0.000120971	nosig
Benzoic acid	130477	-0.0662237	0.249935	-0.264964	0.791037	0.991916	Benzene and substituted derivatives	C00180	Metabolic pathways(ko01100);;Biosynthesis of secondary metabolites(ko01110);;Phenylalanine metabolism(ko00360)	0.000154615	0.000142091	nosig
1-Palmitoyl-2-linoleoyl-sn-glycero-3-phosphate	230374	-0.196471	0.744832	-0.26378	0.79195	0.991916	Glycerophospholipids	C00416	Metabolic pathways(ko01100);;Biosynthesis of secondary metabolites(ko01110);;Phosphatidylinositol signaling system(ko04070);;Glycerolipid metabolism(ko00561);;Glycerophospholipid metabolism(ko00564)	0.000235943	0.00019634	nosig
L-Cysteic acid	28544.3	-0.147622	0.564344	-0.261581	0.793644	0.991916	Carboxylic acids and derivatives	C00506	Metabolic pathways(ko01100);;Taurine and hypotaurine metabolism(ko00430);;Cysteine and methionine metabolism(ko00270)	8.28333e-06	7.2e-06	nosig
(4Z,7Z,10Z,13Z,16Z,19Z)-4,7,10,13,1 6,19-Docosahexaenoic acid	134030	0.130803	0.509263	0.256847	0.797297	0.991916	--	--	--	2.46e-05	2.54e-05	nosig
1-Methylxanthine	17933.5	0.111696	0.440889	0.253342	0.800004	0.991916	--	C16358	Biosynthesis of secondary metabolites(ko01110);;Metabolic pathways(ko01100);;Caffeine metabolism(ko00232)	1.39e-05	1.45667e-05	nosig
Quinate	195084	0.103535	0.410792	0.252038	0.801012	0.991916	--	C00296	Phenylalanine, tyrosine and tryptophan biosynthesis(ko00400)	0.000262159	0.000268503	nosig
D-Biotin	2.91816e+06	-0.247907	0.988509	-0.250788	0.801978	0.991916	Biotin and derivatives	C00120	Biotin metabolism(ko00780);;ABC transporters(ko02010);;Metabolic pathways(ko01100)	3.45e-05	2.79333e-05	nosig
Sucrose	1.02149e+06	-0.082866	0.341088	-0.242946	0.808047	0.991916	Heteroaromatic compounds	C00089	ABC transporters(ko02010);;Metabolic pathways(ko01100);;Galactose metabolism(ko00052);;Starch and sucrose metabolism(ko00500)	0.00165263	0.0015016	nosig
Glucosamine	112849	-0.0746799	0.312213	-0.239195	0.810954	0.991916	Saccharides and Alcohols	C00329	ko00520,ko01100	0.000161664	0.000146587	nosig
Dihydroxyfumarate	162034	-0.170218	0.715122	-0.238027	0.81186	0.991916	Keto acids and derivatives	C00975	Glyoxylate and dicarboxylate metabolism(ko00630)	0.000114147	0.000100582	nosig
Embelin	4.10777e+06	0.0968267	0.416501	0.232476	0.816168	0.991916	--	--	--	0.00222386	0.00225906	nosig
p-Hydroxycinnamaldehyde	123634	-0.161369	0.695505	-0.232017	0.816525	0.991916	Cinnamaldehydes	C05608	Biosynthesis of secondary metabolites(ko01110);;Metabolic pathways(ko01100);;Phenylpropanoid biosynthesis(ko00940)	4.77667e-05	4.09e-05	nosig
Flavin mononucleotide (FMN)	1.39331e+06	-0.108442	0.470799	-0.230337	0.81783	0.991916	--	--	--	0.00404278	0.00358146	nosig
IS	2.26056e+07	0.0507363	0.224507	0.22599	0.821209	0.991916	--	--	--	0.0135089	0.0133678	nosig
Norethindrone Acetate	490723	-0.124821	0.580062	-0.215185	0.829623	0.991916	--	--	--	0.000318942	0.000283994	nosig
Flutamide	19156.8	0.0683304	0.319473	0.213885	0.830637	0.991916	--	--	--	2.74e-05	2.75333e-05	nosig
Pravastatin	60928.2	-0.133413	0.624001	-0.213802	0.830702	0.991916	--	--	--	4.39667e-05	3.93e-05	nosig
Isoscopoletin	91360.7	-0.213001	1.0154	-0.20977	0.833847	0.991916	--	--	--	4.76293e-05	3.965e-05	nosig
Octacosanoic acid	107299	0.121001	0.598471	0.202184	0.839773	0.991916	--	--	--	3.17333e-05	3.29333e-05	nosig
Tacrolimus	45868.8	-0.11468	0.572401	-0.200348	0.841208	0.991916	--	--	--	3.46333e-06	3.09e-06	nosig
L-Methionine	19389.5	0.0801215	0.403818	0.19841	0.842724	0.991916	Carboxylic acids and derivatives	C00073	Aminoacyl-tRNA biosynthesis(ko00970);;2-Oxocarboxylic acid metabolism(ko01210);;Biosynthesis of amino acids(ko01230);;Metabolic pathways(ko01100);;Biosynthesis of secondary metabolites(ko01110);;Glucosinolate biosynthesis(ko00966);;Cysteine and methionine metabolism(ko00270)	1.158e-05	1.16067e-05	nosig
Sunitinib	261348	0.0811973	0.413336	0.196444	0.844263	0.991916	--	--	--	0.000498595	0.000506571	nosig
Uric acid	15081.7	0.0595705	0.315336	0.188911	0.850162	0.991916	Imidazopyrimidines	C00366	Purine metabolism(ko00230);;Metabolic pathways(ko01100)	6.68667e-06	6.62e-06	nosig
Cytidine 2',3'-cyclic phosphate	23532.1	0.0937843	0.506688	0.185093	0.853156	0.991916	--	--	--	6.60333e-05	6.74333e-05	nosig
Hesperetin	166864	0.0943913	0.522084	0.180797	0.856527	0.991916	Flavonoids	C01709	Flavonoid biosynthesis(ko00941)	5.06667e-05	5.21667e-05	nosig
Dephosphocoenzyme A (Dephospho-CoA)	31136.2	0.0700851	0.388043	0.180612	0.856672	0.991916	--	--	--	2.06e-05	2.06333e-05	nosig
L-Threonate	44913.7	-0.0765879	0.447046	-0.17132	0.863972	0.991916	Organooxygen compounds	C01620	Ascorbate and aldarate metabolism(ko00053)	6.29667e-05	5.72667e-05	nosig
Galactinol	132994	-0.0789468	0.467227	-0.168969	0.865821	0.991916	Organooxygen compounds	C01235	Galactose metabolism(ko00052)	0.000184891	0.000167604	nosig
trans-cinnamate	150091	-0.107336	0.652775	-0.16443	0.869393	0.991916	Cinnamic acids and derivatives	C00423	Ubiquinone and other terpenoid-quinone biosynthesis(ko00130);;Phenylpropanoid biosynthesis(ko00940);;Metabolic pathways(ko01100);;Phenylalanine metabolism(ko00360);;Biosynthesis of secondary metabolites(ko01110)	0.000141494	0.000125071	nosig
Sinapyl alcohol	13782.1	-0.0497469	0.318314	-0.156283	0.87581	0.991916	Phenols	C02325	Biosynthesis of secondary metabolites(ko01110);;Phenylpropanoid biosynthesis(ko00940);;Metabolic pathways(ko01100)	1.68e-05	1.57e-05	nosig
Stachyose	44317.1	-0.0741332	0.48314	-0.15344	0.878051	0.991916	Organooxygen compounds	C01613	Galactose metabolism(ko00052)	1.63533e-05	1.518e-05	nosig
trans-2-Hydroxycinnamic acid	624299	-0.0936093	0.61665	-0.151803	0.879342	0.991916	Cinnamic acids and derivatives	C01772	Phenylalanine metabolism(ko00360);;Biosynthesis of secondary metabolites(ko01110);;Phenylpropanoid biosynthesis(ko00940)	0.000459981	0.000410886	nosig
Gentisaldehyde	64141.5	0.0546148	0.383004	0.142596	0.88661	0.991916	Organooxygen compounds	C05585	Tyrosine metabolism(ko00350);;Metabolic pathways(ko01100)	3.71e-05	3.69333e-05	nosig
Erythritol	222979	-0.0626863	0.454864	-0.137813	0.890388	0.991916	Organooxygen compounds	C00503	ABC transporters(ko02010)	0.000171142	0.000158601	nosig
Salidroside	45648.6	-0.0508854	0.378533	-0.134428	0.893064	0.991916	--	C06046	Tyrosine metabolism(ko00350)	2.34667e-05	2.16e-05	nosig
Pentadecanoic Acid	1.31436e+07	0.0635984	0.484175	0.131354	0.895495	0.991916	--	--	--	0.00138876	0.00138651	nosig
D-Glucose 6-phosphate	48024.6	0.0392315	0.305051	0.128607	0.897669	0.991916	Organooxygen compounds	C00092	Starch and sucrose metabolism(ko00500);;Metabolic pathways(ko01100);;Inositol phosphate metabolism(ko00562)	9.09333e-05	8.9728e-05	nosig
Malonic acid	109768	0.0387385	0.3091	0.125327	0.900265	0.991916	Carboxylic acids and derivatives	C00383	Pyrimidine metabolism(ko00240);;beta-Alanine metabolism(ko00410)	8.91333e-05	8.72e-05	nosig
Nicotinamide ribotide	608239	-0.0434771	0.357138	-0.121738	0.903107	0.991916	--	--	--	0.000755529	0.000705218	nosig
L-Tryptophan	156411	-0.0669403	0.554024	-0.120826	0.903829	0.991916	Indoles and derivatives	C00078	Metabolic pathways(ko01100);;Glucosinolate biosynthesis(ko00966);;Indole alkaloid biosynthesis(ko00901);;Phenylalanine, tyrosine and tryptophan biosynthesis(ko00400);;Aminoacyl-tRNA biosynthesis(ko00970);;Glycine, serine and threonine metabolism(ko00260);;Biosynthesis of secondary metabolites(ko01110);;2-Oxocarboxylic acid metabolism(ko01210);;Tryptophan metabolism(ko00380);;Biosynthesis of amino…	5.15e-05	4.63e-05	nosig
5-Oxo-ETE	506611	-0.0520932	0.453299	-0.11492	0.908508	0.991916	--	--	--	1.89333e-05	1.75333e-05	nosig
Rutin	206107	-0.0733793	0.646388	-0.113522	0.909617	0.991916	Flavonoids	C05625	Biosynthesis of secondary metabolites(ko01110);;Metabolic pathways(ko01100);;Flavone and flavonol biosynthesis(ko00944)	1.42767e-05	1.284e-05	nosig
D-Arabinono-1,4-lactone	31289.5	-0.0602875	0.540167	-0.111609	0.911133	0.991916	--	--	--	1.85e-05	1.70333e-05	nosig
Chloroquine	79051.6	0.0632343	0.578024	0.109397	0.912887	0.991916	--	--	--	2.97333e-05	3.08e-05	nosig
3,4-Dihydroxybenzoate (Protocatechuic acid)	155015	0.0421333	0.389472	0.108181	0.913852	0.991916	--	--	--	8.58003e-05	8.43667e-05	nosig
Maleamic acid	37469.1	-0.051688	0.501515	-0.103064	0.917912	0.991916	--	C01596	Nicotinate and nicotinamide metabolism(ko00760)	2.64667e-05	2.42333e-05	nosig
L-Glutamate	222555	0.0380585	0.373783	0.10182	0.9189	0.991916	Carboxylic acids and derivatives	C00025	Porphyrin and chlorophyll metabolism(ko00860);;Histidine metabolism(ko00340);;Alanine, aspartate and glutamate metabolism(ko00250);;2-Oxocarboxylic acid metabolism(ko01210);;Glutathione metabolism(ko00480);;Carbon metabolism(ko01200);;Glyoxylate and dicarboxylate metabolism(ko00630);;Carbapenem biosynthesis(ko00332);;ABC transporters(ko02010);;Aminoacyl-tRNA biosynthesis(ko00970);;Arginine and pr…	0.000173184	0.000168501	nosig
2-Methylbenzoic acid	3.77878e+06	-0.0894736	0.896882	-0.0997606	0.920534	0.991916	Benzene and substituted derivatives	C07215	Metabolic pathways(ko01100)	0.00323218	0.00290193	nosig
Heptadecanoic acid	1.22144e+07	0.0472212	0.505926	0.0933362	0.925636	0.991916	--	--	--	0.00178004	0.00175778	nosig
Floxuridine	42490.5	0.0367179	0.393882	0.0932204	0.925728	0.991916	--	--	--	2.98e-05	2.90667e-05	nosig
Maleic acid	67847.1	-0.0543442	0.595526	-0.0912542	0.927291	0.991916	Carboxylic acids and derivatives	C01384	Nicotinate and nicotinamide metabolism(ko00760);;Butanoate metabolism(ko00650);;Tyrosine metabolism(ko00350)	2.39333e-05	2.18667e-05	nosig
Palmitic acid	1.70217e+08	-0.0400992	0.464887	-0.0862558	0.931263	0.991916	Fatty Acyls	C00249	Fatty acid metabolism(ko01212);;Metabolic pathways(ko01100);;Fatty acid biosynthesis(ko00061);;Fatty acid elongation(ko00062);;Cutin, suberine and wax biosynthesis(ko00073);;Biosynthesis of unsaturated fatty acids(ko01040);;Fatty acid degradation(ko00071)	0.0954442	0.0881874	nosig
Tricosanoic acid	586862	-0.057101	0.699065	-0.0816819	0.9349	0.991916	--	--	--	0.000163107	0.000148892	nosig
S-Adenosyl-L-homocysteine	1.18969e+06	-0.0416155	0.546944	-0.0760873	0.93935	0.991916	5'-deoxyribonucleosides	C00021	Cysteine and methionine metabolism(ko00270);;Metabolic pathways(ko01100);;Biosynthesis of amino acids(ko01230)	0.00227782	0.00212928	nosig
4-Pyridoxic acid	545143	-0.064682	0.9053	-0.0714481	0.943041	0.991916	Pyridines and derivatives	C00847	Metabolic pathways(ko01100);;Vitamin B6 metabolism(ko00750)	0.000433314	0.000395481	nosig
5'-O-methylthymidine	20018.8	-0.0350463	0.504902	-0.0694122	0.944662	0.991916	--	--	--	4.78667e-05	4.49e-05	nosig
Cyanuric acid	69748.4	0.0411731	0.607648	0.0677581	0.945978	0.991916	Triazines	C06554	Metabolic pathways(ko01100)	4.23667e-05	4.16e-05	nosig
D-Threitol	150628	0.0539914	0.835078	0.0646544	0.948449	0.991916	--	--	--	0.000151935	0.000150967	nosig
gamma-L-Glutamyl-L-valine	21615.5	0.0198321	0.321664	0.0616546	0.950838	0.991916	--	--	--	1.74333e-05	1.68667e-05	nosig
Linoleic acid	5.15613e+07	-0.0253657	0.417535	-0.0607511	0.951557	0.991916	Fatty Acyls	C01595	Biosynthesis of unsaturated fatty acids(ko01040);;Linoleic acid metabolism(ko00591);;Metabolic pathways(ko01100)	0.0226787	0.0212782	nosig
Metaxalone	75352.9	-0.0307969	0.509704	-0.060421	0.95182	0.991916	--	--	--	1.96e-05	1.81667e-05	nosig
Methylmalonic acid	68751.6	0.0257872	0.428646	0.0601597	0.952028	0.991916	Carboxylic acids and derivatives	C02170	Propanoate metabolism(ko00640);;Valine, leucine and isoleucine degradation(ko00280);;Pyrimidine metabolism(ko00240)	0.000140474	0.000137209	nosig
2-Furoylglycine	298445	0.0201798	0.338757	0.0595701	0.952498	0.991916	--	--	--	8.66e-05	8.33667e-05	nosig
Heneicosanoic acid	520044	-0.0330894	0.556112	-0.0595013	0.952553	0.991916	--	--	--	0.000124828	0.000116362	nosig
1-Oleoyl-L-.alpha.-lysophosphatidic acid	48561.8	0.0231108	0.40976	0.0564007	0.955023	0.991916	--	--	--	1.404e-05	1.36533e-05	nosig
2-Hydroxyphenylacetic acid	273390	-0.0332585	0.6108	-0.0544507	0.956576	0.991916	Benzene and substituted derivatives	C05852	Phenylalanine metabolism(ko00360);;Metabolic pathways(ko01100)	0.000307576	0.000288837	nosig
Homoveratric acid	73482.7	0.022844	0.457196	0.0499654	0.96015	0.991916	--	--	--	0.000102427	9.99153e-05	nosig
Mesaconic acid	3.57032e+06	0.03125	0.626559	0.0498756	0.960222	0.991916	Fatty Acyls	C02226	2-Oxocarboxylic acid metabolism(ko01210);;Carbon metabolism(ko01200);;Glyoxylate and dicarboxylate metabolism(ko00630);;Metabolic pathways(ko01100);;Valine, leucine and isoleucine biosynthesis(ko00290);;C5-Branched dibasic acid metabolism(ko00660)	0.00640578	0.0062709	nosig
Matairesinol	111140	-0.0212316	0.468838	-0.0452856	0.96388	0.991916	Furanoid lignans	C10682	Biosynthesis of secondary metabolites(ko01110)	0.000257805	0.000242985	nosig
D(-)-beta-hydroxy butyric acid	88454.1	0.0224746	0.551939	0.0407194	0.96752	0.991916	--	--	--	4.95333e-05	4.81333e-05	nosig
3-Methoxy-4-hydroxyphenylethyleneglycol	58565.1	0.0167787	0.429408	0.0390739	0.968831	0.991916	Phenols	C05594	Metabolic pathways(ko01100);;Tyrosine metabolism(ko00350)	9.18713e-05	8.93947e-05	nosig
Dihomo-gamma-Linolenic Acid	1.1047e+06	-0.0205892	0.527814	-0.0390084	0.968884	0.991916	Fatty Acyls	C03242	Metabolic pathways(ko01100);;Biosynthesis of unsaturated fatty acids(ko01040);;Linoleic acid metabolism(ko00591)	0.000223564	0.000210192	nosig
Quadrone	132536	0.029413	0.793734	0.0370565	0.97044	0.991916	--	--	--	2.15667e-05	2.12667e-05	nosig
Ammeline	932842	0.0215134	0.58521	0.0367618	0.970675	0.991916	--	--	--	0.00249547	0.00243241	nosig
APIIN	194513	0.0141937	0.440631	0.0322122	0.974303	0.991916	Flavonoids	C04858	Flavone and flavonol biosynthesis(ko00944)	0.00020131	0.000189842	nosig
Vanillic acid	90588.5	-0.0126476	0.452861	-0.0279282	0.977719	0.991916	Phenolic acids	C06672	--	7.89147e-05	7.40147e-05	nosig
3-Acetyl-11-keto-.beta.-boswellic acid	174585	-0.018589	0.687236	-0.0270489	0.978421	0.991916	--	--	--	1.781e-05	1.77933e-05	nosig
Pantothenate	434714	0.0100529	0.404598	0.0248465	0.980177	0.991916	Alcohols and polyols	C00864	beta-Alanine metabolism(ko00410);;Pantothenate and CoA biosynthesis(ko00770);;Metabolic pathways(ko01100);;Biosynthesis of secondary metabolites(ko01110)	0.000669983	0.000647972	nosig
Uridine diphosphate glucose(UDP-D-Glucose)	28160.6	-0.00551918	0.362215	-0.0152373	0.987843	0.996043	--	--	--	2.52e-05	2.37333e-05	nosig
N-Acetylmannosamine	20807	0.00403667	0.326942	0.0123467	0.990149	0.996043	--	--	--	4.27e-05	4.07667e-05	nosig
Ethyl glucuronide	134601	-0.000945905	0.400198	-0.00236359	0.998114	0.999381	--	--	--	8.3372e-05	7.96667e-05	nosig
alpha-ketoglutarate	155793	-0.000428377	0.552258	-0.000775682	0.999381	0.999381	Keto acids and derivatives	C00026	Histidine metabolism(ko00340);;Ascorbate and aldarate metabolism(ko00053);;Alanine, aspartate and glutamate metabolism(ko00250);;Glyoxylate and dicarboxylate metabolism(ko00630);;2-Oxocarboxylic acid metabolism(ko01210);;Carbon metabolism(ko01200);;Lysine biosynthesis(ko00300);;C5-Branched dibasic acid metabolism(ko00660);;Butanoate metabolism(ko00650);;Metabolic pathways(ko01100);;Citrate cycle …	0.000228901	0.000219542	nosig
Immunomycin	260611	0.103816	0.79812	0.130075	NA	NA	--	--	--	2.03e-05	2.09e-05	nosig
Pimelic acid	2.55117e+06	0.246125	0.983092	0.250358	NA	NA	Fatty Acyls	C02656	Metabolic pathways(ko01100);;Biotin metabolism(ko00780)	0.000364191	0.000413934	nosig

## Sheet: Sheet6
CK Enriched (soil compartments)		Si Enriched (soil compartments)		CK Enriched (plant compartments)		Si Enriched (plant compartments)
2 common elements in "Bulk soil" and "Rhi":		8 common elements in "Bulk soil" and "Rhi":		1 common element in "L", "S" and "R":		1 common element in "S" and "R":
Phenethyl Caffeiate		Pantothenate		Allantoin		(S)-Citramalic acid
9(S)-HOTrE		3-Methoxy-4-hydroxyphenylethyleneglycol
		Ethyl glucuronide		1 common element in "S" and "R":		11 elements included exclusively in "L":
11 elements included exclusively in "Bulk soil":		Arbutin		D-Ribose 5-phosphate		S-Methyl-5'-thioadenosine
p-Hydroxycinnamaldehyde		Scytalone				2-Hydroxyadenine
Umbelliferone		Flavin mononucleotide (FMN)		6 elements included exclusively in "L":		Isopimaric acid
2-Furoylglycine		Rutin		(R)-mevalonic acid 5-Phosphate		Pyridoxal 5'-phosphate
2-Hydroxyphenylacetic acid		Naringenin-7-O-Glucoside		Coumestrol		3-Hydroxyflavone
all cis-(6,9,12)-Linolenic acid				Mevalonic acid		Amentoflavone
12-Oxo-2,3-dinor-10,15-phytodienoic acid		37 elements included exclusively in "Bulk soil":		Phytosphingosine		D-Quinovose
cis-Aconitate		Stearidonic Acid		Ammelide		4'-Hydroxychalcone
Fludrocortisone acetate		Raffinose		N-carbamoyl-L-aspartate		3,4,5-Trimethoxycinnamic acid
Phenolphthalein		Enterostatin human				Maltitol
Salidroside		Ammelide		28 elements included exclusively in "S":		Fraxetin
trans-2-Hydroxycinnamic acid		N-Acetyl-DL-methionine		D-Glucono-1,5-lactone
		L-Threonate		Rutin		10 elements included exclusively in "S":
48 elements included exclusively in "Rhi":		D-Galactarate		Vindoline		3b-Hydroxy-5-cholenoic acid
3-Hydroxydodecanoic acid		.beta.-Estradiol 3-sulfate		3,4-Dihydroxybenzaldehyde		Novobiocin
D-Sorbitol		Nateglinide		Gentisaldehyde		Gentisic acid
Phenylbutazone		N-Acetyl-D-lactosamine		Glutathione disulfide		Sulfaphenazole
Benzoic acid		Estrone 3-glucuronide		L-Phenylalanine		2-Deoxy-D-glucose 6-phosphate
5,2'-O-dimethyluridine		Hexadecanedioic acid		Nomilin		Apigenin
1-Stearoyl-2-oleoyl-sn-glycerol 3-phosphocholine (SOPC)		Nimodipine		Nateglinide		L-Gulonic gamma-lactone
Embelin		Fludrocortisone acetate		D-glucosamine 6-phosphate		2-Hydroxyphenylacetic acid
3-Hydroxyflavone		Glucotropaeolin		7-Methylxanthine		5-Oxo-ETE
Stearic acid		N-carbamoyl-L-aspartate		2-keto-D-Gluconic acid		2-Furoylglycine
1-Naphthol		5-Hydroxymethyluracil		Dihydroxyacetone
D-Ribose 5-phosphate		D-Fructose		L-Alanine		28 elements included exclusively in "R":
Nname,cis-9,10-Epoxystearic acid		1,3-Dicaffeoylquinic acid		L-Isoleucine		1-Palmitoyl Lysophosphatidic Acid
Niflumic Acid		Salidroside		3,3',4,5'-Tetrahydroxy-trans-stilbene		Coumestrol
Suberic acid		Sinapyl alcohol		Flavin mononucleotide (FMN)		Cytidine 2',3'-cyclic phosphate
D-Biotin		Homoveratric acid		Manumycin A		1-Naphthol
Diuron		Pravastatin		2-Methyl-3-hydroxybutyric acid		L-Pipecolic acid
Ribitol		Erythritol		3,4,5-Trimethoxycinnamic acid		Nitrofurantoin
Gentisaldehyde		D-galacturonic acid		4'-Hydroxychalcone		9(S)-HODE
Cytosine		Allocystathionine		Acetylvalerenolic acid		(S)-Equol
5'-O-methylthymidine		Diosmin		Erythritol		Palmitic acid
9(S)-HODE		DL-lactate		Inosine		11(Z),14(Z)-Eicosadienoic Acid
O-Acetyl-L-serine		3-Isopropylmalate		Glycerol 3-phosphate		Monomethyl glutaric acid
Riluzole		5'-Deoxyadenosine		gamma-L-Glutamyl-L-valine		Palmitaldehyde
Pyridoxal (Vitamin B6)		Acetosyringone		Naringenin-7-O-Glucoside		9-OxoODE
1-Methylxanthine		(S)-2-Hydroxyglutarate		D-Fructose		Arachidic acid
3,4-Dihydroxyphenylacetic acid		3-Phenylpropanoic acid				Kojic Acid
Mevalonic acid		3R-hydroxy-butanoic acid		25 elements included exclusively in "R":		3,3',4,5'-Tetrahydroxy-trans-stilbene
Nitrofurantoin		Perseitol		L-Cysteic acid		Linoleic acid
3,3',4,5'-Tetrahydroxy-trans-stilbene		p-Hydroxycinnamaldehyde		Phenolphthalein		Nitrofurazone
Maslinic Acid		4-Hydroxycinnamic acid		m-Chlorohippuric acid		all cis-(6,9,12)-Linolenic acid
Inosine				Berberine		D(-)-beta-hydroxy butyric acid
D-Quinovose		8 elements included exclusively in "Rhi":		Metaxalone		1-Palmitoyl-2-hydroxy-sn-glycero-3-phosphoethanolamine
Adenine		2-Methylbenzoic acid		Propanil		2E-Eicosenoic acid
IS		4-Pyridoxic acid		Sinapyl aldehyde		Adenosine 3',5'-cyclic phosphate (cAMP)
Oleanolic acid		Linustatin		Riluzole		Ammeline
Tetracosanoic acid		3,4-Dihydroxybenzaldehyde		Propylene glycol		Jasmonic acid
Cortisone acetate		Acetylvalerenolic acid		D-Biotin		1-Oleoyl-L-.alpha.-lysophosphatidic acid
Oleic acid		D(-)-beta-hydroxy butyric acid		Linustatin		3,4-Dihydroxybenzaldehyde
Kynurenic acid		Dephosphocoenzyme A (Dephospho-CoA)		L-Tryptophan		Xanthine
Palmitic acid		Nomilin		p-Hydroxyphenylbutazone
DL-Vanillylmandelic acid				Chloroquine
3-Indolepropionic acid				Galactinol
Behenic acid				Eupatoriochromene
(S)-Citramalic acid				D-Mannitol 1-phosphate
Norethindrone Acetate				Niflumic Acid
3b-Hydroxy-5-cholenoic acid				Saccharin
Tricosanoic acid				3-Hydroxyisovaleric acid
3-Acetyl-11-keto-.beta.-boswellic acid				sn-Glycerol 3-phosphoethanolamine
				Scytalone
				Acetylcarnitine
				Phenylbutazone
				D-Lyxose
