# Supplementary material for: Niche differentiation modulates metabolites abundance and composition in silicon fertilizer amended soil during sugarcane growth
Source: BMC Plant Biol. 2022 Oct 24;22:497. doi: 10.1186/s12870-022-03880-7 (PMC9590199; doi:10.1186/s12870-022-03880-7)
Supplement: Supplementary file 7 — Additional file 7: Table S6. Changes in metabolic composition in different compartments. [file 12870_2022_3880_MOESM7_ESM.xlsx]

## Sheet: Coversheet
Table S6 Changes in Metabolic Composition in Different Compartments.
Sheet 1	Differences in Metabolic composition in bulk soil, rhizosphere soil and root under CK.
Sheet 2	Differences in Metabolic composition in root, stem and leaf under CK.
Sheet 3	Differences in Metabolic composition in bulk soil, rhizosphere soil and root under Silicon treatment.
Sheet 4	Differences in Metabolic composition in root, stem and leaf under Silicon treatment.

## Sheet: Sheet1
Taxonomy	CKB	CKRh	CKR	group
S-Methyl-5'-thioadenosine	0.00015	0.000487	0.000142595	RhR_RhE
Salidroside	1.48e-05	1.07e-05	6.81e-05	RE
Coumestrol	0.000214766	0.000411397	8.9895e-05	RD
Vindoline	6.12e-06	7.91e-06	5.74e-06	RD
alpha-ketoglutarate	7.1927e-05	9.24e-05	0.000102388	nosig
3-Methylhistamine	7.54e-06	7.88e-06	0.00010584	RE
Dihydroxyfumarate	0.000160027	0.000165221	0.000367931	nosig
Arbutin	5.43e-05	9.85e-05	0.00183	RE
L-Pyroglutamic acid	1.51e-05	9.23e-06	3.62e-05	RhR_RE
Glutathione disulfide	7.91e-06	7.94e-06	9.7466e-05	RE
D-Sorbitol	0.000188	0.000243	8.24e-05	RD
Galactinol	6.14e-05	3.22e-05	0.000269	RhD
L-Isoleucine	8.63e-05	7.84e-05	0.00038	RE
Stachyose	6.36e-05	6.18e-05	4.15e-05	RD
D-Fructose	0.00201547	0.00389805	0.00408838	RhE
D-Mannitol 1-phosphate	0.000579208	0.000998249	0.00026929	RD
Apigenin	0.000434448	0.000424	0.000822	nosig
Hesperetin	0.000216	0.000257368	0.000115732	RD
Neohesperidin	2.43e-05	3.76e-05	7.09e-05	nosig
Naringin	6.74e-06	7.04e-06	5.81e-05	RE
Apigenin 7-O-glucoside	0.000183955	7.06e-05	0.000605256	RhD
APIIN	2.24e-05	1.47e-05	0.000504657	RE
Palmitic acid	0.251	0.258	0.0656	RD
D-Glucose 6-phosphate	1.83e-05	6.73e-06	6.64e-05	RhD
Palmitaldehyde	0.00038534	0.00049018	0.000554203	nosig
Stearic acid	7.75e-05	0.000484134	6.21e-05	RhE
cis-9-Palmitoleic acid	0.0338174	0.0256	0.00513706	RD
Isopimaric acid	0.00186	0.00141721	0.000203	RD
S-Adenosyl-L-homocysteine	0.00013434	0.000304	0.000794537	BD
L-Cystine	1.62e-05	8.45e-06	8.4e-06	nosig
Oleic acid	0.000226702	0.000398597	1.81e-05	RD
2-Dehydro-3-deoxy-D-gluconate	9.76e-05	6.27e-05	0.000703508	RhD
Glyceric acid	3.21e-05	1.62e-05	5.47e-05	BRh_BE
D-Ribulose 1,5-bisphosphate	3.92e-06	2.4e-06	6e-06	BRh_BE
Nitrofurantoin	5.71e-05	7.27e-05	2.05e-05	RD
Sedoheptulose	1.85e-05	1.36e-05	4.39e-05	RhR_RE
Xanthine	5.76e-05	5.55e-05	2.57e-05	RD
7-Methylxanthine	1.63e-05	1.35e-05	0.000121	RE
D-Biotin	0.000168486	0.0115854	0.00826834	BD
Linoleic acid	0.0789	0.0856	0.0305	RD
Behenic acid	0.0022245	0.00172711	0.00121845	RD
Arachidic acid	0.00489312	0.00461311	0.00292916	RD
Tetracosanoic acid	0.00088	0.000574	0.00171068	nosig
Adrenic Acid	0.000231	0.000124	3.41e-05	RD
Sinapyl alcohol	3.89e-06	4.49e-06	2.43e-05	RE
Succinate	7.39e-05	6.11e-05	0.000218693	RE
Mevalonic acid	4.59e-05	0.000113951	3.97e-05	RD
4-Hydroxycoumarin	3.12e-05	8.0647e-05	0.00015291	nosig
p-Hydroxycinnamaldehyde	0.000483522	8.57e-06	0.000134372	RhD
Shikimate	5.38e-05	2.64e-05	9.91e-05	RhD
Rutin	2.94e-05	2.96e-05	0.00127047	RE
1-Methylxanthine	7.17e-06	1.43e-05	3.97e-05	BD
Prunasin	1.09e-05	9.05e-06	0.000157013	RE
L-Malic acid	0.000340016	0.000167	0.00293	RhD
Traumatic Acid	1.15e-05	1e-05	1.02e-05	RD
Matairesinol	1.94e-05	3.01e-05	0.000160408	RE
Cytidine	1.83e-05	2.22e-05	6.47e-05	BR_RE
Umbelliferone	0.000316763	5.8e-05	0.000107466	BE
Camptothecin	0.00016347	0.000260194	0.0001892	RD
L-Alanine	1.18e-05	9.14e-06	8.06e-05	RE
L-Aspartate	7.96e-05	5.24e-05	0.000951138	RE
L-Asparagine	0.00100501	0.000665295	0.00528657	RE
Uracil	0.000118	0.000186	0.000186006	RhE
Pantothenate	4.99e-05	0.000133903	0.000475	BD
L-Galactono-1,4-lactone	1.08e-05	1.02e-05	1.09e-05	BR_BE
D-Glucarate	2.21e-05	1.15e-05	3.47e-05	BRh_BE
L-Threonate	1.61e-05	1.28e-05	3.57e-05	nosig
Malonic acid	5.17e-05	2.42e-05	0.00028	RhD
L-Glutamine	0.000181853	0.000117	0.00063723	RhR_RE
N-Acetyl-L-glutamate	5.73e-06	3.83e-06	1.111e-05	nosig
5(S)-HETE	0.000611	0.000656	4.42e-05	RD
20-hydroxy LTB4	0.000283	0.000343977	0.000104	RD
5(S),14(R)-Lipoxin B4	0.000353	0.000322243	0.000158	RD
L-Methionine	8.13e-06	4.82e-06	1.7e-05	RhR_RE
N-Acetyl-D-glucosamine	6.11e-05	5.66e-05	8.25e-05	BR_BE
Jasmonic acid	0.000136005	0.000178343	7.19e-05	RD
Stearidonic Acid	0.00179901	0.00049899	0.000184337	RD
9(S)-HOTrE	0.0132126	0.0153	0.00240704	RD
2'-Deoxyuridine	5.73e-05	0.000112385	0.000174496	nosig
D-glucosamine 6-phosphate	3.42e-05	5.54e-05	1.14e-05	RD
D-Glucosamine 6-phosphate	7.01e-06	1.521e-05	4.69e-05	nosig
Taurine	8.64e-05	0.000164906	5.1e-05	RD
Sucrose	0.000428	0.000258	0.000854	RhD
Raffinose	0.000288269	0.000372	0.000763921	nosig
Erythritol	6.94e-05	0.000141	0.000138	RhE
cis-Aconitate	0.000361	5.54e-05	0.000169869	BE
Glucotropaeolin	4.55e-05	2.8e-05	0.000645	RhD
Mesaconic acid	0.00154	0.000811	0.00136	nosig
IS	0.019506	0.017747	0.0322	nosig
Deoxycytidine	1.41e-05	1.53e-05	3.77e-05	nosig
all cis-(6,9,12)-Linolenic acid	0.0170043	0.00741	0.00490799	RD
Pentadecanoic Acid	0.0208	0.0263	0.00271551	RD
Heptadecanoic acid	0.0253	0.0201151	0.00220586	RD
Embelin	0.00451638	0.00432248	0.00391775	RD
Diuron	0.0146487	0.00828	0.000146035	RD
Arachidonic Acid (peroxide free)	0.00795	0.0047684	0.000275	RD
2E-Eicosenoic acid	0.00225	0.00512966	0.00118794	RD
Riluzole	0.00881	0.00503433	0.000836173	RD
Nname,cis-9,10-Epoxystearic acid	0.00352029	0.00624231	0.000903769	RD
Sebacic acid	0.00146	0.00352352	0.00133	RD
Barbituric acid	0.0001587	0.000171	5.91e-05	RD
4-Methoxycinnamic acid	0.00177	0.0038551	0.00263301	RhR_RhE
3b-Hydroxy-5-cholenoic acid	6.7241e-05	0.000111201	0.00178	RE
Flavin mononucleotide (FMN)	8.48e-05	0.000165782	0.00136	BD
Sulfaphenazole	0.00113	0.000829	0.000255701	RD
Oleanolic acid	0.00226768	0.003	0.000212547	RD
Ammeline	0.000516	0.000257	0.000250083	BR_BE
4-Nitrophenol	0.00136459	0.00124729	0.000503501	RD
DL-lactate	0.000317	0.00054809	0.000519557	RhE
Melezitose	0.00158	0.000992	0.000433	RD
Bentazon	3.52e-05	5.64e-05	0.000157527	BR_RE
O-Acetyl-L-serine	2.29e-05	3.12e-05	1.52e-05	RD
Inosine	6.18e-05	9.28e-05	0.000141	nosig
Nicotinamide ribotide	0.000178	9.47e-05	0.000535	RhD
Galactonic acid	0.000195452	0.000112	0.00101984	RhD
Allantoin	0.000307488	0.000535689	0.000856728	nosig
Tricosanoic acid	0.0008953	0.000683899	0.000998728	nosig
11(Z),14(Z)-Eicosadienoic Acid	0.000746387	0.00102875	0.000217362	RD
Docosatrienoic Acid	0.00114463	0.00125863	1.43e-05	RD
.beta.-Estradiol 3-sulfate	4.14e-05	5.23e-05	0.000518601	RE
Nimodipine	5.65e-05	8.05e-05	0.000457	RE
Norethindrone Acetate	0.000526	0.000376812	0.000328912	BR_BE
3,4,5-Trimethoxycinnamic acid	0.000153336	0.000209925	0.000345215	nosig
Guanosine	4.69e-05	6.26e-05	9.91e-05	nosig
Lariciresinol	0.000190855	0.000202	0.000429	nosig
Heneicosanoic acid	0.000822842	0.000716893	0.00035631	RD
5-Oxo-ETE	0.000929203	0.00106402	4.04e-05	RD
Phenylbutazone	0.000421247	0.000489077	0.000630507	nosig
3-Hydroxycapric acid	0.000133608	0.000104357	0.000115488	BR_BE
Phenethicillin	8.96e-05	0.000219971	0.000210105	nosig
Maslinic Acid	0.000667247	0.000842	0.000181284	RD
Sinapyl aldehyde	0.000123509	0.000171264	0.0008923	RE
(S)-2-Hydroxyglutarate	7.78e-05	3.19e-05	0.000809	RhD
(-)-Usnic acid	0.000111	0.000174191	0.000234	nosig
Hypoxanthine	4.62e-05	5.9e-05	4.99e-05	RD
2-Furoylglycine	0.000295974	0.000145002	0.000337365	BE
3,3',4,5'-Tetrahydroxy-trans-stilbene	7.34e-05	0.000275055	0.000739062	BD
2,4-Dinitrophenol	0.000290678	0.000237	0.000259	BR_BE
m-Chlorohippuric acid	0.000210478	0.000314266	0.00045248	nosig
Sunitinib	0.000110608	0.000169587	0.000545023	BR_RE
Acetylvalerenolic acid	5.77e-05	0.00016	0.000830035	BD
Myristoleic acid	0.000371807	0.000594445	5.65e-05	RD
L-Gulonic gamma-lactone	7.47e-05	0.000103855	0.000113214	RhR_RhE
Primidone	0.000244	0.000188758	0.000219348	BR_BE
Naringenin-7-O-Glucoside	2.78e-05	3.68e-05	0.000667	RE
Uric acid	1.014e-05	6.49e-06	5.13e-05	RhD
Acetylcarnitine	0.000194	0.000223	0.000202243	nosig
Hexadecanedioic acid	0.000144642	0.000225626	5.01e-05	RD
Pyridoxal (Vitamin B6)	0.000140937	0.000108564	0.000290044	nosig
Phenethyl Caffeiate	0.000293	0.000371	0.000176106	RD
Penicillic Acid	9.74e-05	0.000315	0.000198119	RhE
Alternariol	0.000235	0.000605714	0.000196	RD
2-Deoxy-D-glucose 6-phosphate	7.9e-05	0.000136	0.000505	BR_RE
Immunomycin	0.00133786	9.5e-05	6.78e-06	nosig
Novobiocin	1.23e-05	2.11e-05	0.00016	RE
3-Acetyl-11-keto-.beta.-boswellic acid	0.0002	0.000418763	0.000340618	nosig
Methylmalonic acid	3.22e-05	1.81e-05	3.75e-05	BRh_BE
Scytalone	2.52e-05	7.64e-05	0.000642741	BD
3-Hydroxydodecanoic acid	0.000462559	0.000695538	7.2e-06	RD
D-Threitol	0.000112	4.2728e-05	0.000209	nosig
12-Oxo-2,3-dinor-10,15-phytodienoic acid	0.000740165	0.000195409	2.02e-05	RD
Monomethyl glutaric acid	6.22e-05	3.14e-05	5.76e-05	nosig
3,4-Dihydroxybenzoate (Protocatechuic acid)	0.000131	0.000152	0.00016	RhR_RhE
Quadrone	7.1e-05	0.000253318	0.00029141	BRh_RhE
Ethyl glucuronide	2.86e-05	5.73e-05	0.000270483	BD
1-Naphthol	0.000186562	9.7183e-05	1.9e-05	RD
3-Indolepropionic acid	0.000158144	0.000305275	0.000113	RD
Pyruvaldehyde	2.52e-05	3.53e-05	3.92e-05	nosig
Phenolphthalein	0.000195943	0.000256413	0.000360395	nosig
N-Acetyl-D-lactosamine	5.7e-05	4.43e-05	8.3113e-05	nosig
Dantrolene	1.24e-05	2.34e-05	7.43e-05	BD
Perseitol	1.52e-05	3.18e-05	0.000163349	RE
3-Methyluridine	9.35e-05	0.000251742	0.000164381	RhE
(4Z,7Z,10Z,13Z,16Z,19Z)-4,7,10,13,1 6,19-Docosahexaenoic acid	0.00019	0.000296503	7.95e-05	RD
Uridine 5'-monophosphate (UMP)	6.43e-05	0.00021132	0.000336699	BD
3-Dehydroshikimic acid	3.43e-05	2.22e-05	4.74e-05	nosig
Isoscopoletin	2.5e-05	8.04e-05	0.000288304	BR_RE
5,2'-O-dimethyluridine	0.000189	0.000203542	6.5e-05	RD
Propylene glycol	1.015e-05	6.82e-06	1.69e-05	nosig
Linustatin	8.23e-05	9.5926e-05	0.000157	nosig
Acetomenaphthone	3.12e-05	7.38e-05	0.000297761	BD
Vanillic acid	3.5e-05	4.33e-05	0.000231466	RE
Tamsulosin	2.54e-05	6.39e-05	0.000216	BD
3-Hydroxyisovaleric acid	5.06e-05	3.2e-05	0.000250374	RE
Octacosanoic acid	0.000138	0.000154	2.23e-05	RD
5'-Deoxyadenosine	2.94e-05	3.19e-05	0.000137922	RE
Silybin	0.000117372	8.83e-05	7.25e-05	RD
Zingerone	6.55e-05	4.68e-05	7.5721e-05	nosig
Diosmin	7.8e-06	6.98e-06	0.000243442	RE
L-Glutamate	6.33e-05	4.09e-05	0.000192619	RhD
D(-)-beta-hydroxy butyric acid	4.56e-05	5.22e-05	8.04e-05	nosig
Nomilin	1.37e-05	3.77e-05	0.000159	BD
Homoveratric acid	9.51e-06	1.02e-05	0.000129	RE
Metaxalone	5.44e-05	0.000157853	0.000176037	BRh_RhE
Saccharin	8.04e-05	4.19e-05	0.000202479	RhR_RE
Chloroquine	7.65e-05	0.000134	0.000165785	nosig
Muramic acid	1.15e-05	1.025e-05	2.33e-05	nosig
(S)-Equol	1.24e-05	1.19e-05	9.2e-05	RE
Flavone	4.6e-05	4.39e-05	7.07e-05	nosig
Maltitol	1.12e-05	1.1e-05	0.000216748	RE
Salicylic acid	0.000116	0.000175215	0.00219	RE
1-Stearoyl-2-oleoyl-sn-glycerol 3-phosphocholine (SOPC)	6.94e-05	0.000203	2.815e-05	RD
Adenosine 3',5'-cyclic phosphate (cAMP)	1.06e-05	6.4e-06	1.18e-05	nosig
5-Hydroxymethyluracil	5.15e-05	2.007e-05	4.63e-05	BE
Pravastatin	2.24e-05	4.95e-05	5.05e-05	nosig
1-Oleoyl-L-.alpha.-lysophosphatidic acid	7.52e-06	8.3e-06	0.000101	RE
Salicylamide	2.34e-05	1e-05	2.48e-05	BRh_BE
1-Palmitoyl-2-hydroxy-sn-glycero-3-phosphoethanolamine	1.22e-05	3.16e-05	0.0001	BD
Ammelide	2.35e-05	3.31e-05	2.261e-05	RhR_RhE
3',5'-Cyclic guanosine monophosphate	1.37e-05	6.09e-06	5.79e-05	RhD
Azelaic acid	4.24e-05	4.63e-05	5.12e-05	RD
4-Hydroxy-3-methoxycinnamaldehyde	2.79e-05	3.01e-05	1.65e-05	RD
Ethynodiol diacetate	3.44e-06	5.88e-06	1.42e-05	BR_RE
Allantoate/Allantoic acid	2.09e-05	2.28e-05	5.25e-05	nosig
Niflumic Acid	4.64e-05	3.91e-05	7.47e-05	nosig
1-Palmitoyl Lysophosphatidic Acid	6e-06	4.39e-06	3.5e-05	RE
D-Quinovose	1.76e-05	1.21e-05	2.56e-05	nosig
Floxuridine	2.18e-05	1.6e-05	5.45e-05	RhR_RE
Fraxetin	3.56e-05	7.34e-05	6.25e-05	RhR_RhE
4'-Hydroxychalcone	2.49e-05	5.94e-05	7.67e-05	nosig
Kojic Acid	3.22e-05	3.13e-05	4.39e-05	nosig
3-Methyl-2-oxopentanoate	2.22e-05	1.08e-05	2.37e-05	nosig
Pyridoxal 5'-phosphate	0.000768394	0.000396967	0.000119944	RD
Chlorogenic acid	6.76e-05	3.88e-05	0.000104	nosig
4-Nitroquinoline-1-oxide	3.25e-05	4.02e-05	1.602e-05	RD
L-Iditol	1.83e-05	1.53e-05	8.81e-05	RE
3-Hydroxyflavone	5.39e-05	6.57e-05	5e-05	RD
Tacrolimus	9.45e-05	7.98e-05	6.13e-06	RD
Dephosphocoenzyme A (Dephospho-CoA)	6.27e-06	1.56e-05	7.35e-05	BD
D-Arabinono-1,4-lactone	2.37e-05	1.45e-05	7.26e-05	RhR_RE
Propanil	1.42e-05	6.46e-05	7.72e-05	BD
Estriol 16.alpha.-(.beta.-D-glucuronide)	1.38e-05	2.31e-05	3.73e-05	nosig
Eupatoriochromene	2.33e-05	5.13e-05	6.93e-05	nosig
Uridine diphosphate glucose(UDP-D-Glucose)	9.32e-06	5.96e-06	2.38e-05	RhD
Scopoletin	0.000112644	0.000227	0.000241	nosig
Acetosyringone	7.01e-06	8.77e-06	8.06e-05	RE
Pyrethrosin	1.29e-05	1.23e-05	4.84e-05	RE
gamma-L-Glutamyl-L-valine	7.64e-06	5.11e-06	8.52e-05	RhD
Nateglinide	3.3e-06	4.21e-06	8.55e-05	RE
Allocystathionine	9.2e-06	1.1e-05	1.42e-05	nosig
Echinacoside	7.16e-06	9.22e-06	3.96e-05	RE
Cytidine 2',3'-cyclic phosphate	7.76e-06	3.28e-06	7.06e-06	BE
N-Acetylmannosamine	8.46e-06	8.19e-06	2.51e-05	nosig
Fluconazole	7.15e-06	5.07e-06	4.21e-05	RE
1,3-Dicaffeoylquinic acid	2.97e-06	1.54e-06	2.02e-05	RhD
L-Phenylalanine	5.63e-05	5.12e-05	0.000281	RE
D-Alanyl-D-alanine (D-Ala-D-Ala)	6.43e-06	5.27e-06	4.22e-05	RE
5'-O-methylthymidine	1.12e-05	9.42e-06	9.29e-06	BR_BE
Flutamide	1.58e-05	8.91e-06	2.08e-05	BRh_BE
p-Hydroxyphenylbutazone	5.59e-06	9.74e-06	2.66e-05	BR_RE
Glycerol 3-phosphate	1.64e-05	1.31e-05	1.62e-05	nosig
Cortisol 21-acetate	5.37e-06	3.82e-06	8.42e-05	RE
Nitrofurazone	1.417e-05	3.34e-05	7.36e-06	RD
Ginkgetin	4.72e-06	3.22e-06	4.62e-05	RE
Suberic acid	1.23e-05	3.83e-05	1.5e-05	RhE
sn-Glycerol 3-phosphoethanolamine	5.85e-06	6.78e-06	3.97e-05	RE
Quinate	8.93e-05	4.43e-05	0.000125	BRh_BE
Amentoflavone	4.01e-06	5.21e-06	1.67e-05	BR_RE
3R-hydroxy-butanoic acid	1.06e-05	1.56e-05	1.09e-05	RD
Manumycin A	4.56e-06	3.71e-06	1.31e-05	nosig
2-Methyl-3-hydroxybutyric acid	4.92e-06	2.81e-06	3.69e-05	RhD
2-Hydroxyadenine	5.12e-06	4.21e-06	1.69e-05	nosig
Aminohippuric acid	4.14e-06	5.04e-06	7.42e-06	nosig
Enterostatin human	5.81e-06	5.44e-06	4.49e-06	RD
Estrone 3-glucuronide	3.31e-06	5.68e-06	1.136e-05	nosig
N-Acetyl-DL-methionine	1.64e-06	2.27e-06	1.32e-05	RE
hydrocortisone 21-acetate	1.75e-06	2.62e-06	6.35e-06	nosig
2-Hydroxyphenylacetic acid	0.000280104	0.000270258	0.000380612	nosig
trans-2-Hydroxycinnamic acid	0.000365727	0.000172637	0.000281373	BR_BE
3-Phenylpropanoic acid	0.000243584	9.83e-05	0.000154202	BE
Alpha-N-Phenylacetyl-L-glutamine	1.99e-05	9.03e-06	2.48e-05	nosig
2-keto-D-Gluconic acid	6.13e-05	7.974e-05	6.11e-05	RD
D-Glucono-1,5-lactone	0.000876971	0.00138	0.0012	RhR_RhE
trans-cinnamate	2.49e-05	7.4655e-05	0.000524286	BD
D-Ribose	1.22e-05	1.06e-05	8.03e-05	RE
2'-Deoxy-D-ribose	4.63e-05	2.75e-05	0.000520359	RhD
Ribitol	0.000103094	0.000248	2.32e-05	RD
Xylitol	2.86e-05	0.000123	7.61e-05	BRh_RhE
D-Lyxose	9.55e-06	6.24e-06	0.000162923	RhD
Maleic acid	8.76e-05	6.42e-05	6.95e-05	BR_BE
Maleamic acid	3.22e-05	1.96e-05	4.61e-05	BRh_BE
Adenine	2.57e-06	1.485e-06	3.83e-06	nosig
4-Pyridoxic acid	5.09e-05	3.33e-05	0.00136	RE
3-Isopropylmalate	1.81e-05	3.17e-05	4.03e-05	RhE
4-Hydroxycinnamic acid	3.07e-05	5.98e-05	0.000477901	BD
DL-Vanillylmandelic acid	0.000127779	8.48e-05	0.000126448	BR_BE
3-Methoxy-4-hydroxyphenylethyleneglycol	5.55e-06	6.97e-06	9.77e-05	RE
Gentisic acid	8.71e-06	9.13e-06	4.2e-05	RE
Kynurenic acid	5.58e-06	9.62e-06	9.08e-06	nosig
Thiamine monophosphate	6.44e-05	0.000175388	0.000124564	RhE
L-Cysteic acid	1.95e-05	2.62e-05	0.000177135	RE
Phytosphingosine	2.7e-05	4.58e-05	4.253e-05	nosig
Thymidine	0.00106	0.00157	0.00235333	nosig
Uridine	1.73e-05	3.22e-05	4.95e-05	BRh_RhE
Thymine	0.000303	0.000379	0.000559	nosig
3,4-Dihydroxyphenylacetic acid	0.000123	0.000281075	0.000238117	nosig
Cytosine	0.000171	0.000243	0.000262	nosig
L-dihydroorotate	0.000586963	0.000437021	1.11e-05	RD
Adenosine	7.16e-05	8.47e-05	0.000161712	nosig
Deoxyguanosine	4.33e-05	3.75e-05	8.69e-05	nosig
Sinapic acid	1.44e-05	1.227e-05	0.000143	RE
L-Ribulose	4.86e-05	3.54e-05	0.000217953	RhD
Propionic acid	0.000602601	0.000585619	0.00284006	nosig
Dihydroxyacetone	9.83e-05	0.000143815	0.000122947	RhR_RhE
L-Tryptophan	2.56e-05	2.26e-05	0.000426	RE
L-Fucose	1.34e-05	1e-05	2.39e-05	nosig
Gentisaldehyde	6.64e-05	5.1e-05	0.000101514	nosig
Myristic acid	0.00721	0.00983	0.00186	RD
(S)-Citramalic acid	3.85e-05	2.26e-05	6.09e-05	BRh_BE
Pimelic acid	0.000178	0.000243742	0.00045712	nosig
Dihomo-gamma-Linolenic Acid	0.00136	0.00108	0.000195153	RD
Dopamine	3.48e-06	2.65e-06	5.56e-06	nosig
1-Deoxy-D-xylulose 5-phosphate	6.15e-06	3.96e-06	1.53e-05	RhD
(R)-mevalonic acid 5-Phosphate	0.000281535	0.00048	0.000263692	RhR_RhE
1-Palmitoyl-2-linoleoyl-sn-glycero-3-phosphate	5.23e-05	3.3e-05	9.14e-05	nosig
Benzoic acid	9.98e-05	7.06e-05	0.000176	BRh_BE
D-Ribose 5-phosphate	5.07e-05	5.57e-05	5.06e-05	RD
Phenol	1.98e-05	1.4e-05	0.000151006	RE
Baccatin III	0.000100404	0.000141657	0.000296677	nosig
D-Galactarate	4.92e-05	3.59e-05	7.92e-05	nosig
Phosphocreatine	8.45e-06	6.1e-06	2.9e-05	RhR_RE
5(S)-HpETE	2.54e-06	4.5e-06	1.78e-05	BD
N-carbamoyl-L-aspartate	6.78e-05	0.00014	0.00122908	RE
D-galacturonic acid	4.7e-05	2.54e-05	7.0253e-05	nosig
Cyanuric acid	7.25e-05	5.57e-05	5.73e-05	BR_BE
17alpha-Hydroxyprogesterone	0.000278	0.00047	0.000113	RD
Fludrocortisone acetate	2.8e-05	1.24e-05	0.00010291	RhD
Cortisone acetate	0.000133	0.000351	7.38e-05	RD
Rosmarinic Acid	2.54e-05	4.57e-05	4.89e-05	nosig
Pyrocatechol	1.06e-05	6.75e-06	2.64e-05	RhR_RE
2-Methylbenzoic acid	0.000112	0.000207	0.00187	RE
Hydroxyhydroquinone	1.114e-05	6.59e-06	0.000130891	RE
L-Pipecolic acid	8.3e-05	2.66e-05	4.13e-05	BE
2-Oxoadipic acid	5.11e-06	8.7e-06	4.61e-06	RD
9(S)-HODE	0.00096834	0.00177274	0.000338662	RD
9-OxoODE	0.000187814	0.000153188	6.26e-05	RD
Glucosamine	5.9e-05	0.000106486	0.000131	RhE
Berberine	1.09e-05	9.25e-06	0.000137258	RE
3,4-Dihydroxybenzaldehyde	6.59e-06	1.19e-05	9.2e-05	RE

## Sheet: Sheet2
Taxonomy	CKR	CKS	CKL	group
S-Methyl-5'-thioadenosine	0.000142595	8.53e-06	5.81e-06	RE
Salidroside	6.81e-05	0.000105425	2.35e-05	LD
Coumestrol	8.9895e-05	5.87e-05	0.00126155	LE
Vindoline	5.74e-06	3.37e-05	0.000129715	RD
alpha-ketoglutarate	0.000102388	0.000209795	0.000228901	RD
3-Methylhistamine	0.00010584	8.57e-05	2.41e-05	LD
Dihydroxyfumarate	0.000367931	6.25e-05	0.000114147	RS_RE
Arbutin	0.0018342	0.00214705	0.000527399	LD
L-Pyroglutamic acid	3.62e-05	6.95e-05	1.35e-05	SE
Glutathione disulfide	9.7466e-05	2.24e-05	1.09e-05	LD
D-Sorbitol	8.24e-05	4.44e-05	4.07e-05	nosig
Galactinol	0.000269417	0.000211712	0.000184891	nosig
L-Isoleucine	0.000380035	0.000638426	0.000243464	SE
Stachyose	4.15e-05	2.26e-05	1.64e-05	nosig
D-Fructose	0.00408838	0.0136447	0.00454651	SE
D-Mannitol 1-phosphate	0.00026929	8.3e-06	9.48e-06	RE
Apigenin	0.000821773	0.00014544	0.000290642	SD
Hesperetin	0.000115732	7.8e-05	5.07e-05	nosig
Neohesperidin	7.09e-05	0.000252807	8.64e-05	RD
Naringin	5.81e-05	4.65e-05	6.53e-05	nosig
Apigenin 7-O-glucoside	0.000605256	0.00099632	0.0021594	LE
APIIN	0.000504657	0.000405606	0.00020131	nosig
Palmitic acid	0.0656335	0.0554874	0.0954442	LE
D-Glucose 6-phosphate	6.64e-05	6.37e-05	9.09e-05	LE
Palmitaldehyde	0.000554203	0.000141911	0.000183139	RE
Stearic acid	6.21e-05	6.12e-06	1.17e-05	RE
cis-9-Palmitoleic acid	0.00513706	0.000746992	0.00294054	SD
Isopimaric acid	0.000203292	3.96e-05	2.02e-05	RE
S-Adenosyl-L-homocysteine	0.000794537	0.00174877	0.00227782	RD
L-Cystine	8.4e-06	9.09e-06	5.03e-05	LE
Oleic acid	1.81e-05	2.27e-05	3.11e-05	RL_LE
2-Dehydro-3-deoxy-D-gluconate	0.000703508	0.00114073	0.00050709	SE
Glyceric acid	5.47e-05	0.000152524	0.000258517	RD
D-Ribulose 1,5-bisphosphate	6e-06	1.68e-05	1.4e-05	RD
Nitrofurantoin	2.049e-05	4.64e-05	1.69e-05	RS_SE
Sedoheptulose	4.39e-05	7.62e-05	4.13e-05	RS_SE
Xanthine	2.57e-05	3.38e-05	6.07e-05	LE
7-Methylxanthine	0.000120631	0.000105925	0.000138303	RL_LE
D-Biotin	0.00826834	4.45e-05	3.45e-05	RE
Linoleic acid	0.0305485	0.00348759	0.0226787	SD
Behenic acid	0.00121845	0.000667078	0.000532393	nosig
Arachidic acid	0.00292916	0.00174358	0.000626748	LD
Tetracosanoic acid	0.00171068	0.000523184	0.000375844	RE
Adrenic Acid	3.41e-05	2.67e-05	9.26e-06	LD
Sinapyl alcohol	2.43e-05	2.37e-05	1.68e-05	nosig
Succinate	0.000218693	0.000167685	0.000133782	nosig
Mevalonic acid	3.97e-05	2.78e-05	0.000100463	LE
4-Hydroxycoumarin	0.00015291	9.1898e-05	7.555e-05	nosig
p-Hydroxycinnamaldehyde	0.000134372	9.88e-05	4.78e-05	nosig
Shikimate	9.91e-05	0.000301385	0.000267344	RD
Rutin	0.00127047	0.000129105	1.43e-05	LD
1-Methylxanthine	3.97e-05	2.35e-05	1.39e-05	RL_RE
Prunasin	0.000157013	6.48e-05	8.92e-05	nosig
L-Malic acid	0.00292702	0.00299804	0.00165786	nosig
Traumatic Acid	1.02e-05	1.23e-05	6.21e-05	LE
Matairesinol	0.000160408	0.000120722	0.000257805	LE
Cytidine	6.47e-05	6.71e-05	7.92e-05	LE
Umbelliferone	0.000107466	2.74e-05	0.000267544	SD
Camptothecin	0.0001892	0.000113269	0.000137638	nosig
L-Alanine	8.06e-05	0.000155333	1.79e-05	LD
L-Aspartate	0.000951138	0.00155605	0.000101234	LD
L-Asparagine	0.00528657	0.00912732	0.000803566	LD
Uracil	0.000186006	0.000141033	0.000230134	LE
Pantothenate	0.000475165	0.000672015	0.000669983	RD
L-Galactono-1,4-lactone	1.09e-05	1.46e-05	2.41e-05	LE
D-Glucarate	3.47e-05	5.89e-05	7.2e-05	RD
L-Threonate	3.57e-05	8.83e-05	6.3e-05	RD
Malonic acid	0.000280261	0.000184342	8.91e-05	LD
L-Glutamine	0.00063723	0.00137003	0.000140132	LD
N-Acetyl-L-glutamate	1.111e-05	1.091e-05	1.7e-05	LE
5(S)-HETE	4.42e-05	2.54e-05	3.63e-05	nosig
20-hydroxy LTB4	0.000103559	1.68e-05	3.9e-05	SD
5(S),14(R)-Lipoxin B4	0.000157992	4.31e-05	6.42e-05	RS_RE
L-Methionine	1.7e-05	6.14e-05	1.158e-05	SE
N-Acetyl-D-glucosamine	8.2479e-05	5.91e-05	4.14e-05	nosig
Jasmonic acid	7.1904e-05	6.91e-05	0.000115753	RL_LE
Stearidonic Acid	0.000184337	9.27e-05	0.00254818	LE
9(S)-HOTrE	0.00240704	0.000494482	0.0114096	SD
2'-Deoxyuridine	0.000174496	5.38e-05	5.29e-05	RE
D-glucosamine 6-phosphate	1.14e-05	3.18e-05	5.67e-06	nosig
D-Glucosamine 6-phosphate	4.69e-05	7.57e-06	1.031e-05	nosig
Taurine	5.1e-05	6.07e-05	3.31e-05	nosig
Sucrose	0.0008545	0.00174988	0.00165263	RD
Raffinose	0.000763921	0.00139146	0.000533333	nosig
Erythritol	0.000138416	0.000491538	0.000171142	RD
cis-Aconitate	0.000169869	0.000595547	0.000656161	RD
Glucotropaeolin	0.000644634	0.000680394	9.37e-05	LD
Mesaconic acid	0.00136382	0.00375006	0.00640578	RD
IS	0.0322281	0.0340341	0.0135089	LD
Deoxycytidine	3.77e-05	9.43e-06	3.56e-05	SD
all cis-(6,9,12)-Linolenic acid	0.00490799	0.00120619	0.0321232	SD
Pentadecanoic Acid	0.00271551	0.000902541	0.00138876	RS_RE
Heptadecanoic acid	0.00220586	0.000684505	0.00178004	SD
Embelin	0.00391775	0.00532895	0.00222386	RS_SE
Diuron	0.000146035	5.05e-05	7.9505e-05	nosig
Arachidonic Acid (peroxide free)	0.000275085	5.21e-05	5.07e-05	RE
2E-Eicosenoic acid	0.00118794	0.000318962	0.000301124	RE
Riluzole	0.000836173	4.87e-05	6.2844e-05	RE
Nname,cis-9,10-Epoxystearic acid	0.000903769	0.000280498	0.000274367	RE
Sebacic acid	0.00132698	0.00012743	0.000136336	RE
Barbituric acid	5.91e-05	5.2e-05	6.7306e-05	nosig
4-Methoxycinnamic acid	0.00263301	0.000415126	0.000289988	RE
3b-Hydroxy-5-cholenoic acid	0.00177684	8.6235e-05	0.00230406	SD
Flavin mononucleotide (FMN)	0.00136319	0.00172227	0.00404278	LE
Sulfaphenazole	0.000255701	0.000499139	0.00155168	LE
Oleanolic acid	0.000212547	4.52e-05	0.000164923	SD
Ammeline	0.000250083	0.000715308	0.00249547	RD
4-Nitrophenol	0.000503501	0.000731762	0.000734559	RL_LE
DL-lactate	0.000519557	0.00151856	0.00060586	RD
Melezitose	0.000433194	0.00039446	0.000249863	nosig
Bentazon	0.000157527	0.00308807	0.000514559	RD
O-Acetyl-L-serine	1.52e-05	1.48e-05	7.41e-06	nosig
Inosine	0.000141225	6.15e-05	5.97e-05	RS_RE
Nicotinamide ribotide	0.000534845	0.00158685	0.000755529	RD
Galactonic acid	0.00101984	0.000998046	0.000673141	nosig
Allantoin	0.000856728	0.00173673	8.8565e-05	LD
Tricosanoic acid	0.000998728	0.000169748	0.000163107	RE
11(Z),14(Z)-Eicosadienoic Acid	0.000217362	6.07e-05	0.000237913	SD
Docosatrienoic Acid	1.43e-05	0.000104601	1.702e-05	SE
.beta.-Estradiol 3-sulfate	0.000518601	0.000539042	0.00116215	LE
Nimodipine	0.000456552	0.000851797	0.000583436	RS_SE
Norethindrone Acetate	0.000328912	0.000882646	0.000318942	SE
3,4,5-Trimethoxycinnamic acid	0.000345215	0.000402349	0.000828636	LE
Guanosine	9.91e-05	6.3e-05	4.67e-05	nosig
Lariciresinol	0.000428535	0.000110688	0.0012543	SD
Heneicosanoic acid	0.00035631	0.000107811	0.000124828	RS_RE
5-Oxo-ETE	4.04e-05	2.39e-05	1.89e-05	nosig
Phenylbutazone	0.000630507	0.000418166	0.000202533	LD
3-Hydroxycapric acid	0.000115488	4.82e-05	0.00131849	SD
Phenethicillin	0.000210105	0.000900547	0.000147094	SE
Maslinic Acid	0.000181284	2.92e-05	0.000137403	SD
Sinapyl aldehyde	0.0008923	0.000347014	0.000231402	RE
(S)-2-Hydroxyglutarate	0.000808839	0.000477644	0.00020146	LD
(-)-Usnic acid	0.000234407	0.000416559	0.000501322	RD
Hypoxanthine	4.99e-05	7.5776e-05	0.000153785	RD
2-Furoylglycine	0.000337365	0.000615485	8.66e-05	LD
3,3',4,5'-Tetrahydroxy-trans-stilbene	0.000739062	0.000184093	3.06e-05	LD
2,4-Dinitrophenol	0.000258716	0.000256595	0.000242891	nosig
m-Chlorohippuric acid	0.00045248	0.000298413	0.000234269	nosig
Sunitinib	0.000545023	0.000131586	0.000498595	SD
Acetylvalerenolic acid	0.000830035	8.13e-05	0.00015086	SD
Myristoleic acid	5.65e-05	4.08e-05	3.96e-05	nosig
L-Gulonic gamma-lactone	0.000113214	0.000537506	6.41e-05	SE
Primidone	0.000219348	0.000266651	0.000175974	nosig
Naringenin-7-O-Glucoside	0.00066673	7.8055e-05	2.77e-05	LD
Uric acid	5.13e-05	1.58e-05	6.69e-06	LD
Acetylcarnitine	0.000202243	0.000249267	0.00015095	nosig
Hexadecanedioic acid	5.01e-05	3.67e-05	2.32e-05	nosig
Pyridoxal (Vitamin B6)	0.000290044	0.000237803	0.000222151	nosig
Phenethyl Caffeiate	0.000176106	0.000179828	0.000118968	nosig
Penicillic Acid	0.000198119	0.00021341	0.000169536	nosig
Alternariol	0.000196168	3.242e-05	3.41e-05	RE
2-Deoxy-D-glucose 6-phosphate	0.000505383	8.95e-05	0.000116861	RS_RE
Immunomycin	6.78e-06	5.72e-06	2.03e-05	nosig
Novobiocin	0.000160044	9.6583e-05	0.000480138	LE
3-Acetyl-11-keto-.beta.-boswellic acid	0.000340618	1.55e-05	1.781e-05	RE
Methylmalonic acid	3.75e-05	7.2e-05	0.000140474	RD
Scytalone	0.000642741	5.01e-05	0.000134337	SD
3-Hydroxydodecanoic acid	7.2e-06	4.23e-06	1.87e-06	nosig
D-Threitol	0.000208694	0.000265096	0.000151935	nosig
12-Oxo-2,3-dinor-10,15-phytodienoic acid	2.02e-05	1.85e-05	3.778e-05	LE
Monomethyl glutaric acid	5.76e-05	0.000123931	0.000363228	RD
3,4-Dihydroxybenzoate (Protocatechuic acid)	0.000159908	0.000260731	8.58e-05	SE
Quadrone	0.00029141	1.7e-05	2.16e-05	RE
Ethyl glucuronide	0.000270483	0.000197394	8.3372e-05	LD
1-Naphthol	1.9e-05	0.000276557	8.16e-05	RD
3-Indolepropionic acid	0.000112989	4.62e-05	5.17e-05	nosig
Pyruvaldehyde	3.92e-05	9.05e-05	8.58e-05	RD
Phenolphthalein	0.000360395	3.44e-05	8.26e-06	LD
N-Acetyl-D-lactosamine	8.3113e-05	0.00024987	3.04e-05	SE
Dantrolene	7.43e-05	0.000506918	5.35e-05	SE
Perseitol	0.000163349	0.000157316	0.000215	RL_LE
3-Methyluridine	0.000164381	2.97e-05	0.000107291	SD
(4Z,7Z,10Z,13Z,16Z,19Z)-4,7,10,13,1 6,19-Docosahexaenoic acid	7.95e-05	1.7e-05	2.46e-05	RE
Uridine 5'-monophosphate (UMP)	0.000336699	1.29e-05	2.39e-05	SD
3-Dehydroshikimic acid	4.74e-05	0.000152661	0.000213696	RD
Isoscopoletin	0.000288304	2.47e-05	4.76e-05	RS_RE
5,2'-O-dimethyluridine	6.5e-05	8.94e-05	2.209e-05	RS_SE
Propylene glycol	1.69e-05	3.65e-06	1.96e-05	SD
Linustatin	0.000156927	7.38e-05	2.5e-05	LD
Acetomenaphthone	0.000297761	3.64e-05	1.97e-05	RE
Vanillic acid	0.000231466	8.55e-05	7.89e-05	RS_RE
Tamsulosin	0.000215846	5.64e-05	6.36e-05	RS_RE
3-Hydroxyisovaleric acid	0.000250374	0.00011716	4.88e-05	LD
Octacosanoic acid	2.23e-05	7.5e-05	3.17e-05	RS_SE
5'-Deoxyadenosine	0.000137922	3.38e-05	0.00016411	SD
Silybin	7.25e-05	0.000107351	3.43e-05	RS_SE
Zingerone	7.5721e-05	5.03e-05	0.000136601	LE
Diosmin	0.000243442	9.5691e-05	7.47e-05	RE
L-Glutamate	0.000192619	0.000715702	0.000173184	SE
D(-)-beta-hydroxy butyric acid	8.04e-05	7.16e-05	4.95e-05	nosig
Nomilin	0.000159466	0.000170534	9.23e-05	nosig
Homoveratric acid	0.000128736	0.000129859	0.000102427	nosig
Metaxalone	0.000176037	1.58e-05	1.96e-05	RE
Saccharin	0.000202479	9.17e-05	1.94e-05	LD
Chloroquine	0.000165785	3.12e-05	2.97e-05	RE
Muramic acid	2.33e-05	1.568e-05	0.000274493	LE
(S)-Equol	9.2008e-05	5.88e-05	0.000117754	LE
Flavone	7.07e-05	7.41e-05	6.63e-05	nosig
Maltitol	0.000216748	7.67e-05	8.5e-06	LD
Salicylic acid	0.00219305	0.000247817	0.000702566	SD
1-Stearoyl-2-oleoyl-sn-glycerol 3-phosphocholine (SOPC)	2.815e-05	3.34e-05	3.13e-05	nosig
Adenosine 3',5'-cyclic phosphate (cAMP)	1.177e-05	3.15e-05	0.000209952	RD
5-Hydroxymethyluracil	4.63e-05	0.000110742	4.04e-05	SE
Pravastatin	5.05e-05	5e-05	4.4e-05	nosig
1-Oleoyl-L-.alpha.-lysophosphatidic acid	0.000101331	0.000109428	1.404e-05	LD
Salicylamide	2.48e-05	6.386e-05	0.000120213	RD
1-Palmitoyl-2-hydroxy-sn-glycero-3-phosphoethanolamine	0.000100286	5.34e-05	3.85e-05	nosig
Ammelide	2.261e-05	1.14e-05	1.13e-05	nosig
3',5'-Cyclic guanosine monophosphate	5.7865e-05	3.53e-05	0.000137281	LE
Azelaic acid	5.12e-05	6.09e-05	5.1e-05	RD
4-Hydroxy-3-methoxycinnamaldehyde	1.65e-05	1.52e-05	2e-05	nosig
Ethynodiol diacetate	1.42e-05	9.93e-05	0.000145201	RD
Allantoate/Allantoic acid	5.25e-05	9.2527e-05	6.41e-05	RD
Niflumic Acid	7.47e-05	7.12e-05	2.65e-05	LD
1-Palmitoyl Lysophosphatidic Acid	3.496e-05	7.46e-05	8.5186e-05	RD
D-Quinovose	2.56e-05	4.61e-05	6.61e-05	RD
Floxuridine	5.45e-05	9.63e-05	2.98e-05	SE
Fraxetin	6.25e-05	4.76e-05	1.35e-05	LD
4'-Hydroxychalcone	7.67e-05	2.5e-05	2.19e-05	RS_RE
Kojic Acid	4.39e-05	4.27e-05	2.87e-05	nosig
3-Methyl-2-oxopentanoate	2.37e-05	0.000142738	8.2e-06	SE
Pyridoxal 5'-phosphate	0.000119944	0.00195983	3.78e-05	SE
Chlorogenic acid	0.000103655	0.000376983	0.000216609	RD
4-Nitroquinoline-1-oxide	1.602e-05	2.35e-05	1.58e-05	nosig
L-Iditol	8.81e-05	8.14e-05	1.43e-05	LD
3-Hydroxyflavone	5e-05	2.08e-05	1.14e-05	RE
Tacrolimus	6.13e-06	3.23e-06	3.46e-06	nosig
Dephosphocoenzyme A (Dephospho-CoA)	7.35e-05	3.05e-05	2.06e-05	RE
D-Arabinono-1,4-lactone	7.26e-05	3.97e-05	1.85e-05	RL_RE
Propanil	7.72e-05	1.22e-05	1.16e-05	RE
Estriol 16.alpha.-(.beta.-D-glucuronide)	3.73e-05	7.25e-05	7.36e-06	LD
Eupatoriochromene	6.93e-05	2.19e-05	5.64e-06	LD
Uridine diphosphate glucose(UDP-D-Glucose)	2.38e-05	8.4e-05	2.52e-05	SE
Scopoletin	0.000241096	3.27e-05	6.7e-05	SD
Acetosyringone	8.06e-05	2.87e-05	1.86e-05	RE
Pyrethrosin	4.84e-05	3.93e-05	2.83e-05	nosig
gamma-L-Glutamyl-L-valine	8.52e-05	2.72e-05	1.74e-05	RE
Nateglinide	8.55e-05	1.27e-05	2.54e-05	SD
Allocystathionine	1.42e-05	1.46e-05	4.41e-05	LE
Echinacoside	3.96e-05	2.01e-05	4.79e-05	SD
Cytidine 2',3'-cyclic phosphate	7.06e-06	1.91e-05	6.6e-05	RD
N-Acetylmannosamine	2.51e-05	1.51e-05	4.27e-05	LE
Fluconazole	4.21e-05	6.15e-05	7.56e-06	LD
1,3-Dicaffeoylquinic acid	2.02e-05	5.7e-05	1.39e-05	SE
L-Phenylalanine	0.000280563	0.000293425	0.00016001	nosig
D-Alanyl-D-alanine (D-Ala-D-Ala)	4.22e-05	1.98e-05	2.45e-05	SD
5'-O-methylthymidine	9.29e-06	2.2e-05	4.79e-05	RD
Flutamide	2.08e-05	1.98e-05	2.74e-05	LE
p-Hydroxyphenylbutazone	2.66e-05	2.16e-05	3.24e-05	nosig
Glycerol 3-phosphate	1.62e-05	4.15e-05	1.94e-05	RS_SE
Cortisol 21-acetate	8.42e-05	8.73e-06	2.88e-06	LD
Nitrofurazone	7.36e-06	7.34e-06	1.079e-05	RL_LE
Ginkgetin	4.62e-05	9.12e-06	5.13e-06	RE
Suberic acid	1.5e-05	9.75e-06	5.3e-06	nosig
sn-Glycerol 3-phosphoethanolamine	3.97e-05	1.63e-05	7.58e-06	LD
Quinate	0.00012525	0.00040371	0.000262159	RD
Amentoflavone	1.67e-05	1.31e-05	1.44e-05	nosig
3R-hydroxy-butanoic acid	1.09e-05	8.63e-06	5.6e-06	nosig
Manumycin A	1.31e-05	1.63e-05	2.68e-05	LE
2-Methyl-3-hydroxybutyric acid	3.69e-05	1.23e-05	4.64e-06	LD
2-Hydroxyadenine	1.69e-05	9.82e-06	1.196e-05	nosig
Aminohippuric acid	7.42e-06	7e-06	1.156e-05	LE
Enterostatin human	4.49e-06	4.76e-06	2.76e-06	nosig
Estrone 3-glucuronide	1.136e-05	2.98e-06	2.95e-06	RE
N-Acetyl-DL-methionine	1.32e-05	4.6e-06	8.69e-06	SD
hydrocortisone 21-acetate	6.35e-06	3.44e-06	1.67e-05	LE
2-Hydroxyphenylacetic acid	0.000380612	8.92e-05	0.000307576	SD
trans-2-Hydroxycinnamic acid	0.000281373	0.00172593	0.000459981	RD
3-Phenylpropanoic acid	0.000154202	0.000143676	0.000140448	nosig
Alpha-N-Phenylacetyl-L-glutamine	2.48e-05	2.33e-05	9.67e-06	nosig
2-keto-D-Gluconic acid	6.11e-05	0.000156433	4.97e-05	SE
D-Glucono-1,5-lactone	0.00120488	0.00686971	0.0011612	SE
trans-cinnamate	0.000524286	5.3e-05	0.000141494	SD
D-Ribose	8.03e-05	6.89e-05	1.65e-05	LD
2'-Deoxy-D-ribose	0.000520359	0.000457265	0.000240998	nosig
Ribitol	2.321e-05	1.76e-05	1.65e-05	nosig
Xylitol	7.61e-05	1.46e-05	8.29e-06	RE
D-Lyxose	0.000162923	0.000101418	3.21e-05	LD
Maleic acid	6.95e-05	9.3459e-05	2.39e-05	RS_SE
Maleamic acid	4.61e-05	7.35e-05	2.65e-05	SE
Adenine	3.83e-06	4.49e-06	1.97e-05	LE
4-Pyridoxic acid	0.00136275	0.000146541	0.000433314	SD
3-Isopropylmalate	4.03e-05	2.41e-05	1.07e-05	LD
4-Hydroxycinnamic acid	0.000477901	0.000167048	0.000124012	RE
DL-Vanillylmandelic acid	0.000126448	0.000593895	5.57e-05	SE
3-Methoxy-4-hydroxyphenylethyleneglycol	9.77e-05	9.7463e-05	9.19e-05	nosig
Gentisic acid	4.2e-05	3.38e-05	0.000155472	LE
Kynurenic acid	9.08e-06	9.46e-06	1.13e-05	RL_LE
Thiamine monophosphate	0.000124564	5.2e-05	7.43e-05	nosig
L-Cysteic acid	0.000177135	1.1e-05	8.28e-06	RE
Phytosphingosine	4.253e-05	2.5e-05	1.17e-05	RL_RE
Thymidine	0.00235333	0.000273568	0.00221756	SD
Uridine	4.95e-05	2.46e-05	4.96e-05	SD
Thymine	0.000558874	8.37e-05	0.000430141	SD
3,4-Dihydroxyphenylacetic acid	0.000238117	8.24e-05	9.17e-05	RS_RE
Cytosine	0.000261931	0.000311189	0.000105744	RS_SE
L-dihydroorotate	1.11e-05	4.26e-06	4.6e-06	nosig
Adenosine	0.000161712	0.000167062	4.29e-05	LD
Deoxyguanosine	8.69e-05	3.6e-05	8.4595e-05	SD
Sinapic acid	0.00014313	3.53e-05	6.7712e-05	SD
L-Ribulose	0.000217953	0.000351324	0.0002983	RD
Propionic acid	0.00284006	0.00205173	0.000260836	LD
Dihydroxyacetone	0.000122947	0.00036059	7.68e-05	SE
L-Tryptophan	0.000425574	0.000590813	5.15e-05	LD
L-Fucose	2.39e-05	3.6e-05	3.94e-05	RL_LE
Gentisaldehyde	0.000101514	0.000116831	3.71e-05	LD
Myristic acid	0.00185919	0.00195355	0.00148237	nosig
(S)-Citramalic acid	6.09e-05	9.52e-05	9.05e-05	RD
Pimelic acid	0.00045712	0.000578312	0.000364191	nosig
Dihomo-gamma-Linolenic Acid	0.000195153	5.42e-05	0.000223564	SD
Dopamine	5.56e-06	8.98e-06	1.69e-05	RD
1-Deoxy-D-xylulose 5-phosphate	1.53e-05	1.558e-05	2.14e-05	LE
(R)-mevalonic acid 5-Phosphate	0.000263692	2.03e-05	0.000125408	SD
1-Palmitoyl-2-linoleoyl-sn-glycero-3-phosphate	9.14e-05	0.000644569	0.000235943	RD
Benzoic acid	0.00017628	0.000178145	0.000154615	nosig
D-Ribose 5-phosphate	5.06e-05	0.000128353	2.59e-05	SE
Phenol	0.000151006	0.000110105	5.18e-05	LD
Baccatin III	0.000296677	0.000658588	0.000293637	RS_SE
D-Galactarate	7.92e-05	0.000155112	0.000261665	RD
Phosphocreatine	2.9e-05	7.9104e-05	1.38e-05	SE
5(S)-HpETE	1.78e-05	1.3e-05	2.14e-05	LE
N-carbamoyl-L-aspartate	0.00122908	2.56e-05	5.9e-05	RE
D-galacturonic acid	7.0253e-05	7.43e-05	3.16e-05	nosig
Cyanuric acid	5.73e-05	0.000119606	4.24e-05	RS_SE
17alpha-Hydroxyprogesterone	0.000113014	6.47e-05	6.88e-05	nosig
Fludrocortisone acetate	0.00010291	0.000479143	7.19e-05	SE
Cortisone acetate	7.38e-05	4.44e-05	3.02e-05	nosig
Rosmarinic Acid	4.89e-05	7.47e-05	4.77e-05	nosig
Pyrocatechol	2.64e-05	2.31e-05	4.87e-05	LE
2-Methylbenzoic acid	0.00186921	0.000788327	0.00323218	SL_LE
Hydroxyhydroquinone	0.000130891	4.73e-05	1.67e-05	LD
L-Pipecolic acid	4.13e-05	0.000267195	0.000393064	RD
2-Oxoadipic acid	4.61e-06	4.58e-06	3.71e-06	nosig
9(S)-HODE	0.000338662	0.000102716	0.0008084	SD
9-OxoODE	6.26e-05	2.85e-05	0.000268723	LE
Glucosamine	0.000130578	6.5e-05	0.000161664	SD
Berberine	0.000137258	4.13e-05	2.33e-05	RE
3,4-Dihydroxybenzaldehyde	9.2e-05	2.79e-05	7.29e-06	LD

## Sheet: Sheet3
Taxonomy	SiB	SiRh	SiR	group
S-Methyl-5'-thioadenosine	0.000126259	0.000194172	0.00016417	nosig
Salidroside	7.31e-06	4.95e-05	3.22e-05	nosig
Coumestrol	0.00124895	0.000920337	0.000316553	RD
Vindoline	0.000147886	0.00022814	0.000220219	nosig
alpha-ketoglutarate	0.000223557	0.000265677	5.48e-05	RD
3-Methylhistamine	8.8515e-05	0.000158775	0.00032734	BR_RE
Dihydroxyfumarate	0.00010024	5.84e-05	6.78e-06	RD
Arbutin	0.00274753	0.0028358	0.000354397	RD
L-Pyroglutamic acid	0.000573171	0.000303201	0.00288785	RhD
Glutathione disulfide	8.49e-06	9.01e-06	3.46e-05	RE
D-Sorbitol	8.11e-06	1.66e-05	6.01e-05	RE
Galactinol	1.64e-05	1.88e-05	6.5155e-05	RE
L-Isoleucine	1.02e-05	7.73e-06	5.26e-05	RhD
Stachyose	0.000227711	0.000367931	0.000536306	nosig
D-Fructose	0.00084768	0.000358076	8.4699e-05	RD
D-Mannitol 1-phosphate	8.09e-06	1.25e-05	0.000168923	RE
Apigenin	0.000171897	0.000310733	0.000163097	RD
Hesperetin	1.82e-05	1.55e-05	4.9e-05	RE
Neohesperidin	8.3522e-05	0.000221811	7.44e-05	RhE
Naringin	2.84e-05	6.9805e-05	3.48e-05	RhE
Apigenin 7-O-glucoside	9.8633e-05	9.51e-05	5.03e-05	RD
APIIN	0.0673275	0.0581523	0.00621777	RD
Palmitic acid	0.00144631	0.00240519	0.00127925	RhR_RhE
D-Glucose 6-phosphate	0.00404149	0.0230279	0.000307489	RD
Palmitaldehyde	0.000159853	0.000349705	0.000100074	RhR_RhE
Stearic acid	2.39e-05	2.11e-05	2.05e-05	nosig
cis-9-Palmitoleic acid	9.25e-05	0.000174304	6.62e-05	RD
Isopimaric acid	0.000140836	9.83e-05	0.000539112	RhD
S-Adenosyl-L-homocysteine	1.85e-05	3.59e-05	5.288e-05	nosig
L-Cystine	9.99e-06	4.01e-06	2.05e-05	RhD
Oleic acid	9.61e-05	0.000195447	0.000120578	RhR_RhE
2-Dehydro-3-deoxy-D-gluconate	3.36e-05	0.000154565	0.000121943	BD
Glyceric acid	1.81e-05	2.8e-05	0.000123573	RE
D-Ribulose 1,5-bisphosphate	3.64e-05	4e-05	0.000125942	RE
Nitrofurantoin	3.127e-05	0.000204506	3.29e-05	RhE
Sedoheptulose	5.05e-05	5.41e-05	6.14e-05	nosig
Xanthine	6.88e-05	0.000230411	0.000149006	nosig
7-Methylxanthine	0.000471847	0.000759551	0.000154456	RD
D-Biotin	0.0247828	0.0202185	0.00468892	RD
Linoleic acid	1.12e-05	4e-06	2.26e-05	RhD
Behenic acid	0.00100536	0.00134742	3.36e-05	RD
Arachidic acid	0.000201173	0.000144502	6.7e-05	RD
Tetracosanoic acid	0.000151288	0.000200526	0.000161243	nosig
Adrenic Acid	0.000292202	0.000188583	8.86e-05	RD
Sinapyl alcohol	4.72e-05	5.85e-05	6.01e-05	nosig
Succinate	8.85e-06	1.078e-05	1.102e-05	nosig
Mevalonic acid	0.000812833	0.000263931	0.00119062	RhD
4-Hydroxycoumarin	2.55e-05	1.34e-05	2.86e-05	BRh_BE
p-Hydroxycinnamaldehyde	5.56e-06	4.33e-06	8.99e-06	nosig
Shikimate	6.47e-05	4.34e-05	0.000109608	nosig
Rutin	0.000143392	0.000133153	0.000152424	nosig
1-Methylxanthine	1.365e-05	5.85e-05	8.32e-05	BD
Prunasin	7.61e-05	9.4544e-05	0.000201642	nosig
L-Malic acid	5.54e-05	3.07e-05	9.82e-05	RhD
Traumatic Acid	0.000167904	0.000189504	0.000412663	nosig
Matairesinol	1.361e-05	9.93e-06	2.67e-05	RhD
Cytidine	0.0077322	0.00745618	0.00196019	RD
Umbelliferone	5.86e-05	5.04e-05	7.07e-05	nosig
Camptothecin	0.000283079	0.00116808	4.24e-05	RD
L-Alanine	2.71e-06	8.65e-07	4.62e-06	RhD
L-Aspartate	9.28e-05	5.1e-05	0.0001515	RhD
L-Asparagine	0.000245175	9.34e-05	0.000902674	RhD
Uracil	0.000226898	0.000395731	0.00077297	nosig
Pantothenate	3.86e-05	8.02e-05	4.36e-05	RhR_RhE
L-Galactono-1,4-lactone	2.15e-05	1.19e-05	7.06e-05	RhD
D-Glucarate	0.000213002	0.000371712	0.000188385	RD
L-Threonate	1.47e-05	7.73e-06	6.03e-05	RhD
Malonic acid	0.000204432	0.000111395	0.000645509	RhD
L-Glutamine	1.88e-05	7.26e-06	4.52e-05	RhD
N-Acetyl-L-glutamate	0.000488462	0.00158455	0.000737331	RhE
5(S)-HETE	9.39e-05	0.000345404	0.000344094	BRh_RhE
20-hydroxy LTB4	4.14e-05	0.000146959	0.000155682	BD
5(S),14(R)-Lipoxin B4	0.00088658	0.000366869	0.000823709	BRh_BE
L-Methionine	7.02e-06	3.49e-06	5.34e-05	RhD
N-Acetyl-D-glucosamine	0.00347965	0.0150112	0.00371413	RhE
Jasmonic acid	2.73e-05	9.09e-06	6.2743e-05	RhD
Stearidonic Acid	2.23e-05	7.17e-06	1.89e-05	nosig
9(S)-HOTrE	0.000256639	0.000172337	3.69e-05	RD
2'-Deoxyuridine	0.0196984	0.000837046	0.00191463	BE
D-glucosamine 6-phosphate	0.000283363	0.000519715	8.75e-05	RD
D-Glucosamine 6-phosphate	6.34e-05	6.1e-05	2.28e-05	RD
Taurine	0.000103615	0.000213041	0.000207896	nosig
Sucrose	1.21e-05	2.29e-05	1.58e-05	nosig
Raffinose	5.59e-05	0.000119076	0.000108226	nosig
Erythritol	2.95e-05	2.63e-05	0.0003001	RE
cis-Aconitate	0.000346678	8.62e-05	5.32e-05	RD
Glucotropaeolin	6.78e-05	0.000102755	0.00106124	RE
Mesaconic acid	9.33e-05	4.58e-05	0.000157687	RhD
IS	7.1671e-05	2.78e-05	0.000174149	RhD
Deoxycytidine	9.49e-05	0.000204819	5.43e-05	RD
all cis-(6,9,12)-Linolenic acid	0.000818368	0.000900174	5.4e-05	RD
Pentadecanoic Acid	0.00125611	0.00204969	0.00152651	RhR_RhE
Heptadecanoic acid	0.000237404	0.000534953	0.00173534	RE
Embelin	4.49e-06	7.19e-06	1.86e-05	RE
Diuron	5.06e-05	8.04e-05	4.34e-05	RD
Arachidonic Acid (peroxide free)	2.7e-05	4.8e-05	1.1e-05	RD
2E-Eicosenoic acid	5.04e-05	2.99e-05	3.84e-05	BE
Riluzole	0.000293767	0.000429687	0.000618752	nosig
Nname,cis-9,10-Epoxystearic acid	0.000363475	0.00426849	0.000643339	RhE
Sebacic acid	5.29e-06	7.68e-06	1.5e-05	nosig
Barbituric acid	0.000598831	0.000984686	9.4412e-05	RD
4-Methoxycinnamic acid	7.87e-05	4.17e-05	7.26e-05	BRh_BE
3b-Hydroxy-5-cholenoic acid	5.66e-05	7.18e-05	6.36e-05	BR_BE
Flavin mononucleotide (FMN)	1.17e-05	1.176e-05	3.81e-05	RE
Sulfaphenazole	5.52e-06	8.16e-06	9.03e-06	nosig
Oleanolic acid	0.000658644	0.000521885	0.00216876	RhR_RE
Ammeline	4.45e-05	6.7e-05	5.14e-05	RD
4-Nitrophenol	0.00260412	0.00114164	0.00287516	BRh_BE
DL-lactate	4.46e-05	0.000108455	3e-05	RD
Melezitose	3.36e-05	1.17e-05	5.07e-05	RhD
Bentazon	9.7e-06	2.89e-05	5.29e-06	RD
O-Acetyl-L-serine	0.00111588	0.000615505	0.00262668	RhR_RE
Inosine	1.2e-05	6.21e-06	0.000101029	RhD
Nicotinamide ribotide	0.000141544	0.00275662	0.000806971	RhE
Galactonic acid	0.000104627	0.000161817	0.000436742	RE
Allantoin	0.0010311	0.00125325	0.000594189	RD
Tricosanoic acid	3.31e-05	5.48e-05	6.4272e-05	nosig
11(Z),14(Z)-Eicosadienoic Acid	2.37e-05	4.42e-05	6.77e-05	BD
Docosatrienoic Acid	1.69e-05	3.68e-05	0.000186961	RE
.beta.-Estradiol 3-sulfate	0.000146938	0.000369001	0.000656217	BD
Nimodipine	0.000122876	0.000739424	0.000343034	RhE
Norethindrone Acetate	0.000218195	0.000201454	0.000622517	RhR_RE
3,4,5-Trimethoxycinnamic acid	0.000377177	0.000281237	0.000365812	BE
Guanosine	1.13e-05	1.246e-05	3.56e-05	RE
Lariciresinol	2.08e-05	8.62e-06	3.29e-05	RhD
Heneicosanoic acid	7.85e-05	0.000102558	0.000919277	RE
5-Oxo-ETE	0.000208329	0.000212843	6.9e-05	RD
Phenylbutazone	0.00436768	0.00433204	0.00299206	nosig
3-Hydroxycapric acid	0.000114583	8.3e-05	6.79e-05	BR_BE
Phenethicillin	0.000172908	0.000409576	0.000131212	RhR_RhE
Maslinic Acid	0.000122293	9.37e-05	0.000271209	RhD
Sinapyl aldehyde	6.37e-05	9.09e-05	8.77e-06	nosig
(S)-2-Hydroxyglutarate	5.54e-05	0.000136246	0.000332945	BD
(-)-Usnic acid	8.28e-05	0.00026936	0.000432795	BD
Hypoxanthine	2.29e-05	1.27e-05	0.000160767	RhD
2-Furoylglycine	0.00019753	3.99e-05	6.3e-05	BE
3,3',4,5'-Tetrahydroxy-trans-stilbene	0.000154248	2.93e-05	6.4e-05	BE
2,4-Dinitrophenol	4.29e-06	1.34e-05	2.35e-05	BD
m-Chlorohippuric acid	9.86e-05	4.68e-05	0.000195649	RhD
Sunitinib	3.22e-05	4.71e-05	5.53e-05	nosig
Acetylvalerenolic acid	0.000356791	8.24e-05	6.81e-06	RD
Myristoleic acid	2.44e-05	0.000168859	3.75e-05	RhE
L-Gulonic gamma-lactone	5.73e-06	2.11e-06	9.88e-06	RhD
Primidone	1.786e-05	4.39e-05	3.44e-05	nosig
Naringenin-7-O-Glucoside	5.49e-06	2.5e-05	1.14e-05	RhE
Uric acid	0.000216849	0.000308649	0.000351423	nosig
Acetylcarnitine	0.000287329	0.000436782	0.000209849	RD
Hexadecanedioic acid	2.08e-05	2.05e-05	8.56e-05	RE
Pyridoxal (Vitamin B6)	2.14e-05	3.18e-05	4.04e-05	nosig
Phenethyl Caffeiate	0.000111891	0.000137878	0.000237908	nosig
Penicillic Acid	0.000299564	0.000485814	0.000353738	RhR_RhE
Alternariol	1.41e-05	4.9744e-05	1.1e-05	RD
2-Deoxy-D-glucose 6-phosphate	0.00017089	2.8e-05	7.9282e-05	BE
Immunomycin	6.37e-06	3.87e-06	1.72e-05	RhD
Novobiocin	1.28e-05	1.097e-05	4.14e-05	RhR_RE
3-Acetyl-11-keto-.beta.-boswellic acid	4.41e-05	5.25e-05	2.75e-05	BR_BE
Methylmalonic acid	0.000493286	0.000344096	0.000823583	RhD
Scytalone	1.29e-05	2.42e-05	2.2e-05	nosig
3-Hydroxydodecanoic acid	1.55e-05	1.32e-05	1.34e-05	BR_BE
D-Threitol	1.83e-05	2.3e-05	7.5507e-05	RE
12-Oxo-2,3-dinor-10,15-phytodienoic acid	1.479e-05	3.06e-05	9.5703e-05	BD
Monomethyl glutaric acid	8.97e-06	7.4e-06	4.08e-05	RhD
3,4-Dihydroxybenzoate (Protocatechuic acid)	0.000257674	0.00022871	0.0001395	BR_BE
Quadrone	9.2882e-05	0.000214358	0.000252695	nosig
Ethyl glucuronide	1.244e-05	1.076e-05	9.3438e-05	RE
1-Naphthol	1.27e-05	3.24e-05	0.000104788	BD
3-Indolepropionic acid	1.66e-05	2.42e-05	4.79e-05	BR_RE
Pyruvaldehyde	0.00664963	0.00401223	0.0069014	nosig
Phenolphthalein	8.3794e-05	0.000156296	0.000332	nosig
N-Acetyl-D-lactosamine	6.28e-05	0.000161664	9.22e-05	RhE
Dantrolene	0.00157065	0.00122159	0.00032913	RD
Perseitol	0.0564735	0.0812184	0.0550431	RhR_RhE
3-Methyluridine	5.26e-05	8.79e-05	0.000189992	BR_RE
(4Z,7Z,10Z,13Z,16Z,19Z)-4,7,10,13,1 6,19-Docosahexaenoic acid	6.44e-05	0.000170612	0.00022288	BD
Uridine 5'-monophosphate (UMP)	7.58e-05	0.0001971	0.000121134	nosig
3-Dehydroshikimic acid	0.22585	0.174774	0.136014	BR_BE
Isoscopoletin	5.22e-06	3.13e-06	4.06e-05	RhD
5,2'-O-dimethyluridine	3.71e-05	0.000336998	0.000188288	BRh_RhE
Propylene glycol	0.000139212	0.000192836	0.000164999	nosig
Linustatin	1.39e-05	9.14e-06	2.52e-05	RhD
Acetomenaphthone	0.000355435	0.000383193	0.000103402	RD
Vanillic acid	0.000410554	0.000640083	0.000603291	nosig
Tamsulosin	0.000494048	0.000713891	0.00116664	nosig
3-Hydroxyisovaleric acid	4.76e-05	0.000103715	0.000163002	BR_RE
Octacosanoic acid	5.03e-06	4.33e-06	1.19e-05	RhR_RE
5'-Deoxyadenosine	3.09e-05	7.03e-05	6.7714e-05	BRh_RhE
Silybin	1e-05	1.15e-05	1.79e-05	nosig
Zingerone	5.73e-05	8.69e-05	7.56e-05	nosig
Diosmin	8.35e-05	0.000135117	4.37e-05	RD
L-Glutamate	4.65e-06	2.34e-06	7.84e-06	RhD
D(-)-beta-hydroxy butyric acid	2.1e-05	1.73e-05	9.31e-06	RD
Nomilin	0.000150634	7.89e-05	0.000264807	RhR_RE
Homoveratric acid	7.51e-05	6.66e-05	0.000216874	RE
Metaxalone	8.86e-06	5.86e-06	2.13e-05	RhD
Saccharin	2.14e-05	4.02e-05	5.25e-05	nosig
Chloroquine	0.000925184	0.000376387	2.12e-05	RD
Muramic acid	1.047e-05	5.06e-06	1.8e-05	RhD
(S)-Equol	9.99e-06	1.98e-05	6.23e-05	BD
Flavone	6.66e-05	9.21e-05	0.000374566	RE
Maltitol	3.11e-05	2.15e-05	9.35e-05	RhD
Salicylic acid	5.7e-05	8.83e-05	9.49e-05	nosig
1-Stearoyl-2-oleoyl-sn-glycerol 3-phosphocholine (SOPC)	6.58e-05	0.000278274	0.000257063	BD
Adenosine 3',5'-cyclic phosphate (cAMP)	0.00111341	0.000939185	0.000263539	RD
5-Hydroxymethyluracil	3.29e-05	7.97e-05	9.57e-05	BRh_RhE
Pravastatin	0.000100923	0.000142451	0.000189468	nosig
1-Oleoyl-L-.alpha.-lysophosphatidic acid	1.74e-06	1.251e-05	1.3e-05	BD
Salicylamide	1.78e-05	3.44e-05	3.91e-05	nosig
1-Palmitoyl-2-hydroxy-sn-glycero-3-phosphoethanolamine	2.74e-05	6.56e-05	0.000106545	BD
Ammelide	0.00813095	0.00630988	0.000349275	RD
3',5'-Cyclic guanosine monophosphate	3.86e-05	3.58e-05	2.93e-05	BR_BE
Azelaic acid	0.000123227	0.000216531	0.000114661	RD
4-Hydroxy-3-methoxycinnamaldehyde	0.000194207	0.00013776	0.000233151	BRh_BE
Ethynodiol diacetate	1.62e-05	2.17e-05	8.22e-05	RE
Allantoate/Allantoic acid	0.00101302	0.000796612	3.57e-05	RD
Niflumic Acid	0.000126917	0.000421075	0.000266646	RhE
1-Palmitoyl Lysophosphatidic Acid	4.81e-06	1.394e-05	6.07e-05	BD
D-Quinovose	6.41e-05	0.000130381	0.00137762	RE
Floxuridine	1.105e-05	1.75e-05	7.73e-05	RE
Fraxetin	0.000167941	0.000116189	0.000894911	RE
4'-Hydroxychalcone	0.000102295	6.35e-05	0.000113326	BRh_BE
Kojic Acid	0.00172041	6.81e-05	0.0012208	RhD
3-Methyl-2-oxopentanoate	1.94e-05	2.97e-05	9.23e-05	BR_RE
Pyridoxal 5'-phosphate	4.19e-06	5.91e-06	8.54e-06	nosig
Chlorogenic acid	0.00216697	0.0017106	0.000211915	RD
4-Nitroquinoline-1-oxide	4.59e-05	2.05e-05	5.09e-05	BRh_BE
L-Iditol	7.51e-05	2.35e-05	0.000214121	RhD
3-Hydroxyflavone	3.82e-06	5.68e-06	1.46e-05	BR_RE
Tacrolimus	2.072e-05	2.3e-05	2.02e-05	nosig
Dephosphocoenzyme A (Dephospho-CoA)	7.05e-06	1.48e-05	4.18e-06	RD
D-Arabinono-1,4-lactone	0.000334064	0.000261328	2.99e-05	RD
Propanil	4.54e-05	5.96e-05	4.76e-05	nosig
Estriol 16.alpha.-(.beta.-D-glucuronide)	1.27e-05	1.11e-05	5.05e-05	RE
Eupatoriochromene	8.59e-06	1.55e-05	3.26e-05	RE
Uridine diphosphate glucose(UDP-D-Glucose)	0.00162594	0.00383751	0.00238998	nosig
Scopoletin	0.000159698	0.000177126	0.000168604	nosig
Acetosyringone	6.34e-05	9.4591e-05	3.87e-05	RD
Pyrethrosin	0.00846361	0.00836133	0.00864873	nosig
gamma-L-Glutamyl-L-valine	6.61e-06	4.98e-06	2.29e-05	RE
Nateglinide	7.62e-05	0.000151582	0.000129769	RhE
Allocystathionine	0.00813634	0.00956584	0.00359276	RD
Echinacoside	4.69e-05	7e-05	0.000424149	RE
Cytidine 2',3'-cyclic phosphate	0.000572988	0.000668525	7.19e-05	RD
N-Acetylmannosamine	0.000123507	0.000489578	0.000140846	RhE
Fluconazole	6.42e-05	6.22e-05	0.000183316	RE
1,3-Dicaffeoylquinic acid	0.000118409	0.000295168	0.00108313	BD
L-Phenylalanine	4.94e-05	2.1e-05	0.000106164	RhD
D-Alanyl-D-alanine (D-Ala-D-Ala)	0.000207959	0.000113608	1.16e-05	RD
5'-O-methylthymidine	2.08e-05	4.53e-05	4.9e-05	BRh_RhE
Flutamide	6.36e-05	5.01e-05	0.000194185	RE
p-Hydroxyphenylbutazone	5.25e-06	1.1e-05	7.5e-06	nosig
Glycerol 3-phosphate	1.95e-05	1.45e-05	9.56e-05	RE
Cortisol 21-acetate	0.000638543	0.000474588	0.000147163	RD
Nitrofurazone	2.58e-05	6.21e-05	3.73e-05	RhE
Ginkgetin	2.34e-05	3.4e-05	0.000135987	RE
Suberic acid	1.62e-05	1.95e-05	2.72e-05	nosig
sn-Glycerol 3-phosphoethanolamine	4.45e-06	5.86e-06	8.14e-06	nosig
Quinate	9.3626e-05	0.000184743	0.000158256	nosig
Amentoflavone	0.000250458	0.000375984	0.000102404	RD
3R-hydroxy-butanoic acid	0.000111182	6.03e-05	0.000146095	BRh_BE
Manumycin A	7.91e-06	5.32e-06	3.77e-05	RhD
2-Methyl-3-hydroxybutyric acid	0.00416948	0.00211235	0.00354184	BE
2-Hydroxyadenine	0.00220949	0.00101513	0.00149693	BE
Aminohippuric acid	6.4e-05	0.000347595	1.44e-05	RD
Enterostatin human	0.000371248	0.000287467	0.00142642	RE
Estrone 3-glucuronide	1.18e-05	1.83e-05	0.000168899	RE
N-Acetyl-DL-methionine	3.1e-05	0.000105277	5.3e-05	RhE
hydrocortisone 21-acetate	5.26e-05	0.000141541	0.000410954	RE
2-Hydroxyphenylacetic acid	4.72e-05	3.1e-05	2.8e-05	BE
trans-2-Hydroxycinnamic acid	0.0170233	0.00054778	0.000283954	nosig
3-Phenylpropanoic acid	1.64e-05	8.3e-06	1.77e-05	BRh_BE
Alpha-N-Phenylacetyl-L-glutamine	0.000194302	0.000158905	4.66e-05	RD
2-keto-D-Gluconic acid	0.000152275	9.2981e-05	7.53e-05	BE
D-Glucono-1,5-lactone	0.00192127	0.00748465	0.00134523	RD
trans-cinnamate	0.00014533	0.000144609	0.000212304	nosig
D-Ribose	2.26e-05	2.35e-05	0.000173592	RE
2'-Deoxy-D-ribose	0.000502538	0.000298183	0.000243481	BE
Ribitol	5.62e-05	6.99e-05	0.000132895	nosig
Xylitol	5.6e-06	6.58e-06	8.66e-06	nosig
D-Lyxose	1.037e-05	7.93e-06	3.11e-05	RE
Maleic acid	8.14e-05	3.48e-05	0.000170047	RhD
Maleamic acid	6.5e-05	3.15e-05	0.000233259	RhD
Adenine	0.000298039	0.000192739	0.000103192	RD
4-Pyridoxic acid	0.000503436	0.000214441	0.000457915	BRh_BE
3-Isopropylmalate	1.99e-06	4.04e-06	7.15e-06	BR_RE
4-Hydroxycinnamic acid	0.0196162	0.0162956	0.0244661	BRh_BE
DL-Vanillylmandelic acid	0.000103006	7.6704e-05	0.000644542	RE
3-Methoxy-4-hydroxyphenylethyleneglycol	2.99e-05	5.12e-05	0.00013575	BR_RE
Gentisic acid	1.41e-05	2.28e-05	0.000137681	RE
Kynurenic acid	9.75e-06	4.29e-06	1.55e-05	RhD
Thiamine monophosphate	0.000133648	0.000197265	0.000144513	nosig
L-Cysteic acid	1.2e-05	6.13e-06	3.71e-05	RhD
Phytosphingosine	0.000116488	0.000127972	0.000192598	nosig
Thymidine	6.87e-06	1.228e-05	9.66e-06	nosig
Uridine	6.24e-05	8.55e-05	6.76e-05	nosig
Thymine	3.99e-05	7.2e-05	5.23e-05	nosig
3,4-Dihydroxyphenylacetic acid	2.82e-05	1.22e-05	1.26e-05	BR_BE
Cytosine	0.00325762	0.00336699	0.00127301	RD
L-dihydroorotate	9.09e-06	7.09e-06	4.03e-05	RhD
Adenosine	1.47e-05	3.75e-05	1.038e-05	RD
Deoxyguanosine	2.743e-05	5.8078e-05	1.335e-05	RD
Sinapic acid	5.3e-05	8.83e-05	0.000100453	nosig
L-Ribulose	0.000113832	3.16e-05	0.000152515	RhD
Propionic acid	3.27e-05	0.00016776	0.000126882	nosig
Dihydroxyacetone	0.0013408	0.00109552	0.000116806	RD
L-Tryptophan	6.24e-05	5.2e-05	0.000198002	RhD
L-Fucose	2.75e-05	1.088e-05	4.21e-05	RhD
Gentisaldehyde	7.21e-05	8.538e-05	0.000251747	RE
Myristic acid	2.38e-05	7.75e-05	3.87e-05	RhE
(S)-Citramalic acid	4.27e-06	8.75e-06	1.5e-05	BD
Pimelic acid	5.59e-05	4e-05	6.9453e-05	nosig
Dihomo-gamma-Linolenic Acid	1.51e-05	2.16e-05	8.91e-06	RD
Dopamine	6.7e-05	5.13e-05	0.000392108	RE
1-Deoxy-D-xylulose 5-phosphate	0.000182672	0.000481503	0.00125458	BD
(R)-mevalonic acid 5-Phosphate	1.21e-05	2.51e-05	7.57e-05	BD
1-Palmitoyl-2-linoleoyl-sn-glycero-3-phosphate	9.97e-06	3.26e-05	6.4e-05	BD
Benzoic acid	0.0245585	0.0151517	0.00371112	RD
D-Ribose 5-phosphate	3.05e-05	3.18e-05	0.00535153	RE
Phenol	0.000262192	0.000355215	0.000180536	nosig
Baccatin III	0.00766198	0.00171998	0.000143423	RD
D-Galactarate	9.21e-05	8.64e-05	1.97e-05	RD
Phosphocreatine	0.000146115	0.000127988	0.000225185	nosig
5(S)-HpETE	0.000431179	0.00229252	0.0009301	BRh_RhE
N-carbamoyl-L-aspartate	2.02e-05	6.85e-05	4.37e-05	RhE
D-galacturonic acid	0.00485987	0.00126037	9.61e-05	RD
Cyanuric acid	8.28e-05	0.000166757	5.35e-05	RD
17alpha-Hydroxyprogesterone	6.4891e-05	0.000188699	0.000213424	BD
Fludrocortisone acetate	8.64e-05	5.5938e-05	0.000674911	RE
Cortisone acetate	0.000264411	0.000514924	0.00011384	RD
Rosmarinic Acid	6.35e-05	3.57e-05	6.7e-05	nosig
Pyrocatechol	0.000438717	0.000242319	0.000610765	nosig
2-Methylbenzoic acid	0.00101491	0.000569317	0.00050319	BE
Hydroxyhydroquinone	3.66e-05	2.07e-05	0.00010129	RhD
L-Pipecolic acid	1.52e-05	8.41e-06	7.21e-05	RhD
2-Oxoadipic acid	4.17e-05	2.83e-05	4.23e-05	BE
9(S)-HODE	0.0010233	0.00100785	0.000480834	RD
9-OxoODE	6.63e-05	7.5e-05	2.85e-05	RD
Glucosamine	8.64e-06	8.42e-06	2.94e-05	RE
Berberine	0.000259852	0.000264558	0.000126619	RD
3,4-Dihydroxybenzaldehyde	0.000152779	0.000136078	0.000134763	BR_BE

## Sheet: Sheet4
Taxonomy	SiR	SiS	SiL	group
S-Methyl-5'-thioadenosine	9e-05	1e-05	5e-05	SD
Salidroside	6e-05	0.00014	2e-05	LD
Coumestrol	0.00062	5e-05	0.00016	SD
Vindoline	1e-05	1e-05	0.00019	LE
alpha-ketoglutarate	0.00015	0.00027	0.00022	RD
3-Methylhistamine	6e-05	6e-05	1e-05	LD
Dihydroxyfumarate	0.00017	0.00013	0.0001	nosig
Arbutin	0.00108	0.00195	0.00045	SE
L-Pyroglutamic acid	6e-05	6e-05	1e-05	LD
Glutathione disulfide	8e-05	1e-05	1e-05	RE
D-Sorbitol	8e-05	4e-05	4e-05	RS_RE
Galactinol	0.00011	0.00025	0.00017	RD
L-Isoleucine	0.00044	0.00028	0.00028	nosig
Stachyose	2e-05	2e-05	2e-05	nosig
D-Fructose	0.00371	0.00764	0.00315	SE
D-Mannitol 1-phosphate	9e-05	1e-05	1e-05	RE
Apigenin	0.00143	0.00037	0.00022	RE
Hesperetin	0.00013	0.00011	5e-05	nosig
Neohesperidin	6e-05	0.00029	0.00012	RD
Naringin	3e-05	5e-05	8e-05	LE
Apigenin 7-O-glucoside	0.0009	0.00111	0.00345	LE
APIIN	0.0003	0.00047	0.00019	SL_SE
Palmitic acid	0.13601	0.07837	0.08819	nosig
D-Glucose 6-phosphate	7e-05	5e-05	9e-05	LE
Palmitaldehyde	0.00117	0.00013	0.0001	RE
Stearic acid	7e-05	1e-05	1e-05	RE
cis-9-Palmitoleic acid	0.00622	0.00059	0.00386	SD
Isopimaric acid	0.00021	5e-05	7e-05	RS_RE
S-Adenosyl-L-homocysteine	0.00077	0.00295	0.00213	RD
L-Cystine	2e-05	1e-05	8e-05	LE
Oleic acid	3e-05	2e-05	2e-05	SL_LE
2-Dehydro-3-deoxy-D-gluconate	0.00054	0.00122	0.00054	SE
Glyceric acid	0.00011	0.00015	0.00029	LE
D-Ribulose 1,5-bisphosphate	1e-05	1e-05	2e-05	RD
Nitrofurantoin	6e-05	3e-05	3e-05	nosig
Sedoheptulose	5e-05	0.0001	4e-05	SE
Xanthine	4e-05	3e-05	4e-05	nosig
7-Methylxanthine	8e-05	5e-05	0.00016	LE
D-Biotin	0.00093	4e-05	3e-05	RE
Linoleic acid	0.05504	0.00318	0.02128	SD
Behenic acid	0.0015	0.00044	0.00068	RS_RE
Arachidic acid	0.0069	0.0009	0.00085	RE
Tetracosanoic acid	0.00119	0.00027	0.00045	RS_RE
Adrenic Acid	5e-05	3e-05	1e-05	LD
Sinapyl alcohol	2e-05	2e-05	2e-05	nosig
Succinate	0.00022	0.00014	0.00012	nosig
Mevalonic acid	3e-05	2e-05	4e-05	nosig
4-Hydroxycoumarin	0.00013	0.00015	2e-05	SL_SE
p-Hydroxycinnamaldehyde	9e-05	0.00018	4e-05	SL_SE
Shikimate	0.00016	0.00034	0.0003	RD
Rutin	0.00092	2e-05	1e-05	RE
1-Methylxanthine	3e-05	2e-05	1e-05	nosig
Prunasin	0.0001	6e-05	0.00016	LE
L-Malic acid	0.00289	0.00254	0.00118	nosig
Traumatic Acid	1e-05	2e-05	5e-05	LE
Matairesinol	0.00014	9e-05	0.00024	LE
Cytidine	7e-05	4e-05	6e-05	SL_LE
Umbelliferone	0.00012	2e-05	0.00041	SD
Camptothecin	0.00016	0.00015	0.00012	nosig
L-Alanine	4e-05	6e-05	1e-05	LD
L-Aspartate	0.00067	0.00103	6e-05	LD
L-Asparagine	0.00263	0.00611	0.00049	LD
Uracil	0.00022	0.0001	0.00021	SD
Pantothenate	0.00034	0.00054	0.00065	RD
L-Galactono-1,4-lactone	1e-05	1e-05	2e-05	LE
D-Glucarate	4e-05	6e-05	8e-05	RD
L-Threonate	4e-05	5e-05	6e-05	RL_LE
Malonic acid	0.00023	0.00015	9e-05	RL_RE
L-Glutamine	0.00089	0.00125	0.00011	LD
N-Acetyl-L-glutamate	1e-05	1e-05	1e-05	RL_LE
5(S)-HETE	5e-05	2e-05	3e-05	SD
20-hydroxy LTB4	0.0001	2e-05	5e-05	SD
5(S),14(R)-Lipoxin B4	9e-05	4e-05	4e-05	nosig
L-Methionine	2e-05	6e-05	1e-05	SE
N-Acetyl-D-glucosamine	6e-05	6e-05	3e-05	nosig
Jasmonic acid	0.00016	4e-05	0.00012	SD
Stearidonic Acid	0.00031	7e-05	0.00353	SD
9(S)-HOTrE	0.00359	0.00032	0.01752	SD
2'-Deoxyuridine	0.00022	4e-05	4e-05	RE
D-glucosamine 6-phosphate	1e-05	1e-05	0	SE
D-Glucosamine 6-phosphate	3e-05	1e-05	0	RE
Taurine	4e-05	5e-05	3e-05	nosig
Sucrose	0.00082	0.00218	0.0015	RD
Raffinose	0.00064	0.00172	0.00045	SE
Erythritol	0.00014	0.00025	0.00016	RS_SE
cis-Aconitate	0.00026	0.00069	0.00071	RD
Glucotropaeolin	0.00037	0.00065	0.00011	LD
Mesaconic acid	0.00288	0.00792	0.00627	RD
IS	0.02447	0.03163	0.01337	SE
Deoxycytidine	4e-05	1e-05	2e-05	SD
all cis-(6,9,12)-Linolenic acid	0.00865	0.00087	0.02648	SD
Pentadecanoic Acid	0.00469	0.00113	0.00139	RE
Heptadecanoic acid	0.00371	0.00073	0.00176	SD
Embelin	0.00354	0.00584	0.00226	SE
Diuron	0.00014	5e-05	6e-05	nosig
Arachidonic Acid (peroxide free)	0.00035	5e-05	4e-05	RE
2E-Eicosenoic acid	0.00299	0.00017	0.00032	SD
Riluzole	0.0001	5e-05	4e-05	nosig
Nname,cis-9,10-Epoxystearic acid	0.00127	0.00029	0.00031	RE
Sebacic acid	0.00135	0.00017	8e-05	RE
Barbituric acid	0.00016	7e-05	4e-05	nosig
4-Methoxycinnamic acid	0.00128	0.00029	0.0002	RE
3b-Hydroxy-5-cholenoic acid	0.00535	0.00123	0.00325	nosig
Flavin mononucleotide (FMN)	0.00125	0.0007	0.00358	LE
Sulfaphenazole	0.00012	0.00175	0.00127	RD
Oleanolic acid	0.00033	3e-05	0.00028	SD
Ammeline	0.00061	0.00075	0.00243	LE
4-Nitrophenol	0.00026	0.00079	0.00089	RD
DL-lactate	0.00074	0.00088	0.00038	SL_SE
Melezitose	0.00032	0.00033	0.00031	nosig
Bentazon	0.00011	0.00186	0.00043	RD
O-Acetyl-L-serine	1e-05	1e-05	1e-05	nosig
Inosine	0.00018	3e-05	7e-05	SD
Nicotinamide ribotide	0.00065	0.0015	0.00071	RD
Galactonic acid	0.00062	0.00108	0.00057	RS_SE
Allantoin	0.00035	0.00069	4e-05	LD
Tricosanoic acid	0.00082	0.00017	0.00015	RE
11(Z),14(Z)-Eicosadienoic Acid	0.00048	4e-05	0.00026	SD
Docosatrienoic Acid	3e-05	0.0001	1e-05	SL_SE
.beta.-Estradiol 3-sulfate	0.00043	0.00034	0.00159	LE
Nimodipine	0.00027	0.00108	0.00087	RD
Norethindrone Acetate	0.00046	0.00079	0.00028	nosig
3,4,5-Trimethoxycinnamic acid	0.00021	0.00022	0.00148	LE
Guanosine	0.0001	5e-05	4e-05	RE
Lariciresinol	0.00054	0.00017	0.00102	SD
Heneicosanoic acid	0.0005	9e-05	0.00012	RE
5-Oxo-ETE	4e-05	4e-05	2e-05	SL_SE
Phenylbutazone	0.00037	0.00048	0.00026	nosig
3-Hydroxycapric acid	0.00019	5e-05	0.00142	SD
Phenethicillin	0.00016	0.00125	0.00011	SE
Maslinic Acid	0.00015	2e-05	0.00015	SD
Sinapyl aldehyde	0.00035	0.00036	0.00024	nosig
(S)-2-Hydroxyglutarate	0.00064	0.00059	0.00015	LD
(-)-Usnic acid	0.00024	0.00074	0.00037	RD
Hypoxanthine	6e-05	8e-05	0.00013	RD
2-Furoylglycine	0.00023	0.00097	8e-05	LD
3,3',4,5'-Tetrahydroxy-trans-stilbene	0.00138	7e-05	5e-05	RE
2,4-Dinitrophenol	0.00024	0.00037	0.00019	nosig
m-Chlorohippuric acid	0.00011	0.00018	0.00013	RS_SE
Sunitinib	0.00033	8e-05	0.00051	SD
Acetylvalerenolic acid	0.00066	4e-05	9e-05	SD
Myristoleic acid	7e-05	4e-05	4e-05	nosig
L-Gulonic gamma-lactone	7e-05	0.00099	4e-05	SE
Primidone	0.00021	0.00034	0.00025	nosig
Naringenin-7-O-Glucoside	0.00106	4e-05	3e-05	RE
Uric acid	4e-05	1e-05	1e-05	LD
Acetylcarnitine	5e-05	0.00045	7e-05	SE
Hexadecanedioic acid	4e-05	4e-05	2e-05	nosig
Pyridoxal (Vitamin B6)	0.00027	0.00024	0.00023	nosig
Phenethyl Caffeiate	0.00014	0.00024	9e-05	SE
Penicillic Acid	0.00021	0.00023	0.00015	nosig
Alternariol	0.0001	3e-05	2e-05	RE
2-Deoxy-D-glucose 6-phosphate	0.00033	0.00032	4e-05	LD
Immunomycin	1e-05	0	2e-05	nosig
Novobiocin	0.00012	0.00021	0.0005	RD
3-Acetyl-11-keto-.beta.-boswellic acid	0.00014	1e-05	2e-05	RE
Methylmalonic acid	5e-05	0.00011	0.00014	RD
Scytalone	0.00026	4e-05	7e-05	SD
3-Hydroxydodecanoic acid	1e-05	0	0	nosig
D-Threitol	0.00021	0.00029	0.00015	nosig
12-Oxo-2,3-dinor-10,15-phytodienoic acid	4e-05	2e-05	3e-05	nosig
Monomethyl glutaric acid	0.00017	0.00014	0.00044	LE
3,4-Dihydroxybenzoate (Protocatechuic acid)	0.00013	0.00019	8e-05	SE
Quadrone	0.00041	2e-05	2e-05	RE
Ethyl glucuronide	0.00021	0.00026	8e-05	SL_SE
1-Naphthol	8e-05	0.00031	0.0001	RS_SE
3-Indolepropionic acid	0.0001	3e-05	3e-05	RE
Pyruvaldehyde	4e-05	7e-05	0.0001	RD
Phenolphthalein	5e-05	3e-05	1e-05	LD
N-Acetyl-D-lactosamine	7e-05	0.00034	2e-05	LD
Dantrolene	5e-05	0.00035	8e-05	RD
Perseitol	0.0001	0.00014	0.00028	LE
3-Methyluridine	0.00012	3e-05	8e-05	SD
(4Z,7Z,10Z,13Z,16Z,19Z)-4,7,10,13,1 6,19-Docosahexaenoic acid	7e-05	2e-05	3e-05	RS_RE
Uridine 5'-monophosphate (UMP)	0.00015	1e-05	3e-05	SD
3-Dehydroshikimic acid	7e-05	0.00023	0.00024	RD
Isoscopoletin	0.00019	2e-05	4e-05	RS_RE
5,2'-O-dimethyluridine	6e-05	0.00019	1e-05	LD
Propylene glycol	0	0	2e-05	LE
Linustatin	5e-05	9e-05	3e-05	SL_SE
Acetomenaphthone	0.00042	2e-05	2e-05	RE
Vanillic acid	0.00019	9e-05	7e-05	RS_RE
Tamsulosin	0.00016	3e-05	0.00013	SD
3-Hydroxyisovaleric acid	0.00013	0.00017	4e-05	LD
Octacosanoic acid	1e-05	0.00011	3e-05	RD
5'-Deoxyadenosine	0.00016	3e-05	0.00012	SD
Silybin	7e-05	0.00012	4e-05	SE
Zingerone	8e-05	5e-05	0.0002	LE
Diosmin	0.00017	0.00012	0.0001	nosig
L-Glutamate	0.00019	0.00072	0.00017	SE
D(-)-beta-hydroxy butyric acid	0.00015	7e-05	5e-05	RL_RE
Nomilin	0.00011	7e-05	8e-05	nosig
Homoveratric acid	0.0001	0.00016	0.0001	nosig
Metaxalone	5e-05	2e-05	2e-05	RS_RE
Saccharin	7e-05	0.0001	3e-05	SL_SE
Chloroquine	5e-05	3e-05	3e-05	nosig
Muramic acid	2e-05	2e-05	0.00031	LE
(S)-Equol	0.00016	5e-05	0.00013	SD
Flavone	6e-05	8e-05	0.0001	LE
Maltitol	0.00014	0.00012	3e-05	LD
Salicylic acid	0.00174	0.00025	0.00075	SD
1-Stearoyl-2-oleoyl-sn-glycerol 3-phosphocholine (SOPC)	3e-05	3e-05	3e-05	nosig
Adenosine 3',5'-cyclic phosphate (cAMP)	3e-05	3e-05	0.00023	LE
5-Hydroxymethyluracil	4e-05	0.0001	5e-05	RS_SE
Pravastatin	3e-05	4e-05	4e-05	nosig
1-Oleoyl-L-.alpha.-lysophosphatidic acid	0.00017	0.00011	1e-05	LD
Salicylamide	5e-05	8e-05	0.00014	LE
1-Palmitoyl-2-hydroxy-sn-glycero-3-phosphoethanolamine	0.00019	4e-05	3e-05	RE
Ammelide	1e-05	1e-05	0	SL_SE
3',5'-Cyclic guanosine monophosphate	6e-05	4e-05	0.00015	LE
Azelaic acid	5e-05	6e-05	4e-05	nosig
4-Hydroxy-3-methoxycinnamaldehyde	3e-05	2e-05	1e-05	nosig
Ethynodiol diacetate	2e-05	7e-05	0.00011	RD
Allantoate/Allantoic acid	4e-05	7e-05	5e-05	RD
Niflumic Acid	4e-05	7e-05	2e-05	SE
1-Palmitoyl Lysophosphatidic Acid	0.0001	7e-05	7e-05	nosig
D-Quinovose	5e-05	4e-05	0.00017	LE
Floxuridine	5e-05	0.0001	3e-05	SE
Fraxetin	3e-05	4e-05	2e-05	nosig
4'-Hydroxychalcone	5e-05	1e-05	6e-05	SD
Kojic Acid	7e-05	4e-05	2e-05	RL_RE
3-Methyl-2-oxopentanoate	2e-05	0.00015	1e-05	SE
Pyridoxal 5'-phosphate	8e-05	0.00209	0.0003	RD
Chlorogenic acid	0.00013	0.00051	0.00029	RD
4-Nitroquinoline-1-oxide	4e-05	2e-05	1e-05	nosig
L-Iditol	7e-05	5e-05	2e-05	LD
3-Hydroxyflavone	4e-05	2e-05	3e-05	SD
Tacrolimus	1e-05	0	0	nosig
Dephosphocoenzyme A (Dephospho-CoA)	0.0001	3e-05	2e-05	RE
D-Arabinono-1,4-lactone	5e-05	4e-05	2e-05	RL_RE
Propanil	1e-05	1e-05	2e-05	nosig
Estriol 16.alpha.-(.beta.-D-glucuronide)	2e-05	8e-05	1e-05	SE
Eupatoriochromene	3e-05	2e-05	1e-05	nosig
Uridine diphosphate glucose(UDP-D-Glucose)	2e-05	9e-05	2e-05	RD
Scopoletin	0.00019	2e-05	9e-05	SD
Acetosyringone	6e-05	2e-05	2e-05	RE
Pyrethrosin	4e-05	3e-05	4e-05	SL_LE
gamma-L-Glutamyl-L-valine	5e-05	2e-05	2e-05	RE
Nateglinide	6e-05	1e-05	2e-05	SD
Allocystathionine	1e-05	1e-05	5e-05	LE
Echinacoside	3e-05	1e-05	4e-05	SD
Cytidine 2',3'-cyclic phosphate	2e-05	2e-05	7e-05	LE
N-Acetylmannosamine	3e-05	2e-05	4e-05	LE
Fluconazole	2e-05	4e-05	0	LD
1,3-Dicaffeoylquinic acid	1e-05	6e-05	1e-05	SE
L-Phenylalanine	0.00025	0.00014	0.00018	SL_LE
D-Alanyl-D-alanine (D-Ala-D-Ala)	4e-05	1e-05	3e-05	SD
5'-O-methylthymidine	2e-05	2e-05	4e-05	LE
Flutamide	3e-05	2e-05	3e-05	LE
p-Hydroxyphenylbutazone	1e-05	1e-05	5e-05	LE
Glycerol 3-phosphate	2e-05	2e-05	2e-05	nosig
Cortisol 21-acetate	4e-05	1e-05	0	RE
Nitrofurazone	2e-05	1e-05	1e-05	nosig
Ginkgetin	5e-05	1e-05	1e-05	RE
Suberic acid	1e-05	1e-05	1e-05	nosig
sn-Glycerol 3-phosphoethanolamine	2e-05	1e-05	1e-05	RL_RE
Quinate	0.0002	0.00043	0.00027	RD
Amentoflavone	2e-05	1e-05	3e-05	LE
3R-hydroxy-butanoic acid	1e-05	1e-05	0	SL_SE
Manumycin A	1e-05	1e-05	3e-05	LE
2-Methyl-3-hydroxybutyric acid	4e-05	1e-05	1e-05	RE
2-Hydroxyadenine	1e-05	1e-05	3e-05	LE
Aminohippuric acid	1e-05	1e-05	2e-05	LE
Enterostatin human	1e-05	1e-05	0	nosig
Estrone 3-glucuronide	1e-05	0	0	RE
N-Acetyl-DL-methionine	1e-05	0	1e-05	SD
hydrocortisone 21-acetate	1e-05	0	2e-05	SD
2-Hydroxyphenylacetic acid	0.00034	0.00022	0.00029	nosig
trans-2-Hydroxycinnamic acid	0.00013	0.00214	0.00041	RD
3-Phenylpropanoic acid	0.0001	0.00016	0.00019	RL_LE
Alpha-N-Phenylacetyl-L-glutamine	1e-05	2e-05	1e-05	nosig
2-keto-D-Gluconic acid	4e-05	8e-05	3e-05	SE
D-Glucono-1,5-lactone	0.00153	0.00126	0.00068	nosig
trans-cinnamate	0.00041	0.0001	0.00013	RE
D-Ribose	8e-05	6e-05	2e-05	LD
2'-Deoxy-D-ribose	0.00039	0.00048	0.00031	nosig
Ribitol	2e-05	1e-05	3e-05	SL_LE
Xylitol	3e-05	1e-05	2e-05	nosig
D-Lyxose	9e-05	9e-05	3e-05	LD
Maleic acid	7e-05	7e-05	2e-05	LD
Maleamic acid	3e-05	9e-05	2e-05	SE
Adenine	0	0	2e-05	LE
4-Pyridoxic acid	0.00122	9e-05	0.0004	SD
3-Isopropylmalate	4e-05	3e-05	1e-05	LD
4-Hydroxycinnamic acid	0.00033	0.00017	0.00013	RE
DL-Vanillylmandelic acid	0.00011	0.00072	7e-05	SE
3-Methoxy-4-hydroxyphenylethyleneglycol	8e-05	0.00012	9e-05	RS_SE
Gentisic acid	4e-05	6e-05	0.00019	RD
Kynurenic acid	1e-05	1e-05	2e-05	LE
Thiamine monophosphate	0.00012	5e-05	0.00011	SL_LE
L-Cysteic acid	2e-05	1e-05	1e-05	nosig
Phytosphingosine	5e-05	1e-05	0	LD
Thymidine	0.00239	0.00016	0.00163	SD
Uridine	5e-05	2e-05	4e-05	SD
Thymine	0.0006	7e-05	0.00032	SD
3,4-Dihydroxyphenylacetic acid	0.00019	6e-05	0.00012	SD
Cytosine	0.00023	0.00032	0.00013	SL_SE
L-dihydroorotate	2e-05	0	0	RE
Adenosine	0.0002	0.00016	5e-05	LD
Deoxyguanosine	9e-05	3e-05	6e-05	SD
Sinapic acid	9e-05	2e-05	8e-05	SD
L-Ribulose	0.0002	0.00033	0.0004	RD
Propionic acid	0.00217	0.00294	0.00044	LD
Dihydroxyacetone	0.00011	0.00016	8e-05	nosig
L-Tryptophan	0.00014	0.0004	5e-05	SE
L-Fucose	3e-05	3e-05	7e-05	LE
Gentisaldehyde	0.0001	5e-05	4e-05	RE
Myristic acid	0.00196	0.0017	0.00204	nosig
(S)-Citramalic acid	0.0001	0.00015	0.00012	RD
Pimelic acid	0.00028	0.00076	0.00041	nosig
Dihomo-gamma-Linolenic Acid	0.00035	4e-05	0.00021	SD
Dopamine	1e-05	1e-05	2e-05	RD
1-Deoxy-D-xylulose 5-phosphate	2e-05	1e-05	2e-05	LE
(R)-mevalonic acid 5-Phosphate	0.00015	2e-05	1e-05	RE
1-Palmitoyl-2-linoleoyl-sn-glycero-3-phosphate	0.00017	0.00086	0.0002	SE
Benzoic acid	0.00015	0.00017	0.00014	RL_LE
D-Ribose 5-phosphate	3e-05	6e-05	2e-05	SE
Phenol	9e-05	0.00013	5e-05	SE
Baccatin III	0.00025	0.00147	0.0002	SE
D-Galactarate	9e-05	0.00013	0.00029	RD
Phosphocreatine	4e-05	0.00011	1e-05	LD
5(S)-HpETE	2e-05	1e-05	2e-05	LE
N-carbamoyl-L-aspartate	0.00081	4e-05	1e-05	RE
D-galacturonic acid	5e-05	8e-05	3e-05	SL_SE
Cyanuric acid	7e-05	0.00011	4e-05	nosig
17alpha-Hydroxyprogesterone	0.00018	4e-05	0.0001	SD
Fludrocortisone acetate	8e-05	0.00045	6e-05	SE
Cortisone acetate	7e-05	5e-05	2e-05	nosig
Rosmarinic Acid	6e-05	0.0001	7e-05	nosig
Pyrocatechol	3e-05	3e-05	5e-05	LE
2-Methylbenzoic acid	0.00191	0.00094	0.0029	SL_LE
Hydroxyhydroquinone	7e-05	3e-05	1e-05	LD
L-Pipecolic acid	0.00015	0.00025	0.00067	LE
2-Oxoadipic acid	1e-05	0	0	nosig
9(S)-HODE	0.00059	9e-05	0.00098	SD
9-OxoODE	0.00016	1e-05	0.0003	SD
Glucosamine	0.00013	4e-05	0.00015	SD
Berberine	5e-05	3e-05	3e-05	nosig
3,4-Dihydroxybenzaldehyde	0.00017	1e-05	1e-05	RE
