# Supplementary material for: Niche differentiation modulates metabolites abundance and composition in silicon fertilizer amended soil during sugarcane growth
Source: BMC Plant Biol. 2022 Oct 24;22:497. doi: 10.1186/s12870-022-03880-7 (PMC9590199; doi:10.1186/s12870-022-03880-7)
Supplement: Supplementary file 8 — Additional file 8: Table S7. Expression pattern of metabolites abundance in the various cane and soil compartments. [file 12870_2022_3880_MOESM8_ESM.xlsx]

## Sheet: Sheet1
Table S7 Expression pattern of metabolites abundance in the various cane and soil compartments
id	cluster	HMDB_taxonomy	KEGG_annotation	KEGG_pathway_annotation
12-Oxo-2,3-dinor-10,15-phytodienoic acid	1	--	--	--
4-Nitrophenol	1	--	--	--
Adrenic Acid	1	Fatty Acyls	C16527	Biosynthesis of unsaturated fatty acids(ko01040)
Arachidonic Acid (peroxide free)	1	--	--	--
cis-9-Palmitoleic acid	1	Fatty Acyls	C08362	Fatty acid biosynthesis(ko00061)
Dihomo-gamma-Linolenic Acid	1	Fatty Acyls	C03242	Metabolic pathways(ko01100);;Biosynthesis of unsaturated fatty acids(ko01040);;Linoleic acid metabolism(ko00591)
Heneicosanoic acid	1	--	--	--
Heptadecanoic acid	1	--	--	--
Isopimaric acid	1	Prenol lipids	C09118	Diterpenoid biosynthesis(ko00904);;Biosynthesis of secondary metabolites(ko01110)
L-dihydroorotate	1	Carboxylic acids and derivatives	C00337	Metabolic pathways(ko01100);;Pyrimidine metabolism(ko00240)
Stachyose	1	Organooxygen compounds	C01613	Galactose metabolism(ko00052)
Tacrolimus	1	--	--	--
Behenic acid	1	Fatty Acyls	C08281	Biosynthesis of unsaturated fatty acids(ko01040);;Cutin, suberine and wax biosynthesis(ko00073)
Diuron	1	--	--	--
Melezitose	1	--	--	--
Riluzole	1	--	--	--
2,4-Dinitrophenol	1	--	--	--
3-Phenylpropanoic acid	1	Phenylpropanoic acids	C05629	Phenylalanine metabolism(ko00360)
5(S),14(R)-Lipoxin B4	1	Fatty Acyls	C06315	Arachidonic acid metabolism(ko00590)
Arachidic acid	1	Fatty Acyls	C06425	Biosynthesis of unsaturated fatty acids(ko01040)
Enterostatin human	1	--	--	--
Immunomycin	1	--	--	--
p-Hydroxycinnamaldehyde	1	Cinnamaldehydes	C05608	Biosynthesis of secondary metabolites(ko01110);;Metabolic pathways(ko01100);;Phenylpropanoid biosynthesis(ko00940)
Silybin	1	--	--	--
Xanthine	1	Imidazopyrimidines	C00385	Caffeine metabolism(ko00232);;Purine metabolism(ko00230);;Biosynthesis of secondary metabolites(ko01110);;Metabolic pathways(ko01100)
9-OxoODE	2	Fatty Acyls	C14766	Linoleic acid metabolism(ko00591)
all cis-(6,9,12)-Linolenic acid	2	--	--	--
Stearidonic Acid	2	Fatty Acyls	C16300	alpha-Linolenic acid metabolism(ko00592);;Biosynthesis of secondary metabolites(ko01110)
Uracil	2	Diazines	C00106	beta-Alanine metabolism(ko00410);;Pyrimidine metabolism(ko00240);;Pantothenate and CoA biosynthesis(ko00770);;Metabolic pathways(ko01100)
3,4,5-Trimethoxycinnamic acid	2	--	--	--
3',5'-Cyclic guanosine monophosphate	2	--	--	--
3-Hydroxycapric acid	2	--	--	--
5'-O-methylthymidine	2	--	--	--
Adenine	2	Imidazopyrimidines	C00147	Metabolic pathways(ko01100);;Zeatin biosynthesis(ko00908);;Purine metabolism(ko00230)
Adenosine 3',5'-cyclic phosphate (cAMP)	2	--	--	--
Allocystathionine	2	--	--	--
Ammeline	2	--	--	--
Coumestrol	2	Isoflavonoids	C10205	Isoflavonoid biosynthesis(ko00943);;Biosynthesis of secondary metabolites(ko01110)
Cytidine 2',3'-cyclic phosphate	2	--	--	--
Gentisic acid	2	Benzene and substituted derivatives	C00628	Metabolic pathways(ko01100);;Tyrosine metabolism(ko00350)
hydrocortisone 21-acetate	2	--	--	--
Hypoxanthine	2	Imidazopyrimidines	C00262	Purine metabolism(ko00230);;Metabolic pathways(ko01100)
Lariciresinol	2	--	--	--
L-Cystine	2	Carboxylic acids and derivatives	C00491	Cysteine and methionine metabolism(ko00270);;ABC transporters(ko02010)
L-Galactono-1,4-lactone	2	--	C01115	Ascorbate and aldarate metabolism(ko00053);;Metabolic pathways(ko01100);;Biosynthesis of secondary metabolites(ko01110)
Monomethyl glutaric acid	2	--	--	--
Muramic acid	2	--	--	--
Novobiocin	2	--	--	--
Sulfaphenazole	2	--	--	--
Traumatic Acid	2	Fatty Acyls	C16308	Biosynthesis of secondary metabolites(ko01110);;alpha-Linolenic acid metabolism(ko00592)
Umbelliferone	2	Coumarins and derivatives	C09315	Biosynthesis of secondary metabolites(ko01110)
Vindoline	2	--	C01626	Indole alkaloid biosynthesis(ko00901)
Zingerone	2	--	--	--
20-hydroxy LTB4	3	Fatty Acyls	C04853	Arachidonic acid metabolism(ko00590)
9(S)-HODE	3	Fatty Acyls	C14767	Linoleic acid metabolism(ko00591)
Hexadecanedioic acid	3	--	--	--
Nname,cis-9,10-Epoxystearic acid	3	--	--	--
O-Acetyl-L-serine	3	Carboxylic acids and derivatives	C00979	Zeatin biosynthesis(ko00908);;Carbon metabolism(ko01200);;Biosynthesis of amino acids(ko01230);;Biosynthesis of secondary metabolites(ko01110);;Sulfur relay system(ko04122);;Cysteine and methionine metabolism(ko00270);;Sulfur metabolism(ko00920);;Metabolic pathways(ko01100)
(4Z,7Z,10Z,13Z,16Z,19Z)-4,7,10,13,1 6,19-Docosahexaenoic acid	3	--	--	--
11(Z),14(Z)-Eicosadienoic Acid	3	--	--	--
5(S)-HETE	3	Fatty Acyls	C04805	Arachidonic acid metabolism(ko00590)
5-Oxo-ETE	3	--	--	--
9(S)-HOTrE	3	--	C16326	alpha-Linolenic acid metabolism(ko00592)
D-glucosamine 6-phosphate	3	Organooxygen compounds	C00352	Alanine, aspartate and glutamate metabolism(ko00250);;Metabolic pathways(ko01100);;Amino sugar and nucleotide sugar metabolism(ko00520)
Docosatrienoic Acid	3	--	--	--
D-Sorbitol	3	Organooxygen compounds	C00794	Galactose metabolism(ko00052);;Metabolic pathways(ko01100);;Fructose and mannose metabolism(ko00051);;ABC transporters(ko02010)
Linoleic acid	3	Fatty Acyls	C01595	Biosynthesis of unsaturated fatty acids(ko01040);;Linoleic acid metabolism(ko00591);;Metabolic pathways(ko01100)
Maslinic Acid	3	--	--	--
Myristic acid	3	Fatty Acyls	C06424	Metabolic pathways(ko01100);;Fatty acid biosynthesis(ko00061)
Myristoleic acid	3	fatty acids	C08322	--
Octacosanoic acid	3	--	--	--
Oleanolic acid	3	--	--	--
Oleic acid	3	Fatty Acyls	C00712	Cutin, suberine and wax biosynthesis(ko00073);;Fatty acid biosynthesis(ko00061);;Biosynthesis of unsaturated fatty acids(ko01040)
Palmitic acid	3	Fatty Acyls	C00249	Fatty acid metabolism(ko01212);;Metabolic pathways(ko01100);;Fatty acid biosynthesis(ko00061);;Fatty acid elongation(ko00062);;Cutin, suberine and wax biosynthesis(ko00073);;Biosynthesis of unsaturated fatty acids(ko01040);;Fatty acid degradation(ko00071)
Pentadecanoic Acid	3	--	--	--
17alpha-Hydroxyprogesterone	3	Steroids and steroid derivatives	C01176	Metabolic pathways(ko01100)
3-Hydroxydodecanoic acid	3	--	--	--
4-Hydroxy-3-methoxycinnamaldehyde	3	--	C02666	Phenylpropanoid biosynthesis(ko00940);;Metabolic pathways(ko01100);;Biosynthesis of secondary metabolites(ko01110)
4-Nitroquinoline-1-oxide	3	--	--	--
5,2'-O-dimethyluridine	3	--	--	--
Barbituric acid	3	Diazines	C00813	Pyrimidine metabolism(ko00240)
Hesperetin	3	Flavonoids	C01709	Flavonoid biosynthesis(ko00941)
Jasmonic acid	3	Fatty Acyls	C08491	alpha-Linolenic acid metabolism(ko00592);;Plant hormone signal transduction(ko04075);;Biosynthesis of secondary metabolites(ko01110);;Metabolic pathways(ko01100)
Nitrofurantoin	3	Heteroaromatic compounds	C00089	Starch and sucrose metabolism(ko00500);;Galactose metabolism(ko00052);;Metabolic pathways(ko01100);;ABC transporters(ko02010)
Phenethyl Caffeiate	3	--	--	--
1-Methylxanthine	4	--	C16358	Biosynthesis of secondary metabolites(ko01110);;Metabolic pathways(ko01100);;Caffeine metabolism(ko00232)
1-Palmitoyl-2-hydroxy-sn-glycero-3-phosphoethanolamine	4	--	--	--
D(-)-beta-hydroxy butyric acid	4	--	--	--
(S)-2-Hydroxyglutarate	4	--	--	--
2-Hydroxyadenine	4	--	--	--
2-Methyl-3-hydroxybutyric acid	4	--	--	--
3-Hydroxyisovaleric acid	4	--	--	--
3-Methylhistamine	4	Organonitrogen compounds	C05127	Histidine metabolism(ko00340)
4-Hydroxycinnamic acid	4	Cinnamic acids and derivatives	C00811	Ubiquinone and other terpenoid-quinone biosynthesis(ko00130);;Isoquinoline alkaloid biosynthesis(ko00950);;Phenylpropanoid biosynthesis(ko00940);;Metabolic pathways(ko01100);;Tyrosine metabolism(ko00350);;Biosynthesis of secondary metabolites(ko01110);;Phenylalanine metabolism(ko00360)
4-Hydroxycoumarin	4	Cinnamyl alcohols	C02646	Biosynthesis of secondary metabolites(ko01110);;Metabolic pathways(ko01100);;Phenylpropanoid biosynthesis(ko00940)
Acetosyringone	4	--	--	--
D-Alanyl-D-alanine (D-Ala-D-Ala)	4	--	--	--
D-Arabinono-1,4-lactone	4	--	--	--
Dephosphocoenzyme A (Dephospho-CoA)	4	--	--	--
Diosmin	4	--	--	--
D-Lyxose	4	--	C00476	Pentose and glucuronate interconversions(ko00040)
D-Ribose	4	Organooxygen compounds	C00121	Pentose phosphate pathway(ko00030);;ABC transporters(ko02010)
Ethyl glucuronide	4	--	--	--
gamma-L-Glutamyl-L-valine	4	--	--	--
Hydroxyhydroquinone	4	--	C02814	Metabolic pathways(ko01100)
Kojic Acid	4	--	--	--
L-Iditol	4	--	--	--
Malonic acid	4	Carboxylic acids and derivatives	C00383	Pyrimidine metabolism(ko00240);;beta-Alanine metabolism(ko00410)
Maltitol	4	--	--	--
Phenol	4	Phenols	C00146	Tyrosine metabolism(ko00350)
Propionic acid	4	Carboxylic acids and derivatives	C00163	Metabolic pathways(ko01100);;Nicotinate and nicotinamide metabolism(ko00760);;Propanoate metabolism(ko00640)
Prunasin	4	Organooxygen compounds	C00844	Biosynthesis of secondary metabolites(ko01110);;Cyanoamino acid metabolism(ko00460)
Sinapyl aldehyde	4	--	--	--
sn-Glycerol 3-phosphoethanolamine	4	--	--	--
5(S)-HpETE	5	Fatty Acyls	C05356	Metabolic pathways(ko01100);;Arachidonic acid metabolism(ko00590)
Aminohippuric acid	5	--	--	--
Cytidine	5	Pyrimidine nucleosides	C00475	Pyrimidine metabolism(ko00240);;Metabolic pathways(ko01100)
Glucosamine	5	Saccharides and Alcohols	C00329	ko00520,ko01100
Pantothenate	5	Alcohols and polyols	C00864	beta-Alanine metabolism(ko00410);;Pantothenate and CoA biosynthesis(ko00770);;Metabolic pathways(ko01100);;Biosynthesis of secondary metabolites(ko01110)
Perseitol	5	--	--	--
Sunitinib	5	--	--	--
(S)-Equol	5	--	--	--
.beta.-Estradiol 3-sulfate	5	--	--	--
1-Deoxy-D-xylulose 5-phosphate	5	Organooxygen compounds	C11437	Metabolic pathways(ko01100);;Biosynthesis of secondary metabolites(ko01110);;Terpenoid backbone biosynthesis(ko00900);;Thiamine metabolism(ko00730)
2-Methylbenzoic acid	5	Benzene and substituted derivatives	C07215	Metabolic pathways(ko01100)
3b-Hydroxy-5-cholenoic acid	5	--	--	--
5'-Deoxyadenosine	5	--	--	--
7-Methylxanthine	5	Imidazopyrimidines	C16353	Caffeine metabolism(ko00232);;Metabolic pathways(ko01100);;Biosynthesis of secondary metabolites(ko01110)
Deoxycytidine	5	Pyrimidine nucleosides	C00881	Pyrimidine metabolism(ko00240)
Deoxyguanosine	5	Purine nucleosides	C00330	Metabolic pathways(ko01100);;Purine metabolism(ko00230)
D-Glucose 6-phosphate	5	Organooxygen compounds	C00092	Starch and sucrose metabolism(ko00500);;Metabolic pathways(ko01100);;Inositol phosphate metabolism(ko00562)
Echinacoside	5	--	--	--
Flutamide	5	--	--	--
Kynurenic acid	5	Quinolines and derivatives	C01717	Metabolic pathways(ko01100);;Tryptophan metabolism(ko00380)
Matairesinol	5	Furanoid lignans	C10682	Biosynthesis of secondary metabolites(ko01110)
N-Acetyl-L-glutamate	5	Carboxylic acids and derivatives	C00624	Arginine biosynthesis(ko00220);;Metabolic pathways(ko01100);;Biosynthesis of secondary metabolites(ko01110);;Biosynthesis of amino acids(ko01230);;2-Oxocarboxylic acid metabolism(ko01210)
N-Acetylmannosamine	5	--	--	--
Naringin	5	Flavonoids	C09789	Flavonoid biosynthesis(ko00941)
p-Hydroxyphenylbutazone	5	--	--	--
Propylene glycol	5	Organooxygen compounds	C00583	Propanoate metabolism(ko00640)
Pyrocatechol	5	Phenols	C00090	Metabolic pathways(ko01100)
Uridine	5	Pyrimidine nucleosides	C00299	Metabolic pathways(ko01100);;Pyrimidine metabolism(ko00240)
Nimodipine	6	--	--	--
Sinapyl alcohol	6	Phenols	C02325	Biosynthesis of secondary metabolites(ko01110);;Phenylpropanoid biosynthesis(ko00940);;Metabolic pathways(ko01100)
2'-Deoxy-D-ribose	6	Organooxygen compounds	C01801	Pentose phosphate pathway(ko00030)
3-Methoxy-4-hydroxyphenylethyleneglycol	6	Phenols	C05594	Metabolic pathways(ko01100);;Tyrosine metabolism(ko00350)
Amentoflavone	6	--	--	--
APIIN	6	Flavonoids	C04858	Flavone and flavonol biosynthesis(ko00944)
Arbutin	6	Organooxygen compounds	C06186	Glycolysis / Gluconeogenesis(ko00010)
Benzoic acid	6	Benzene and substituted derivatives	C00180	Metabolic pathways(ko01100);;Biosynthesis of secondary metabolites(ko01110);;Phenylalanine metabolism(ko00360)
D-Threitol	6	--	--	--
Flavone	6	--	--	--
Galactinol	6	Organooxygen compounds	C01235	Galactose metabolism(ko00052)
Galactonic acid	6	--	--	--
Homoveratric acid	6	--	--	--
L-Malic acid	6	Hydroxy acids and derivatives	C00149	Biosynthesis of secondary metabolites(ko01110);;Citrate cycle (TCA cycle)(ko00020);;Metabolic pathways(ko01100);;Carbon metabolism(ko01200);;Carbon fixation in photosynthetic organisms(ko00710);;Pyruvate metabolism(ko00620);;Glyoxylate and dicarboxylate metabolism(ko00630)
L-Phenylalanine	6	Carboxylic acids and derivatives	C00079	Phenylalanine, tyrosine and tryptophan biosynthesis(ko00400);;Glucosinolate biosynthesis(ko00966);;Phenylalanine metabolism(ko00360);;Metabolic pathways(ko01100);;Tropane, piperidine and pyridine alkaloid biosynthesis(ko00960);;Aminoacyl-tRNA biosynthesis(ko00970);;Biosynthesis of secondary metabolites(ko01110);;ABC transporters(ko02010);;Phenylpropanoid biosynthesis(ko00940);;Biosynthesis of ami…
L-Ribulose	6	--	C00508	Metabolic pathways(ko01100);;Pentose and glucuronate interconversions(ko00040)
Nomilin	6	--	--	--
Pimelic acid	6	Fatty Acyls	C02656	Metabolic pathways(ko01100);;Biotin metabolism(ko00780)
Pravastatin	6	--	--	--
Pyrethrosin	6	--	--	--
Pyridoxal (Vitamin B6)	6	--	--	--
Succinate	6	Carboxylic acids and derivatives	C00042	Pyruvate metabolism(ko00620);;Sulfur metabolism(ko00920);;Oxidative phosphorylation(ko00190);;Butanoate metabolism(ko00650);;Alanine, aspartate and glutamate metabolism(ko00250);;Tyrosine metabolism(ko00350);;Phenylalanine metabolism(ko00360);;Citrate cycle (TCA cycle)(ko00020);;Metabolic pathways(ko01100);;Glyoxylate and dicarboxylate metabolism(ko00630);;Nicotinate and nicotinamide metabolism(k…
Dihydroxyfumarate	7	Keto acids and derivatives	C00975	Glyoxylate and dicarboxylate metabolism(ko00630)
Estrone 3-glucuronide	7	--	--	--
Guanosine	7	Purine nucleosides	C00387	Purine metabolism(ko00230);;Metabolic pathways(ko01100)
N-Acetyl-D-glucosamine	7	Organooxygen compounds	C00140	Amino sugar and nucleotide sugar metabolism(ko00520);;Metabolic pathways(ko01100);;ABC transporters(ko02010)
Scytalone	7	--	--	--
Tamsulosin	7	--	--	--
2-Deoxy-D-glucose 6-phosphate	7	--	--	--
3,3',4,5'-Tetrahydroxy-trans-stilbene	7	--	--	--
3,4-Dihydroxybenzaldehyde	7	Benzene and substituted derivatives	C16700	Isoquinoline alkaloid biosynthesis(ko00950)
4-Pyridoxic acid	7	Pyridines and derivatives	C00847	Metabolic pathways(ko01100);;Vitamin B6 metabolism(ko00750)
Acetomenaphthone	7	--	--	--
Acetylvalerenolic acid	7	--	--	--
Berberine	7	Protoberberine alkaloids and derivatives	C00757	Isoquinoline alkaloid biosynthesis(ko00950);;Biosynthesis of secondary metabolites(ko01110)
Cortisol 21-acetate	7	--	--	--
D-Glucosamine 6-phosphate	7	Organooxygen compounds	C00352	Alanine, aspartate and glutamate metabolism(ko00250);;Metabolic pathways(ko01100);;Amino sugar and nucleotide sugar metabolism(ko00520)
Ginkgetin	7	--	--	--
Glutathione disulfide	7	Carboxylic acids and derivatives	C00127	Glutathione metabolism(ko00480)
Isoscopoletin	7	--	--	--
L-Cysteic acid	7	Carboxylic acids and derivatives	C00506	Metabolic pathways(ko01100);;Taurine and hypotaurine metabolism(ko00430);;Cysteine and methionine metabolism(ko00270)
m-Chlorohippuric acid	7	--	--	--
N-Acetyl-DL-methionine	7	--	--	--
Naringenin-7-O-Glucoside	7	--	--	--
Nateglinide	7	--	--	--
N-carbamoyl-L-aspartate	7	Carboxylic acids and derivatives	C00438	Metabolic pathways(ko01100);;Alanine, aspartate and glutamate metabolism(ko00250);;Pyrimidine metabolism(ko00240)
Rutin	7	Flavonoids	C05625	Biosynthesis of secondary metabolites(ko01110);;Metabolic pathways(ko01100);;Flavone and flavonol biosynthesis(ko00944)
Saccharin	7	--	--	--
Salicylic acid	7	Benzene and substituted derivatives	C00805	Plant hormone signal transduction(ko04075);;Phenylalanine metabolism(ko00360);;Biosynthesis of secondary metabolites(ko01110);;Metabolic pathways(ko01100)
Sinapic acid	7	Cinnamic acids and derivatives	C00482	Metabolic pathways(ko01100);;Phenylpropanoid biosynthesis(ko00940);;Biosynthesis of secondary metabolites(ko01110)
Tetracosanoic acid	7	Fatty Acyls	C08320	Biosynthesis of unsaturated fatty acids(ko01040)
Thymidine	7	Pyrimidine nucleosides	C00214	Metabolic pathways(ko01100);;Pyrimidine metabolism(ko00240)
trans-cinnamate	7	Cinnamic acids and derivatives	C00423	Ubiquinone and other terpenoid-quinone biosynthesis(ko00130);;Phenylpropanoid biosynthesis(ko00940);;Metabolic pathways(ko01100);;Phenylalanine metabolism(ko00360);;Biosynthesis of secondary metabolites(ko01110)
Uric acid	7	Imidazopyrimidines	C00366	Purine metabolism(ko00230);;Metabolic pathways(ko01100)
Vanillic acid	7	Phenolic acids	C06672	--
3,4-Dihydroxybenzoate (Protocatechuic acid)	8	--	--	--
Adenosine	8	Purine nucleosides	C00212	Metabolic pathways(ko01100);;Purine metabolism(ko00230)
Gentisaldehyde	8	Organooxygen compounds	C05585	Tyrosine metabolism(ko00350);;Metabolic pathways(ko01100)
Niflumic Acid	8	--	--	--
1-Oleoyl-L-.alpha.-lysophosphatidic acid	8	--	--	--
2-Dehydro-3-deoxy-D-gluconate	8	--	C00204	Carbon metabolism(ko01200);;Pentose and glucuronate interconversions(ko00040);;Metabolic pathways(ko01100);;Pentose phosphate pathway(ko00030)
2-Furoylglycine	8	--	--	--
Acetylcarnitine	8	--	--	--
Allantoin	8	--	--	--
Alpha-N-Phenylacetyl-L-glutamine	8	Carboxylic acids and derivatives	C04148	Phenylalanine metabolism(ko00360)
Cytosine	8	Diazines	C00380	Metabolic pathways(ko01100);;Pyrimidine metabolism(ko00240)
D-galacturonic acid	8	--	C00333	Metabolic pathways(ko01100);;ABC transporters(ko02010);;Ascorbate and aldarate metabolism(ko00053);;Amino sugar and nucleotide sugar metabolism(ko00520);;Pentose and glucuronate interconversions(ko00040)
Embelin	8	--	--	--
Estriol 16.alpha.-(.beta.-D-glucuronide)	8	--	--	--
Floxuridine	8	--	--	--
Fluconazole	8	--	--	--
Glucotropaeolin	8	Organooxygen compounds	C02153	2-Oxocarboxylic acid metabolism(ko01210);;Glucosinolate biosynthesis(ko00966);;Biosynthesis of secondary metabolites(ko01110)
IS	8	--	--	--
L-Alanine	8	Carboxylic acids and derivatives	C00041	Biosynthesis of amino acids(ko01230);;Cyanoamino acid metabolism(ko00460);;Carbon fixation in photosynthetic organisms(ko00710);;Carbon metabolism(ko01200);;Sulfur relay system(ko04122);;Cysteine and methionine metabolism(ko00270);;Selenocompound metabolism(ko00450);;Taurine and hypotaurine metabolism(ko00430);;ABC transporters(ko02010);;Aminoacyl-tRNA biosynthesis(ko00970);;Vancomycin resistance…
L-Asparagine	8	Carboxylic acids and derivatives	C00152	Biosynthesis of amino acids(ko01230);;Aminoacyl-tRNA biosynthesis(ko00970);;Cyanoamino acid metabolism(ko00460);;Alanine, aspartate and glutamate metabolism(ko00250);;Metabolic pathways(ko01100);;Biosynthesis of secondary metabolites(ko01110)
L-Aspartate	8	Carboxylic acids and derivatives	C00049	Biosynthesis of amino acids(ko01230);;Cyanoamino acid metabolism(ko00460);;Carbon fixation in photosynthetic organisms(ko00710);;Arginine biosynthesis(ko00220);;Biosynthesis of secondary metabolites(ko01110);;Aminoacyl-tRNA biosynthesis(ko00970);;Metabolic pathways(ko01100);;Nicotinate and nicotinamide metabolism(ko00760);;2-Oxocarboxylic acid metabolism(ko01210);;Monobactam biosynthesis(ko00261)…
L-Glutamine	8	Carboxylic acids and derivatives	C00064	Arginine biosynthesis(ko00220);;Pyrimidine metabolism(ko00240);;ABC transporters(ko02010);;Biosynthesis of amino acids(ko01230);;Glyoxylate and dicarboxylate metabolism(ko00630);;Alanine, aspartate and glutamate metabolism(ko00250);;Metabolic pathways(ko01100);;Nitrogen metabolism(ko00910);;Purine metabolism(ko00230);;Aminoacyl-tRNA biosynthesis(ko00970)
L-Isoleucine	8	Carboxylic acids and derivatives	C00407	Tropane, piperidine and pyridine alkaloid biosynthesis(ko00960);;Aminoacyl-tRNA biosynthesis(ko00970);;Valine, leucine and isoleucine biosynthesis(ko00290);;Glucosinolate biosynthesis(ko00966);;Metabolic pathways(ko01100);;Biosynthesis of amino acids(ko01230);;Cyanoamino acid metabolism(ko00460);;2-Oxocarboxylic acid metabolism(ko01210);;ABC transporters(ko02010);;Valine, leucine and isoleucine d…
L-Pyroglutamic acid	8	Carboxylic acids and derivatives	C01879	Glutathione metabolism(ko00480)
L-Tryptophan	8	Indoles and derivatives	C00078	Metabolic pathways(ko01100);;Glucosinolate biosynthesis(ko00966);;Indole alkaloid biosynthesis(ko00901);;Phenylalanine, tyrosine and tryptophan biosynthesis(ko00400);;Aminoacyl-tRNA biosynthesis(ko00970);;Glycine, serine and threonine metabolism(ko00260);;Biosynthesis of secondary metabolites(ko01110);;2-Oxocarboxylic acid metabolism(ko01210);;Tryptophan metabolism(ko00380);;Biosynthesis of amino…
Maleamic acid	8	--	C01596	Nicotinate and nicotinamide metabolism(ko00760)
Maleic acid	8	Carboxylic acids and derivatives	C01384	Nicotinate and nicotinamide metabolism(ko00760);;Butanoate metabolism(ko00650);;Tyrosine metabolism(ko00350)
Primidone	8	--	--	--
Raffinose	8	Organooxygen compounds	C00492	ABC transporters(ko02010);;Galactose metabolism(ko00052)
Salidroside	8	--	C06046	Tyrosine metabolism(ko00350)
Sedoheptulose	8	Organooxygen compounds	C02076	Carbon fixation in photosynthetic organisms(ko00710)
3-Isopropylmalate	9	Fatty Acyls	C04411	Metabolic pathways(ko01100);;Valine, leucine and isoleucine biosynthesis(ko00290);;Biosynthesis of secondary metabolites(ko01110);;Biosynthesis of amino acids(ko01230);;2-Oxocarboxylic acid metabolism(ko01210)
4'-Hydroxychalcone	9	--	--	--
Apigenin	9	Flavonoids	C01477	Flavonoid biosynthesis(ko00941);;Isoflavonoid biosynthesis(ko00943);;Flavone and flavonol biosynthesis(ko00944);;Biosynthesis of secondary metabolites(ko01110);;Metabolic pathways(ko01100)
Eupatoriochromene	9	--	--	--
Inosine	9	Purine nucleosides	C00294	Purine metabolism(ko00230);;Metabolic pathways(ko01100)
Linustatin	9	--	--	--
Phenolphthalein	9	--	--	--
Phenylbutazone	9	--	--	--
Thymine	9	Diazines	C00178	Metabolic pathways(ko01100);;Pyrimidine metabolism(ko00240)
2'-Deoxyuridine	9	Pyrimidine nucleosides	C00526	Pyrimidine metabolism(ko00240)
2-Hydroxyphenylacetic acid	9	Benzene and substituted derivatives	C05852	Phenylalanine metabolism(ko00360);;Metabolic pathways(ko01100)
3,4-Dihydroxyphenylacetic acid	9	Phenols	C01161	Tyrosine metabolism(ko00350);;Metabolic pathways(ko01100)
3-Acetyl-11-keto-.beta.-boswellic acid	9	--	--	--
Chloroquine	9	--	--	--
D-Biotin	9	Biotin and derivatives	C00120	Biotin metabolism(ko00780);;ABC transporters(ko02010);;Metabolic pathways(ko01100)
Fraxetin	9	--	--	--
Metaxalone	9	--	--	--
Palmitaldehyde	9	Fatty Acyls	C00517	Fatty acid degradation(ko00071)
Phytosphingosine	9	Organonitrogen compounds	C12144	Metabolic pathways(ko01100);;Sphingolipid metabolism(ko00600)
Propanil	9	--	--	--
Quadrone	9	--	--	--
Scopoletin	9	Coumarins and derivatives	C01752	Phenylpropanoid biosynthesis(ko00940);;Biosynthesis of secondary metabolites(ko01110)
Thiamine monophosphate	9	Diazines	C01081	Metabolic pathways(ko01100);;Thiamine metabolism(ko00730)
Tricosanoic acid	9	--	--	--
Uridine 5'-monophosphate (UMP)	9	--	--	--
(R)-mevalonic acid 5-Phosphate	10	Organic phosphoric acids and derivatives	C01107	Metabolic pathways(ko01100);;Biosynthesis of secondary metabolites(ko01110);;Terpenoid backbone biosynthesis(ko00900)
1-Stearoyl-2-oleoyl-sn-glycerol 3-phosphocholine (SOPC)	10	--	--	--
3-Indolepropionic acid	10	--	--	--
3R-hydroxy-butanoic acid	10	--	--	--
Alternariol	10	--	--	--
D-Mannitol 1-phosphate	10	Organooxygen compounds	C00644	Fructose and mannose metabolism(ko00051)
Nitrofurazone	10	--	--	--
Ribitol	10	Organooxygen compounds	C00474	Pentose and glucuronate interconversions(ko00040);;Metabolic pathways(ko01100);;Riboflavin metabolism(ko00740)
Sebacic acid	10	--	--	--
Suberic acid	10	--	--	--
Taurine	10	Organic sulfonic acids and derivatives	C00245	ABC transporters(ko02010);;Metabolic pathways(ko01100);;Taurine and hypotaurine metabolism(ko00430);;Sulfur metabolism(ko00920)
2E-Eicosenoic acid	10	--	--	--
2-Oxoadipic acid	10	Keto acids and derivatives	C00322	Lysine degradation(ko00310);;Biosynthesis of amino acids(ko01230);;Tryptophan metabolism(ko00380);;2-Oxocarboxylic acid metabolism(ko01210);;Lysine biosynthesis(ko00300);;Metabolic pathways(ko01100)
3-Hydroxyflavone	10	--	--	--
3-Methyluridine	10	--	--	--
4-Methoxycinnamic acid	10	--	--	--
Ammelide	10	--	--	--
Camptothecin	10	--	C01897	Biosynthesis of secondary metabolites(ko01110)
Cortisone acetate	10	Steroids and steroid derivatives	C00762	Metabolic pathways(ko01100)
Mevalonic acid	10	Fatty Acyls	C00418	Biosynthesis of secondary metabolites(ko01110);;Metabolic pathways(ko01100);;Terpenoid backbone biosynthesis(ko00900)
Penicillic Acid	10	--	--	--
S-Methyl-5'-thioadenosine	10	5'-deoxyribonucleosides	C00170	Zeatin biosynthesis(ko00908);;Cysteine and methionine metabolism(ko00270);;Metabolic pathways(ko01100)
Stearic acid	10	Fatty Acyls	C01530	Fatty acid biosynthesis(ko00061);;Biosynthesis of unsaturated fatty acids(ko01040)
Xylitol	10	Organooxygen compounds	C00379	Pentose and glucuronate interconversions(ko00040);;Metabolic pathways(ko01100);;ABC transporters(ko02010)
1-Naphthol	11	--	--	--
Cyanuric acid	11	Triazines	C06554	Metabolic pathways(ko01100)
1,3-Dicaffeoylquinic acid	11	--	--	--
1-Palmitoyl-2-linoleoyl-sn-glycero-3-phosphate	11	Glycerophospholipids	C00416	Metabolic pathways(ko01100);;Biosynthesis of secondary metabolites(ko01110);;Phosphatidylinositol signaling system(ko04070);;Glycerolipid metabolism(ko00561);;Glycerophospholipid metabolism(ko00564)
2-keto-D-Gluconic acid	11	--	C06473	Pentose phosphate pathway(ko00030);;Metabolic pathways(ko01100)
3-Methyl-2-oxopentanoate	11	--	--	--
5-Hydroxymethyluracil	11	--	--	--
Allantoate/Allantoic acid	11	--	--	--
Azelaic acid	11	--	--	--
Baccatin III	11	--	C11900	Metabolic pathways(ko01100);;Biosynthesis of secondary metabolites(ko01110);;Diterpenoid biosynthesis(ko00904)
Bentazon	11	--	--	--
Chlorogenic acid	11	Organooxygen compounds	C00852	Phenylpropanoid biosynthesis(ko00940);;Biosynthesis of secondary metabolites(ko01110);;Stilbenoid, diarylheptanoid and gingerol biosynthesis(ko00945);;Flavonoid biosynthesis(ko00941)
Dantrolene	11	--	--	--
D-Fructose	11	--	C00095	Fructose and mannose metabolism(ko00051);;Metabolic pathways(ko01100);;ABC transporters(ko02010);;Galactose metabolism(ko00052);;Starch and sucrose metabolism(ko00500)
D-Glucono-1,5-lactone	11	Organooxygen compounds	C00198	Pentose phosphate pathway(ko00030);;Biosynthesis of secondary metabolites(ko01110);;Metabolic pathways(ko01100);;Carbon metabolism(ko01200)
Dihydroxyacetone	11	Organooxygen compounds	C00184	Metabolic pathways(ko01100);;Glycerolipid metabolism(ko00561);;Carbon metabolism(ko01200)
DL-lactate	11	--	--	--
DL-Vanillylmandelic acid	11	Phenols	C05584	Metabolic pathways(ko01100);;Tyrosine metabolism(ko00350)
D-Ribose 5-phosphate	11	Organooxygen compounds	C00117	Metabolic pathways(ko01100);;Biosynthesis of secondary metabolites(ko01110);;Pentose phosphate pathway(ko00030);;Carbon fixation in photosynthetic organisms(ko00710);;Carbon metabolism(ko01200);;Biosynthesis of amino acids(ko01230);;Purine metabolism(ko00230)
Erythritol	11	Organooxygen compounds	C00503	ABC transporters(ko02010)
Fludrocortisone acetate	11	Steroids and steroid derivatives	C00762	Metabolic pathways(ko01100)
Glycerol 3-phosphate	11	--	--	--
L-Glutamate	11	Carboxylic acids and derivatives	C00025	Porphyrin and chlorophyll metabolism(ko00860);;Histidine metabolism(ko00340);;Alanine, aspartate and glutamate metabolism(ko00250);;2-Oxocarboxylic acid metabolism(ko01210);;Glutathione metabolism(ko00480);;Carbon metabolism(ko01200);;Glyoxylate and dicarboxylate metabolism(ko00630);;Carbapenem biosynthesis(ko00332);;ABC transporters(ko02010);;Aminoacyl-tRNA biosynthesis(ko00970);;Arginine and pr…
L-Gulonic gamma-lactone	11	--	--	--
L-Methionine	11	Carboxylic acids and derivatives	C00073	Aminoacyl-tRNA biosynthesis(ko00970);;2-Oxocarboxylic acid metabolism(ko01210);;Biosynthesis of amino acids(ko01230);;Metabolic pathways(ko01100);;Biosynthesis of secondary metabolites(ko01110);;Glucosinolate biosynthesis(ko00966);;Cysteine and methionine metabolism(ko00270)
L-Threonate	11	Organooxygen compounds	C01620	Ascorbate and aldarate metabolism(ko00053)
N-Acetyl-D-lactosamine	11	--	--	--
Neohesperidin	11	Flavonoids	C09806	Flavonoid biosynthesis(ko00941)
Nicotinamide ribotide	11	--	--	--
Norethindrone Acetate	11	--	--	--
Phenethicillin	11	--	--	--
Phosphocreatine	11	Carboxylic acids and derivatives	C02305	Metabolic pathways(ko01100);;Arginine and proline metabolism(ko00330)
Pyridoxal 5'-phosphate	11	Pyridines and derivatives	C00018	Vitamin B6 metabolism(ko00750);;Metabolic pathways(ko01100);;Thiamine metabolism(ko00730)
Quinate	11	--	C00296	Phenylalanine, tyrosine and tryptophan biosynthesis(ko00400)
Rosmarinic Acid	11	Cinnamic acids and derivatives	C01850	Tyrosine metabolism(ko00350)
trans-2-Hydroxycinnamic acid	11	Cinnamic acids and derivatives	C01772	Phenylalanine metabolism(ko00360);;Biosynthesis of secondary metabolites(ko01110);;Phenylpropanoid biosynthesis(ko00940)
Uridine diphosphate glucose(UDP-D-Glucose)	11	--	--	--
(-)-Usnic acid	12	--	--	--
(S)-Citramalic acid	12	--	C02614	Metabolic pathways(ko01100);;C5-Branched dibasic acid metabolism(ko00660)
1-Palmitoyl Lysophosphatidic Acid	12	--	--	--
3-Dehydroshikimic acid	12	--	--	--
alpha-ketoglutarate	12	Keto acids and derivatives	C00026	Histidine metabolism(ko00340);;Ascorbate and aldarate metabolism(ko00053);;Alanine, aspartate and glutamate metabolism(ko00250);;Glyoxylate and dicarboxylate metabolism(ko00630);;2-Oxocarboxylic acid metabolism(ko01210);;Carbon metabolism(ko01200);;Lysine biosynthesis(ko00300);;C5-Branched dibasic acid metabolism(ko00660);;Butanoate metabolism(ko00650);;Metabolic pathways(ko01100);;Citrate cycle …
Apigenin 7-O-glucoside	12	Flavonoids	C04608	Flavone and flavonol biosynthesis(ko00944)
cis-Aconitate	12	Carboxylic acids and derivatives	C00417	2-Oxocarboxylic acid metabolism(ko01210);;Glyoxylate and dicarboxylate metabolism(ko00630);;Metabolic pathways(ko01100);;Citrate cycle (TCA cycle)(ko00020);;Biosynthesis of secondary metabolites(ko01110);;C5-Branched dibasic acid metabolism(ko00660)
D-Galactarate	12	Organooxygen compounds	C00818	Metabolic pathways(ko01100);;Ascorbate and aldarate metabolism(ko00053)
D-Glucarate	12	Organooxygen compounds	C00818	Ascorbate and aldarate metabolism(ko00053);;Metabolic pathways(ko01100)
Dopamine	12	Phenols	C03758	Metabolic pathways(ko01100);;Biosynthesis of secondary metabolites(ko01110);;Tyrosine metabolism(ko00350);;Betalain biosynthesis(ko00965);;Isoquinoline alkaloid biosynthesis(ko00950)
D-Quinovose	12	--	--	--
D-Ribulose 1,5-bisphosphate	12	--	C01182	Carbon fixation in photosynthetic organisms(ko00710);;Carbon metabolism(ko01200);;Glyoxylate and dicarboxylate metabolism(ko00630);;Metabolic pathways(ko01100);;Biosynthesis of secondary metabolites(ko01110)
Ethynodiol diacetate	12	--	--	--
Flavin mononucleotide (FMN)	12	--	--	--
Glyceric acid	12	Organooxygen compounds	C00258	Carbon metabolism(ko01200);;Glycine, serine and threonine metabolism(ko00260);;Glyoxylate and dicarboxylate metabolism(ko00630);;Metabolic pathways(ko01100);;Biosynthesis of secondary metabolites(ko01110);;Pentose phosphate pathway(ko00030);;Glycerolipid metabolism(ko00561)
L-Fucose	12	Organooxygen compounds	C01019	Metabolic pathways(ko01100);;Fructose and mannose metabolism(ko00051);;Amino sugar and nucleotide sugar metabolism(ko00520)
L-Pipecolic acid	12	Carboxylic acids and derivatives	C00408	Lysine degradation(ko00310);;Tropane, piperidine and pyridine alkaloid biosynthesis(ko00960);;Metabolic pathways(ko01100);;Biosynthesis of secondary metabolites(ko01110)
Manumycin A	12	--	--	--
Mesaconic acid	12	Fatty Acyls	C02226	2-Oxocarboxylic acid metabolism(ko01210);;Carbon metabolism(ko01200);;Glyoxylate and dicarboxylate metabolism(ko00630);;Metabolic pathways(ko01100);;Valine, leucine and isoleucine biosynthesis(ko00290);;C5-Branched dibasic acid metabolism(ko00660)
Methylmalonic acid	12	Carboxylic acids and derivatives	C02170	Propanoate metabolism(ko00640);;Valine, leucine and isoleucine degradation(ko00280);;Pyrimidine metabolism(ko00240)
Pyruvaldehyde	12	Organooxygen compounds	C00546	Propanoate metabolism(ko00640);;Glycine, serine and threonine metabolism(ko00260);;Pyruvate metabolism(ko00620)
S-Adenosyl-L-homocysteine	12	5'-deoxyribonucleosides	C00021	Cysteine and methionine metabolism(ko00270);;Metabolic pathways(ko01100);;Biosynthesis of amino acids(ko01230)
Salicylamide	12	--	--	--
Shikimate	12	Organooxygen compounds	C00493	Biosynthesis of secondary metabolites(ko01110);;Metabolic pathways(ko01100);;Phenylalanine, tyrosine and tryptophan biosynthesis(ko00400);;Biosynthesis of amino acids(ko01230)
Sucrose	12	Heteroaromatic compounds	C00089	ABC transporters(ko02010);;Metabolic pathways(ko01100);;Galactose metabolism(ko00052);;Starch and sucrose metabolism(ko00500)
