# Supplementary material for: Niche differentiation modulates metabolites abundance and composition in silicon fertilizer amended soil during sugarcane growth
Source: BMC Plant Biol. 2022 Oct 24;22:497. doi: 10.1186/s12870-022-03880-7 (PMC9590199; doi:10.1186/s12870-022-03880-7)
Supplement: Supplementary file 9 — Additional file 9: Table S8. Pearson’s correlations between different compartments and metabolite composition. [file 12870_2022_3880_MOESM9_ESM.xlsx]

## Sheet: Sheet1
Table S8. Pearson’s correlations between different compartments and metabolite composition
Parameter of sugarcane	Metabolites	Region	R value	p value
Diameter	D-galacturonic acid	Stem	-0.88	0.03
Diameter	D-galacturonic acid	Root	-0.86	0.04
Diameter	2-Methylbenzoic acid	Leaf	-0.82	0.04
Diameter	2-Methylbenzoic acid	Root	-0.81	0.05
Diameter	Sucrose	Stem	0.8	0.05
Diameter	Amentoflavone	Leaf	0.82	0.04
Diameter	Xylitol	Stem	0.83	0.04
Diameter	Xylitol	Leaf	0.91	0.02
Diameter	Neohesperidin	Stem	0.91	0.02
Height	D-Ribose 5-phosphate	Stem	-0.97	0.01
Height	D-Ribose 5-phosphate	Root	-0.91	0.02
Height	Acetosyringone	Stem	-0.87	0.03
Height	Acetosyringone	Root	-0.82	0.04
Height	Coumestrol	Leaf	-0.82	0.04
Height	Mevalonic acid	Leaf	-0.81	0.05
Height	Mevalonic acid	Root	-0.81	0.05
Height	3,4,5-Trimethoxycinnamic acid	Rhizosphere	0.83	0.04
Height	3,4,5-Trimethoxycinnamic acid	Bulk soil	0.88	0.03
Height	Linoleic acid	Root	0.91	0.02
Height	Raffinose	Stem	0.94	0.01
Number	Jasmonic acid	Stem	-0.92	0.01
Number	trans-cinnamate	Stem	0.82	0.05
Number	Palmitic acid	Stem	0.97	0.01
Sucrose	2-Deoxy-D-glucose 6-phosphate	Leaf	-0.89	0.02
Sucrose	Raffinose	Root	-0.88	0.03
Sucrose	D-Fructose	Root	-0.82	0.04
Sucrose	Myristoleic acid	Bulk soil	0.81	0.05
Sucrose	2-Deoxy-D-glucose 6-phosphate	Stem	0.81	0.05
Sucrose	Myristic acid	Leaf	0.81	0.05
Sucrose	Saccharin	Leaf	0.84	0.04
Sucrose	Maltitol	Leaf	0.84	0.04
Sucrose	Myristoleic acid	Rhizosphere	0.87	0.03
Weight	3-Indolepropionic acid	Leaf	-0.8	0.05
Weight	Arbutin	Bulk soil	0.81	0.05
Weight	Arbutin	Rhizosphere	0.84	0.04
Weight	Flavone	Leaf	0.88	0.03
Yeild	D-Fructose	Stem	-0.8	0.05
Yeild	Ammelide	Stem	0.83	0.04
Yeild	2'-Deoxy-D-ribose	Leaf	0.85	0.04
Yeild	Rutin	Rhizosphere	0.9	0.02
Yeild	cis-9-Palmitoleic acid	Rhizosphere	0.91	0.02
Yeild	Hexadecanedioic acid	Bulk soil	0.92	0.01
