# Supplementary material for: Niche differentiation modulates metabolites abundance and composition in silicon fertilizer amended soil during sugarcane growth
Source: BMC Plant Biol. 2022 Oct 24;22:497. doi: 10.1186/s12870-022-03880-7 (PMC9590199; doi:10.1186/s12870-022-03880-7)
Supplement: Supplementary file 10 — Additional file 10: Table S9. Association of metabolites with edaphic factors. [file 12870_2022_3880_MOESM10_ESM.xlsx]

## Sheet: Coversheet
Table S8 Correlation network analysis depicting the interaction between metabolites and edaphic factors.
Sheet 1	Network graph nodes information
Sheet 2	Network graph edges information

## Sheet: Sheet 1
ID	group	easy group	easy group2	ave abu
L-Aspartate	meta	Carboxylic acids and derivatives	Carboxylic acids and derivatives	0.000465159
L-Pyroglutamic acid	meta	Carboxylic acids and derivatives	Carboxylic acids and derivatives	2.98523e-05
Glutathione disulfide	meta	Carboxylic acids and derivatives	Carboxylic acids and derivatives	2.71653e-05
Phosphocreatine	meta	Carboxylic acids and derivatives	Carboxylic acids and derivatives	3.09433e-05
L-dihydroorotate	meta	Carboxylic acids and derivatives	Carboxylic acids and derivatives	0.000237367
Maleic acid	meta	Carboxylic acids and derivatives	Carboxylic acids and derivatives	6.28062e-05
L-Phenylalanine	meta	Carboxylic acids and derivatives	Carboxylic acids and derivatives	0.000156767
L-Glutamate	meta	Carboxylic acids and derivatives	Carboxylic acids and derivatives	0.000238035
Methylmalonic acid	meta	Carboxylic acids and derivatives	Carboxylic acids and derivatives	6.67059e-05
Malonic acid	meta	Carboxylic acids and derivatives	Carboxylic acids and derivatives	0.000119403
L-Isoleucine	meta	Carboxylic acids and derivatives	Carboxylic acids and derivatives	0.000269038
O-Acetyl-L-serine	meta	Carboxylic acids and derivatives	Carboxylic acids and derivatives	1.54857e-05
Rosmarinic Acid	meta	Cinnamic acids and derivatives	Cinnamic acids and derivatives	5.58541e-05
4-Hydroxycinnamic acid	meta	Cinnamic acids and derivatives	Cinnamic acids and derivatives	0.000168176
trans-cinnamate	meta	Cinnamic acids and derivatives	Cinnamic acids and derivatives	0.000164398
Stearidonic Acid	meta	Fatty Acyls	Fatty Acyls	0.00361013
5(S)-HETE	meta	Fatty Acyls	Fatty Acyls	0.0003191
Traumatic Acid	meta	Fatty Acyls	Fatty Acyls	2.17877e-05
Tetracosanoic acid	meta	Fatty Acyls	Fatty Acyls	0.0007052
Behenic acid	meta	Fatty Acyls	Fatty Acyls	0.00122087
Linoleic acid	meta	Fatty Acyls	Fatty Acyls	0.0438463
cis-9-Palmitoleic acid	meta	Fatty Acyls	Fatty Acyls	0.020435
Palmitic acid	meta	Fatty Acyls	Fatty Acyls	0.142889
5(S)-HpETE	meta	Fatty Acyls	Fatty Acyls	1.20913e-05
Dihomo-gamma-Linolenic Acid	meta	Fatty Acyls	Fatty Acyls	0.000910045
Pimelic acid	meta	Fatty Acyls	Fatty Acyls	0.0020853
3-Isopropylmalate	meta	Fatty Acyls	Fatty Acyls	3.03687e-05
APIIN	meta	Flavonoids	Flavonoids	0.000216537
Apigenin 7-O-glucoside	meta	Flavonoids	Flavonoids	0.000981535
L-Tryptophan	meta	Indoles and derivatives	Indoles and derivatives	0.000178178
Glucotropaeolin	meta	Organooxygen compounds	Organooxygen compounds	0.000278108
Erythritol	meta	Organooxygen compounds	Organooxygen compounds	0.00021717
Raffinose	meta	Organooxygen compounds	Organooxygen compounds	0.00107956
L-Threonate	meta	Organooxygen compounds	Organooxygen compounds	4.56646e-05
Glyceric acid	meta	Organooxygen compounds	Organooxygen compounds	0.000113308
D-Sorbitol	meta	Organooxygen compounds	Organooxygen compounds	9.9846e-05
Arbutin	meta	Organooxygen compounds	Organooxygen compounds	0.000855135
D-Ribose 5-phosphate	meta	Organooxygen compounds	Organooxygen compounds	5.04387e-05
Dihydroxyacetone	meta	Organooxygen compounds	Organooxygen compounds	0.000149787
Ribitol	meta	Organooxygen compounds	Organooxygen compounds	6.49424e-05
2'-Deoxy-D-ribose	meta	Organooxygen compounds	Organooxygen compounds	0.000258827
D-Ribose	meta	Organooxygen compounds	Organooxygen compounds	3.82389e-05
D-Glucono-1,5-lactone	meta	Organooxygen compounds	Organooxygen compounds	0.00182598
Pyruvaldehyde	meta	Organooxygen compounds	Organooxygen compounds	5.6788e-05
D-Glucose 6-phosphate	meta	Organooxygen compounds	Organooxygen compounds	4.92468e-05
Gentisaldehyde	meta	Organooxygen compounds	Organooxygen compounds	6.39992e-05
Sucrose	meta	Heteroaromatic compounds	other	0.00102856
Pantothenate	meta	Alcohols and polyols	other	0.000439653
Uracil	meta	Diazines	other	0.000177048
L-Malic acid	meta	Hydroxy acids and derivatives	other	0.00155788
S-Adenosyl-L-homocysteine	meta	5'-deoxyribonucleosides	other	0.00117379
Isopimaric acid	meta	Prenol lipids	other	0.000775005
3-Methylhistamine	meta	Organonitrogen compounds	other	3.89394e-05
2-Methylbenzoic acid	meta	Benzene and substituted derivatives	other	0.00325043
Fludrocortisone acetate	meta	Steroids and steroid derivatives	other	0.000136209
Cortisone acetate	meta	Steroids and steroid derivatives	other	0.000111498
Cyanuric acid	meta	Triazines	other	6.62319e-05
Benzoic acid	meta	Benzene and substituted derivatives	other	0.00012873
Deoxyguanosine	meta	Purine nucleosides	other	6.22577e-05
Thymine	meta	Diazines	other	0.000380384
Thymidine	meta	Pyrimidine nucleosides	other	0.00171289
Uridine	meta	Pyrimidine nucleosides	other	3.48733e-05
4-Pyridoxic acid	meta	Pyridines and derivatives	other	0.000551673
Adenine	meta	Imidazopyrimidines	other	6.562e-06
Salicylic acid	meta	Benzene and substituted derivatives	other	0.000695142
Hypoxanthine	meta	Imidazopyrimidines	other	7.57011e-05
Deoxycytidine	meta	Pyrimidine nucleosides	other	2.38923e-05
Cytidine	meta	Pyrimidine nucleosides	other	4.93933e-05
Vanillic acid	meta	Phenolic acids	Phenolic acids	9.65166e-05
Sinapyl alcohol	meta	Phenols	Phenols	1.4725e-05
3-Methoxy-4-hydroxyphenylethyleneglycol	meta	Phenols	Phenols	6.20716e-05
DL-Vanillylmandelic acid	meta	Phenols	Phenols	0.000205143
Phenol	meta	Phenols	Phenols	6.66751e-05
Glucosamine	meta	Saccharides and Alcohols	Saccharides and Alcohols	0.000106937
AP	soil	soil	soil	0.000871004
AN	soil	soil	soil	0.000871004
pH	soil	soil	soil	0.000120798
Si	soil	soil	soil	0.000168056
AK	soil	soil	soil	8.68333e-05
OM	soil	soil	soil	0.00013634
DL-lactate	meta	unknow	unknow	0.000757295
Acetylvalerenolic acid	meta	unknow	unknow	0.000257953
Ethyl glucuronide	meta	unknow	unknow	0.000143944
Tamsulosin	meta	unknow	unknow	9.26054e-05
Nomilin	meta	unknow	unknow	8.18179e-05
Kojic Acid	meta	unknow	unknow	4.10681e-05
3R-hydroxy-butanoic acid	meta	unknow	unknow	1.28007e-05
Estrone 3-glucuronide	meta	unknow	unknow	7.24067e-06
N-Acetyl-DL-methionine	meta	unknow	unknow	7.07e-06
Flavin mononucleotide (FMN)	meta	unknow	unknow	0.00135757
Tricosanoic acid	meta	unknow	unknow	0.000530229
Scytalone	meta	unknow	unknow	0.000163599
Homoveratric acid	meta	unknow	unknow	7.88255e-05
Acetosyringone	meta	unknow	unknow	2.70263e-05
m-Chlorohippuric acid	meta	unknow	unknow	0.000271832
Bentazon	meta	unknow	unknow	0.000642333
.beta.-Estradiol 3-sulfate	meta	unknow	unknow	0.000502718
1-Naphthol	meta	unknow	unknow	0.000135302
Dantrolene	meta	unknow	unknow	0.00012093
Perseitol	meta	unknow	unknow	0.000120798
Enterostatin human	meta	unknow	unknow	7.56067e-06
Ammelide	meta	unknow	unknow	5.47169e-05
Nimodipine	meta	unknow	unknow	0.000479096
N-Acetyl-D-lactosamine	meta	unknow	unknow	0.0001211
L-Gulonic gamma-lactone	meta	unknow	unknow	0.000226515
5'-Deoxyadenosine	meta	unknow	unknow	8.63083e-05
Maltitol	meta	unknow	unknow	6.42292e-05
Pravastatin	meta	unknow	unknow	5.68409e-05
Dephosphocoenzyme A (Dephospho-CoA)	meta	unknow	unknow	3.4029e-05
Echinacoside	meta	unknow	unknow	2.31407e-05
(4Z,7Z,10Z,13Z,16Z,19Z)-4,7,10,13,1 6,19-Docosahexaenoic acid	meta	unknow	unknow	0.000114279
Nateglinide	meta	unknow	unknow	2.38552e-05
Niflumic Acid	meta	unknow	unknow	4.66349e-05
D-Quinovose	meta	unknow	unknow	4.48845e-05
Naringenin-7-O-Glucoside	meta	unknow	unknow	0.000213972
Embelin	meta	unknow	unknow	0.00382371
3,4,5-Trimethoxycinnamic acid	meta	unknow	unknow	0.000457467
Heneicosanoic acid	meta	unknow	unknow	0.000441797
Oleanolic acid	meta	unknow	unknow	0.000911437
Diosmin	meta	unknow	unknow	8.44857e-05
(S)-2-Hydroxyglutarate	meta	unknow	unknow	0.000316671
Azelaic acid	meta	unknow	unknow	5.137e-05
1,3-Dicaffeoylquinic acid	meta	unknow	unknow	1.96763e-05
D-Alanyl-D-alanine (D-Ala-D-Ala)	meta	unknow	unknow	1.95433e-05
Heptadecanoic acid	meta	unknow	unknow	0.00959435
1-Palmitoyl-2-hydroxy-sn-glycero-3-phosphoethanolamine	meta	unknow	unknow	5.4762e-05
Tacrolimus	meta	unknow	unknow	3.59296e-05
Quadrone	meta	unknow	unknow	0.000146347
Riluzole	meta	unknow	unknow	0.0021089
Pyridoxal (Vitamin B6)	meta	unknow	unknow	0.000195934
Sinapyl aldehyde	meta	unknow	unknow	0.000323794
all cis-(6,9,12)-Linolenic acid	meta	unknow	unknow	0.0115479
Galactonic acid	meta	unknow	unknow	0.00056915
1-Stearoyl-2-oleoyl-sn-glycerol 3-phosphocholine (SOPC)	meta	unknow	unknow	5.92815e-05
3',5'-Cyclic guanosine monophosphate	meta	unknow	unknow	5.38278e-05
Diuron	meta	unknow	unknow	0.00328346
5-Hydroxymethyluracil	meta	unknow	unknow	5.76551e-05
Cortisol 21-acetate	meta	unknow	unknow	1.67413e-05
p-Hydroxyphenylbutazone	meta	unknow	unknow	1.84167e-05
gamma-L-Glutamyl-L-valine	meta	unknow	unknow	2.47312e-05
Novobiocin	meta	unknow	unknow	0.000165389
Sulfaphenazole	meta	unknow	unknow	0.000984428
1-Palmitoyl Lysophosphatidic Acid	meta	unknow	unknow	4.57578e-05
Nname,cis-9,10-Epoxystearic acid	meta	unknow	unknow	0.0019725
Sebacic acid	meta	unknow	unknow	0.00175734
3-Hydroxyflavone	meta	unknow	unknow	3.65197e-05
Lariciresinol	meta	unknow	unknow	0.000451157
3-Dehydroshikimic acid	meta	unknow	unknow	0.00011123
Octacosanoic acid	meta	unknow	unknow	8.99201e-05
Ammeline	meta	unknow	unknow	0.000871004
Estriol 16.alpha.-(.beta.-D-glucuronide)	meta	unknow	unknow	3.06105e-05
5'-O-methylthymidine	meta	unknow	unknow	1.9036e-05
hydrocortisone 21-acetate	meta	unknow	unknow	7.04513e-06
Monomethyl glutaric acid	meta	unknow	unknow	0.000150787
9(S)-HOTrE	meta	unknow	other	0.00819544
2-Dehydro-3-deoxy-D-gluconate	meta	unknow	other	0.000505246
D-Fructose	meta	unknow	other	0.00611877
Hydroxyhydroquinone	meta	unknow	other	3.56964e-05
D-galacturonic acid	meta	unknow	other	5.47711e-05
(S)-Citramalic acid	meta	unknow	other	7.30819e-05
L-Ribulose	meta	unknow	other	0.000198965
Salidroside	meta	unknow	other	4.91036e-05

## Sheet: Sheet 2
Table S8 Association of metabolites with edaphic factors
raw.r	raw.p	pair	soil	meta	pn	abs
0.95	0	A111	AP	D-Fructose	p	0.95
-0.92	0	A135	AP	Behenic acid	n	0.92
0.91	0	A155	AP	Uracil	p	0.91
0.95	0	A156	AP	Pantothenate	p	0.95
0.95	0	A175	AP	Erythritol	p	0.95
0.94	0	A197	AP	DL-lactate	p	0.94
0.93	0	A225	AP	Acetylvalerenolic acid	p	0.93
0.92	0	A247	AP	Ethyl glucuronide	p	0.92
0.95	0	A263	AP	Tamsulosin	p	0.95
0.94	0	A271	AP	Nomilin	p	0.94
0.91	0	A298	AP	Kojic Acid	p	0.91
0.94	0	A331	AP	3R-hydroxy-butanoic acid	p	0.94
0.94	0	A337	AP	Estrone 3-glucuronide	p	0.94
0.92	0	A338	AP	N-Acetyl-DL-methionine	p	0.92
0.92	0	A97	AP	Glucosamine	p	0.92
0.91	0.001	A103	AP	3-Methylhistamine	p	0.91
0.91	0.001	A105	AP	Arbutin	p	0.91
0.9	0.001	A57	AP	Thymidine	p	0.9
0.87	0.002	A10	AP	Salidroside	p	0.87
0.88	0.002	A192	AP	Flavin mononucleotide (FMN)	p	0.88
-0.87	0.002	A203	AP	Tricosanoic acid	n	0.87
0.87	0.002	A240	AP	Scytalone	p	0.87
0.87	0.002	A272	AP	Homoveratric acid	p	0.87
0.88	0.002	A310	AP	Acetosyringone	p	0.88
0.86	0.002	A49	AP	3-Isopropylmalate	p	0.86
0.86	0.003	A223	AP	m-Chlorohippuric acid	p	0.86
0.85	0.003	A5	AP	4-Hydroxycinnamic acid	p	0.85
0.85	0.003	A83	AP	5(S)-HpETE	p	0.85
0.84	0.004	A199	AP	Bentazon	p	0.84
0.84	0.004	A206	AP	.beta.-Estradiol 3-sulfate	p	0.84
-0.85	0.004	A248	AP	1-Naphthol	n	0.85
0.84	0.004	A252	AP	Dantrolene	p	0.84
0.84	0.004	A253	AP	Perseitol	p	0.84
0.85	0.004	A51	AP	3-Methoxy-4-hydroxyphenylethyleneglycol	p	0.85
0.83	0.005	A336	AP	Enterostatin human	p	0.83
-0.83	0.005	A45	AP	Maleic acid	n	0.83
-0.82	0.006	A137	AP	Tetracosanoic acid	n	0.82
0.82	0.006	A15	AP	Cytidine	p	0.82
0.82	0.006	A287	AP	Ammelide	p	0.82
0.82	0.006	A58	AP	Uridine	p	0.82
0.8	0.007	A18	AP	Deoxycytidine	p	0.8
0.81	0.007	A207	AP	Nimodipine	p	0.81
0.81	0.007	A251	AP	N-Acetyl-D-lactosamine	p	0.81
0.81	0.007	A39	AP	D-Glucono-1,5-lactone	p	0.81
-0.8	0.007	A7	AP	Gentisaldehyde	n	0.8
-0.81	0.007	A86	AP	Cyanuric acid	n	0.81
0.81	0.007	A73	AK	Dihomo-gamma-Linolenic Acid	p	0.81
-0.81	0.007	A134	Si	Linoleic acid	n	0.81
0.79	0.008	A227	AP	L-Gulonic gamma-lactone	p	0.79
0.79	0.008	A266	AP	5'-Deoxyadenosine	p	0.79
0.79	0.008	A279	AP	Maltitol	p	0.79
0.79	0.008	A283	AP	Pravastatin	p	0.79
0.79	0.008	A304	AP	Dephosphocoenzyme A (Dephospho-CoA)	p	0.79
0.79	0.008	A315	AP	Echinacoside	p	0.79
-0.79	0.008	A78	AP	Benzoic acid	n	0.79
0.79	0.008	A255	OM	(4Z,7Z,10Z,13Z,16Z,19Z)-4,7,10,13,1 6,19-Docosahexaenoic acid	p	0.79
0.78	0.009	A174	AP	Raffinose	p	0.78
0.78	0.009	A313	AP	Nateglinide	p	0.78
-0.78	0.009	A50	AP	DL-Vanillylmandelic acid	n	0.78
0.78	0.009	A67	AP	Dihydroxyacetone	p	0.78
-0.78	0.009	A169	Si	9(S)-HOTrE	n	0.78
-0.78	0.01	A292	AP	Niflumic Acid	n	0.78
-0.77	0.01	A294	AP	D-Quinovose	n	0.77
0.78	0.01	A229	AK	Naringenin-7-O-Glucoside	p	0.78
0.77	0.011	A28	AP	Salicylic acid	p	0.77
0.77	0.011	A59	AP	Thymine	p	0.77
-0.76	0.012	A183	AP	Embelin	n	0.76
0.76	0.012	A209	AP	3,4,5-Trimethoxycinnamic acid	p	0.76
-0.76	0.012	A211	AP	Heneicosanoic acid	n	0.76
0.76	0.012	A85	AP	D-galacturonic acid	p	0.76
0.76	0.012	A262	AK	Vanillic acid	p	0.76
0.75	0.014	A11	AK	L-Isoleucine	p	0.75
0.74	0.015	A10	AN	Salidroside	p	0.74
-0.75	0.015	A194	AK	Oleanolic acid	n	0.75
0.74	0.015	A28	AK	Salicylic acid	p	0.74
0.74	0.015	A122	Si	cis-9-Palmitoleic acid	p	0.74
0.74	0.016	A269	AP	Diosmin	p	0.74
0.74	0.016	A8	Si	Phenol	p	0.74
0.73	0.017	A269	AK	Diosmin	p	0.73
0.73	0.017	A32	AK	L-Phenylalanine	p	0.73
0.73	0.017	A82	pH	Phosphocreatine	p	0.73
0.73	0.017	A148	Si	Traumatic Acid	p	0.73
0.73	0.018	A68	AP	L-Tryptophan	p	0.73
-0.73	0.018	A71	AP	(S)-Citramalic acid	n	0.73
0.72	0.019	A147	Si	L-Malic acid	p	0.72
-0.72	0.02	A47	AP	Adenine	n	0.72
0.72	0.02	A218	Si	(S)-2-Hydroxyglutarate	p	0.72
0.71	0.021	A289	AP	Azelaic acid	p	0.71
0.71	0.021	A266	AK	5'-Deoxyadenosine	p	0.71
0.71	0.021	A319	AK	1,3-Dicaffeoylquinic acid	p	0.71
0.71	0.021	A123	pH	Isopimaric acid	p	0.71
0.71	0.021	A320	Si	D-Alanyl-D-alanine (D-Ala-D-Ala)	p	0.71
0.7	0.023	A11	AP	L-Isoleucine	p	0.7
0.7	0.023	A139	AP	Sinapyl alcohol	p	0.7
-0.7	0.023	A182	AP	Heptadecanoic acid	n	0.7
0.7	0.023	A286	AP	1-Palmitoyl-2-hydroxy-sn-glycero-3-phosphoethanolamine	p	0.7
0.7	0.023	A118	AK	APIIN	p	0.7
-0.7	0.023	A119	AK	Palmitic acid	n	0.7
0.7	0.023	A162	AK	5(S)-HETE	p	0.7
0.7	0.023	A192	AK	Flavin mononucleotide (FMN)	p	0.7
0.7	0.024	A73	Si	Dihomo-gamma-Linolenic Acid	p	0.7
0.69	0.025	A262	AP	Vanillic acid	p	0.69
-0.69	0.025	A303	AP	Tacrolimus	n	0.69
0.69	0.025	A4	AP	trans-cinnamate	p	0.69
-0.69	0.025	A169	AK	9(S)-HOTrE	n	0.69
0.69	0.025	A313	AK	Nateglinide	p	0.69
0.69	0.025	A106	pH	L-Pyroglutamic acid	p	0.69
0.69	0.025	A246	OM	Quadrone	p	0.69
0.69	0.025	A16	Si	Malonic acid	p	0.69
0.68	0.026	A124	AP	S-Adenosyl-L-homocysteine	p	0.68
0.68	0.026	A159	AP	L-Threonate	p	0.68
-0.68	0.026	A187	AP	Riluzole	n	0.68
0.68	0.026	A229	AP	Naringenin-7-O-Glucoside	p	0.68
-0.68	0.026	A232	AP	Pyridoxal (Vitamin B6)	n	0.68
0.68	0.026	A177	AK	Glucotropaeolin	p	0.68
-0.68	0.026	A2	AK	O-Acetyl-L-serine	n	0.68
0.68	0.026	A217	AK	Sinapyl aldehyde	p	0.68
-0.68	0.026	A180	OM	all cis-(6,9,12)-Linolenic acid	n	0.68
0.68	0.026	A118	Si	APIIN	p	0.68
0.68	0.026	A201	Si	Galactonic acid	p	0.68
0.68	0.026	A24	Si	Methylmalonic acid	p	0.68
0.68	0.027	A127	AK	2-Dehydro-3-deoxy-D-gluconate	p	0.68
0.67	0.027	A127	Si	2-Dehydro-3-deoxy-D-gluconate	p	0.67
-0.67	0.027	A280	Si	1-Stearoyl-2-oleoyl-sn-glycerol 3-phosphocholine (SOPC)	n	0.67
0.67	0.027	A288	Si	3',5'-Cyclic guanosine monophosphate	p	0.67
0.67	0.027	A65	Si	L-Ribulose	p	0.67
-0.67	0.028	A294	AN	D-Quinovose	n	0.67
-0.67	0.028	A184	AP	Diuron	n	0.67
0.66	0.028	A40	AP	D-Ribose	p	0.66
0.67	0.028	A107	AK	Glutathione disulfide	p	0.67
-0.67	0.028	A108	AK	D-Sorbitol	n	0.67
0.67	0.028	A282	AK	5-Hydroxymethyluracil	p	0.67
0.66	0.028	A27	pH	L-Glutamate	p	0.66
0.67	0.028	A41	Si	2'-Deoxy-D-ribose	p	0.67
0.66	0.028	A61	Si	L-dihydroorotate	p	0.66
0.66	0.029	A25	AP	Pyruvaldehyde	p	0.66
-0.66	0.029	A79	AP	D-Ribose 5-phosphate	n	0.66
0.66	0.029	A88	AP	Fludrocortisone acetate	p	0.66
0.66	0.029	A325	Si	Cortisol 21-acetate	p	0.66
0.66	0.029	A92	Si	Hydroxyhydroquinone	p	0.66
0.65	0.03	A63	AK	Deoxyguanosine	p	0.65
0.65	0.031	A323	AP	p-Hydroxyphenylbutazone	p	0.65
0.65	0.031	A148	AK	Traumatic Acid	p	0.65
0.65	0.031	A336	AK	Enterostatin human	p	0.65
0.64	0.032	A338	AN	N-Acetyl-DL-methionine	p	0.64
-0.65	0.032	A119	AP	Palmitic acid	n	0.65
0.65	0.032	A40	AK	D-Ribose	p	0.65
0.65	0.032	A312	Si	gamma-L-Glutamyl-L-valine	p	0.65
-0.65	0.032	A42	Si	Ribitol	n	0.65
0.64	0.033	A238	AP	Novobiocin	p	0.64
0.64	0.033	A279	AK	Maltitol	p	0.64
0.64	0.034	A18	AK	Deoxycytidine	p	0.64
0.64	0.034	A201	AK	Galactonic acid	p	0.64
0.64	0.034	A337	AK	Estrone 3-glucuronide	p	0.64
0.63	0.035	A168	AK	Stearidonic Acid	p	0.63
0.63	0.035	A289	AK	Azelaic acid	p	0.63
0.63	0.035	A5	AK	4-Hydroxycinnamic acid	p	0.63
0.63	0.035	A83	AK	5(S)-HpETE	p	0.63
0.63	0.035	A193	pH	Sulfaphenazole	p	0.63
0.64	0.035	A89	pH	Cortisone acetate	p	0.64
0.63	0.035	A12	Si	D-Glucose 6-phosphate	p	0.63
0.63	0.035	A293	Si	1-Palmitoyl Lysophosphatidic Acid	p	0.63
0.63	0.036	A168	AP	Stearidonic Acid	p	0.63
0.63	0.036	A225	AK	Acetylvalerenolic acid	p	0.63
0.63	0.036	A173	Si	Sucrose	p	0.63
0.62	0.037	A320	AK	D-Alanyl-D-alanine (D-Ala-D-Ala)	p	0.62
0.62	0.037	A41	AK	2'-Deoxy-D-ribose	p	0.62
0.62	0.037	A65	AK	L-Ribulose	p	0.62
0.62	0.038	A174	AN	Raffinose	p	0.62
0.62	0.038	A310	AN	Acetosyringone	p	0.62
0.62	0.038	A22	OM	Hypoxanthine	p	0.62
0.62	0.038	A128	Si	Glyceric acid	p	0.62
-0.62	0.038	A188	Si	Nname,cis-9,10-Epoxystearic acid	n	0.62
0.61	0.039	A189	AP	Sebacic acid	p	0.61
-0.61	0.039	A302	AP	3-Hydroxyflavone	n	0.61
0.61	0.039	A9	AP	Rosmarinic Acid	p	0.61
0.61	0.039	A209	AK	3,4,5-Trimethoxycinnamic acid	p	0.61
0.62	0.039	A210	AK	Lariciresinol	p	0.62
0.61	0.039	A257	AK	3-Dehydroshikimic acid	p	0.61
0.61	0.039	A293	AK	1-Palmitoyl Lysophosphatidic Acid	p	0.61
0.61	0.039	A153	pH	L-Aspartate	p	0.61
0.61	0.039	A72	OM	Pimelic acid	p	0.61
0.61	0.039	A91	OM	2-Methylbenzoic acid	p	0.61
0.61	0.04	A247	AK	Ethyl glucuronide	p	0.61
0.61	0.04	A117	Si	Apigenin 7-O-glucoside	p	0.61
-0.6	0.041	A265	AN	Octacosanoic acid	n	0.6
0.6	0.041	A279	AN	Maltitol	p	0.6
0.6	0.041	A287	AN	Ammelide	p	0.6
0.6	0.041	A177	AP	Glucotropaeolin	p	0.6
-0.6	0.041	A195	AP	Ammeline	n	0.6
0.6	0.041	A307	AP	Estriol 16.alpha.-(.beta.-D-glucuronide)	p	0.6
-0.6	0.041	A321	AP	5'-O-methylthymidine	n	0.6
0.6	0.041	A339	AP	hydrocortisone 21-acetate	p	0.6
0.6	0.041	A156	AK	Pantothenate	p	0.6
-0.6	0.041	A188	pH	Nname,cis-9,10-Epoxystearic acid	n	0.6
0.6	0.041	A48	OM	4-Pyridoxic acid	p	0.6
0.6	0.041	A244	Si	Monomethyl glutaric acid	p	0.6
