# Supplementary material for: Niche differentiation modulates metabolites abundance and composition in silicon fertilizer amended soil during sugarcane growth
Source: BMC Plant Biol. 2022 Oct 24;22:497. doi: 10.1186/s12870-022-03880-7 (PMC9590199; doi:10.1186/s12870-022-03880-7)
Supplement: Supplementary file 11 — Additional file 11: Table S10. Co-occurrence network depicting the dissimilarities of metabolites in the different compartments under both treatments. [file 12870_2022_3880_MOESM11_ESM.xlsx]

## Sheet: Sheet1
Table S10 Co-occurrence network depicting the dissimilarities of metabolites in the different compartments under both treatments.
	CK	Si
Nodes	339	339
Edges	4085	3077
Positive(%)	0.702326	0.675983
Negative(%)	0.297674	0.324017
Average Degree	24.1	18.153
Average Weight	17.019	11.159
Diameter	11	10
Density	0.071	0.054
Modular	0.997	1.461
Connecting parts	40	59
Average clustering coefficient (avgCC)	0.568	0.534
Average path distance (GD)	3.316	3.286
